# Supplementary material for: Bacterial Community Structure after Long-term Organic and Inorganic Fertilization Reveals Important Associations between Soil Nutrients and Specific Taxa Involved in Nutrient Transformations
Source: Front Microbiol. 2017 Feb 9;8:187. doi: 10.3389/fmicb.2017.00187 (PMC5298992; doi:10.3389/fmicb.2017.00187)
Supplement: Supplementary file 1 [file DataSheet1.XLSX]

## Sheet: Dataset S1
Dataset S1 Table displaying detailed results of differential abundance analysis of bacterial OTUs. Enrichment was labeled by red, and depletion by blue.
	MNPK vs. CK						SNPK vs. CK						HNPK vs. CK						LNPK vs. CK						NP vs. CK						NK vs. CK
OTU ID	baseMean	lfcSE	stat	P-value	log2 FC	P adjusted	baseMean	lfcSE	stat	P-value	log2 FC	P adjusted	baseMean	lfcSE	stat	P-value	log2 FC	P adjusted	baseMean	lfcSE	stat	P-value	log2 FC	P adjusted	baseMean	lfcSE	stat	P-value	log2 FC	P adjusted	baseMean	lfcSE	stat	P-value	log2 FC	P adjusted	Annotation
OTU_10	212.93	0.456	-1.037	0.3	-0.473	0.545	164.981	0.397	-3.62	0	-1.438	0.009	277.313	0.262	1.13	0.258	0.296	0.588	227.635	0.275	-0.922	0.357	-0.253	0.823	224.287	0.36	-0.863	0.388	-0.31	0.805	290.321	0.269	1.734	0.083	0.466	0.558	D_0__Bacteria; D_1__Acidobacteria; D_2__Acidobacteria_Gp4; D_3__unclassified_Acidobacteria_Gp4; D_4__unclassified_Acidobacteria_Gp4; D_5__Gp4
OTU_100	13.641	0.683	0.421	0.674	0.288	0.85	21.978	0.667	2.057	0.04	1.373	0.183	10.85	0.749	-0.488	0.626	-0.365	0.83	11.932	0.657	-0.128	0.898	-0.084	0.981	13.583	0.704	0.363	0.716	0.256	0.939	14.275	0.681	0.624	0.533	0.425	0.921	D_0__Bacteria; D_1__unclassified_Bacteria; D_2__unclassified_Bacteria; D_3__unclassified_Bacteria; D_4__unclassified_Bacteria; D_5__unclassified_Bacteria
OTU_1000	1.449	1.556	-0.535	0.592	-0.833	0.798	2.474	1.303	0.472	0.637	0.615	0.836	1.47	1.415	-0.538	0.591	-0.761	NA	1.294	1.36	-0.788	0.431	-1.071	NA	2.767	1.155	0.649	0.517	0.749	0.859	1.455	1.349	-0.468	0.639	-0.632	NA	D_0__Bacteria; D_1__Proteobacteria; D_2__Alphaproteobacteria; D_3__Rhizobiales; D_4__unclassified_Rhizobiales; D_5__unclassified_Rhizobiales
OTU_1001	2.765	1.213	-0.576	0.564	-0.699	0.775	2.008	1.442	-1.378	0.168	-1.987	0.437	2.396	1.179	-1.034	0.301	-1.219	0.635	3.056	1	-0.347	0.729	-0.347	0.952	2.234	1.211	-1.217	0.224	-1.474	NA	2.366	1.153	-0.959	0.337	-1.106	NA	D_0__Bacteria; D_1__unclassified_Bacteria; D_2__unclassified_Bacteria; D_3__unclassified_Bacteria; D_4__unclassified_Bacteria; D_5__unclassified_Bacteria
OTU_1002	3.154	1.213	-1.835	0.066	-2.226	0.217	2.607	1.785	-2.636	0.008	-4.705	0.082	8.175	0.943	1.001	0.317	0.944	0.649	5.799	0.838	0.235	0.814	0.197	0.966	5.446	0.912	0.043	0.965	0.04	0.99	4.439	0.928	-0.519	0.604	-0.481	0.936	D_0__Bacteria; D_1__Proteobacteria; D_2__Alphaproteobacteria; D_3__Sphingomonadales; D_4__Sphingomonadaceae; D_5__Sphingomonas
OTU_1003	3.932	1.013	-0.392	0.695	-0.397	0.857	3.897	1.16	-0.302	0.762	-0.351	0.902	3.239	1.132	-0.907	0.364	-1.026	0.681	4.533	0.891	0.047	0.963	0.042	0.981	3.914	0.994	-0.388	0.698	-0.386	0.934	3.505	1.051	-0.592	0.554	-0.623	0.93	D_0__Bacteria; D_1__Actinobacteria; D_2__Actinobacteria; D_3__Solirubrobacterales; D_4__Conexibacteraceae; D_5__Conexibacter
OTU_1004	5.147	0.949	-2.042	0.041	-1.938	0.157	4.198	1.373	-2.834	0.005	-3.891	0.059	5.628	0.795	-1.771	0.077	-1.408	0.301	7.446	0.714	-0.419	0.675	-0.299	0.938	5.462	0.91	-1.647	0.1	-1.498	0.509	4.73	0.995	-2.263	0.024	-2.252	0.337	D_0__Bacteria; D_1__Actinobacteria; D_2__Actinobacteria; D_3__Gaiellales; D_4__Gaiellaceae; D_5__Gaiella
OTU_1005	83.525	0.308	3.938	0	1.211	0.002	89.763	0.489	2.847	0.004	1.391	0.058	45.98	0.367	-0.74	0.459	-0.271	0.75	46.063	0.41	-0.613	0.54	-0.251	0.903	50.326	0.369	0	1	0	1	37.728	0.392	-2.281	0.023	-0.895	0.33	D_0__Bacteria; D_1__Proteobacteria; D_2__Betaproteobacteria; D_3__unclassified_Betaproteobacteria; D_4__unclassified_Betaproteobacteria; D_5__unclassified_Betaproteobacteria
OTU_1006	4.292	1.105	-2.087	0.037	-2.307	0.145	6.256	1.021	-0.338	0.735	-0.345	0.892	6.619	0.762	-0.378	0.705	-0.288	0.871	6.94	0.768	-0.18	0.857	-0.138	0.968	5.984	0.84	-0.728	0.467	-0.612	0.846	5.709	0.941	-0.7	0.484	-0.659	0.919	D_0__Bacteria; D_1__Proteobacteria; D_2__Alphaproteobacteria; D_3__Sphingomonadales; D_4__Erythrobacteraceae; D_5__unclassified_Erythrobacteraceae
OTU_1007	1.328	1.909	2.109	0.035	4.026	NA	5.56	1.971	2.004	NA	3.948	NA	0.815	1.685	1.777	0.076	2.994	NA	1.161	1.456	2.047	0.041	2.98	NA	1.316	1.544	1.942	0.052	2.998	NA	0.516	1.427	1.083	0.279	1.544	NA	D_0__Bacteria; D_1__Proteobacteria; D_2__Gammaproteobacteria; D_3__Xanthomonadales; D_4__Xanthomonadaceae; D_5__unclassified_Xanthomonadaceae
OTU_1008	7.781	0.866	1.937	0.053	1.677	0.187	8.328	0.917	1.982	0.048	1.818	0.205	2.757	1.264	-0.575	0.565	-0.727	0.799	2.261	1.212	-1.185	0.236	-1.436	NA	3.552	1.108	0.001	0.999	0.002	1	2.747	1.197	-0.518	0.604	-0.62	0.936	D_0__Bacteria; D_1__unclassified_Bacteria; D_2__unclassified_Bacteria; D_3__unclassified_Bacteria; D_4__unclassified_Bacteria; D_5__unclassified_Bacteria
OTU_1009	1.28	1.543	-0.848	0.396	-1.309	NA	3.211	1.178	0.998	0.318	1.176	0.605	2.122	1.14	0.202	0.84	0.23	0.94	2.611	1.042	0.649	0.516	0.676	NA	3.151	1.075	0.946	0.344	1.017	0.795	2.258	1.146	0.346	0.729	0.397	NA	D_0__Bacteria; D_1__Verrucomicrobia; D_2__Opitutae; D_3__Opitutales; D_4__Opitutaceae; D_5__Opitutus
OTU_101	55.656	0.366	0.317	0.751	0.116	0.883	52.646	0.466	0.065	0.949	0.03	0.979	59.509	0.332	0.858	0.391	0.285	0.695	63.655	0.325	1.435	0.151	0.466	0.619	61.313	0.368	0.985	0.325	0.363	0.778	53.533	0.361	0.168	0.866	0.061	0.96	D_0__Bacteria; D_1__Proteobacteria; D_2__Gammaproteobacteria; D_3__unclassified_Gammaproteobacteria; D_4__unclassified_Gammaproteobacteria; D_5__unclassified_Gammaproteobacteria
OTU_1010	2.249	1.222	-0.575	0.565	-0.703	0.776	2.158	1.373	-0.563	0.574	-0.773	0.797	3.061	0.99	0.184	0.854	0.182	0.945	2.246	1.089	-0.606	0.545	-0.659	NA	2.396	1.152	-0.392	0.695	-0.451	NA	2.884	1.057	0.074	0.941	0.079	0.985	D_0__Bacteria; D_1__unclassified_Bacteria; D_2__unclassified_Bacteria; D_3__unclassified_Bacteria; D_4__unclassified_Bacteria; D_5__unclassified_Bacteria
OTU_1011	2.899	1.309	-1.959	0.05	-2.564	0.181	2.957	1.313	-1.551	0.121	-2.037	0.358	2.713	1.296	-2.473	0.013	-3.205	0.119	3.851	0.915	-0.926	0.354	-0.848	0.823	4.446	1.057	-0.361	0.718	-0.382	0.939	4.314	0.944	-0.426	0.67	-0.402	0.936	D_0__Bacteria; D_1__Proteobacteria; D_2__Deltaproteobacteria; D_3__Myxococcales; D_4__unclassified_Myxococcales; D_5__unclassified_Myxococcales
OTU_1012	2.516	1.811	-2.664	0.008	-4.824	0.063	2.451	1.795	-2.575	0.01	-4.621	0.09	3.836	0.925	-0.946	0.344	-0.875	0.665	4.005	0.936	-0.73	0.465	-0.683	0.869	3.542	1.059	-1.088	0.277	-1.151	0.74	4.805	0.899	-0.094	0.925	-0.084	0.985	D_0__Bacteria; D_1__unclassified_Bacteria; D_2__unclassified_Bacteria; D_3__unclassified_Bacteria; D_4__unclassified_Bacteria; D_5__unclassified_Bacteria
OTU_1013	0.484	2.029	-0.295	0.768	-0.599	NA	0.637	1.951	0.01	0.992	0.02	NA	0.813	1.623	0.24	0.81	0.39	NA	0.651	1.486	0.013	0.99	0.019	NA	2.041	1.353	1.32	0.187	1.785	NA	3.17	1.2	2.052	0.04	2.462	0.419	D_0__Bacteria; D_1__unclassified_Bacteria; D_2__unclassified_Bacteria; D_3__unclassified_Bacteria; D_4__unclassified_Bacteria; D_5__unclassified_Bacteria
OTU_1014	3.969	1.086	-1.378	0.168	-1.497	0.396	3.386	1.323	-1.689	0.091	-2.236	0.301	4.155	1.045	-1.18	0.238	-1.233	0.567	5.309	0.868	-0.396	0.692	-0.344	0.941	4.834	1.003	-0.635	0.526	-0.637	0.863	4.406	1.042	-0.816	0.414	-0.851	0.913	D_0__Bacteria; D_1__Actinobacteria; D_2__Actinobacteria; D_3__Actinomycetales; D_4__Micromonosporaceae; D_5__Dactylosporangium
OTU_1015	1.791	1.495	-1.161	0.245	-1.737	0.489	2.357	1.348	-0.337	0.736	-0.454	0.893	3.086	0.993	0.173	0.863	0.171	0.947	2.914	1.008	0.045	0.964	0.046	0.981	3.04	1.105	0.131	0.896	0.144	0.982	3.06	1.049	0.188	0.851	0.197	0.959	D_0__Bacteria; D_1__Proteobacteria; D_2__Deltaproteobacteria; D_3__Myxococcales; D_4__unclassified_Myxococcales; D_5__unclassified_Myxococcales
OTU_1016	2.072	1.437	-0.693	0.489	-0.995	0.721	2.726	1.286	-0.051	0.959	-0.066	0.984	2.263	1.235	-0.567	0.571	-0.7	0.801	1.598	1.386	-1.471	0.141	-2.038	NA	3.416	1.08	0.368	0.713	0.397	0.937	1.898	1.296	-0.86	0.39	-1.115	NA	D_0__Bacteria; D_1__unclassified_Bacteria; D_2__unclassified_Bacteria; D_3__unclassified_Bacteria; D_4__unclassified_Bacteria; D_5__unclassified_Bacteria
OTU_1017	1.421	1.536	0.184	0.854	0.283	NA	0.817	1.852	-0.625	0.532	-1.157	NA	1.598	1.374	0.365	0.715	0.501	NA	2.443	1.125	1.114	0.265	1.252	NA	1.311	1.412	0.046	0.963	0.066	NA	2.466	1.228	0.988	0.323	1.213	NA	D_0__Bacteria; D_1__Proteobacteria; D_2__Deltaproteobacteria; D_3__Myxococcales; D_4__unclassified_Myxococcales; D_5__unclassified_Myxococcales
OTU_1018	6.902	0.792	-1.617	0.106	-1.281	0.297	7.806	0.804	-0.835	0.404	-0.672	0.672	7.249	0.692	-1.536	0.124	-1.063	0.402	7.888	0.688	-1.006	0.314	-0.692	0.798	7.42	0.836	-1.109	0.268	-0.926	0.734	8.804	0.691	-0.393	0.694	-0.271	0.936	D_0__Bacteria; D_1__Acidobacteria; D_2__Acidobacteria_Gp9; D_3__unclassified_Acidobacteria_Gp9; D_4__unclassified_Acidobacteria_Gp9; D_5__Gp9
OTU_1019	4.194	0.994	0.463	0.643	0.46	0.829	4.583	1.032	0.696	0.486	0.718	0.741	4.383	0.926	0.594	0.552	0.55	0.792	5.359	0.867	1.101	0.271	0.955	0.74	6.365	0.846	1.523	0.128	1.289	0.561	3.006	1.115	-0.288	0.774	-0.321	0.949	D_0__Bacteria; D_1__Planctomycetes; D_2__Planctomycetia; D_3__Planctomycetales; D_4__Planctomycetaceae; D_5__unclassified_Planctomycetaceae
OTU_102	10.467	0.691	1.378	0.168	0.952	0.396	37.47	0.678	4.751	0	3.22	0	7.746	0.78	0.33	0.742	0.257	0.891	8.797	0.738	0.753	0.451	0.556	0.864	10.81	0.758	1.287	0.198	0.976	0.663	10.923	0.705	1.493	0.135	1.053	0.702	D_0__Bacteria; D_1__Bacteroidetes; D_2__unclassified_Bacteroidetes; D_3__unclassified_Bacteroidetes; D_4__unclassified_Bacteroidetes; D_5__unclassified_Bacteroidetes
OTU_1020	2.248	1.416	-1.561	0.119	-2.21	0.314	2.726	1.291	-0.786	0.432	-1.014	0.698	2.758	1.131	-0.954	0.34	-1.08	0.665	2.575	1.085	-1.19	0.234	-1.291	NA	3.821	1.07	-0.034	0.973	-0.036	0.99	3.19	1.076	-0.409	0.682	-0.44	0.936	D_0__Bacteria; D_1__Proteobacteria; D_2__Deltaproteobacteria; D_3__Myxococcales; D_4__Polyangiaceae; D_5__Chondromyces
OTU_1021	14.094	1.048	4.789	0	5.02	0	9.176	1.153	3.77	0	4.348	0.006	2.626	1.251	1.895	0.058	2.371	0.264	0.322	1.371	-0.833	0.405	-1.142	NA	1.467	1.441	0.873	0.383	1.259	NA	0.643	1.469	0.016	0.987	0.023	NA	D_0__Bacteria; D_1__Gemmatimonadetes; D_2__Gemmatimonadetes; D_3__Gemmatimonadales; D_4__Gemmatimonadaceae; D_5__Gemmatimonas
OTU_1022	2.175	1.833	2.542	0.011	4.659	0.074	2.397	1.802	2.579	0.01	4.646	0.09	0.814	1.689	1.757	0.079	2.966	NA	0.495	1.484	1.334	0.182	1.979	NA	0.81	1.563	1.624	0.104	2.538	NA	0.163	1.293	0.709	0.479	0.916	NA	D_0__Bacteria; D_1__unclassified_Bacteria; D_2__unclassified_Bacteria; D_3__unclassified_Bacteria; D_4__unclassified_Bacteria; D_5__unclassified_Bacteria
OTU_1023	3.308	1.288	-2.212	0.027	-2.848	0.118	3.075	1.445	-2.374	0.018	-3.43	0.121	4.813	0.839	-0.822	0.411	-0.69	0.713	6.476	0.826	0.232	0.816	0.192	0.967	5.44	0.889	-0.304	0.761	-0.27	0.949	5.237	0.877	-0.369	0.712	-0.323	0.941	D_0__Bacteria; D_1__Actinobacteria; D_2__Actinobacteria; D_3__Actinomycetales; D_4__Streptomycetaceae; D_5__Streptomyces
OTU_1024	1.351	1.937	2.017	0.044	3.908	NA	0.794	1.978	1.573	0.116	3.11	NA	0.503	1.712	1.098	0.272	1.88	NA	0.493	1.472	1.21	0.226	1.781	NA	1.507	1.53	2.092	0.036	3.201	NA	0	NA	NA	NA	NA	NA	D_0__Bacteria; D_1__Parcubacteria; D_2__unclassified_Parcubacteria; D_3__unclassified_Parcubacteria; D_4__unclassified_Parcubacteria; D_5__Parcubacteria_genera_incertae_sedis
OTU_1025	1.151	1.673	1.232	0.218	2.061	NA	1.474	1.645	1.463	0.143	2.406	NA	0.484	1.724	0.309	0.758	0.532	NA	1.323	1.407	1.298	0.194	1.826	NA	0.849	1.539	0.787	0.432	1.211	NA	1.288	1.419	1.218	0.223	1.729	NA	D_0__Bacteria; D_1__Planctomycetes; D_2__Planctomycetia; D_3__Planctomycetales; D_4__Planctomycetaceae; D_5__unclassified_Planctomycetaceae
OTU_1026	3.388	1.068	-0.07	0.945	-0.074	0.98	3.851	1.085	0.309	0.758	0.335	0.899	2.722	1.038	-0.717	0.473	-0.745	0.75	3.904	0.932	0.295	0.768	0.275	0.957	2.893	1.091	-0.472	0.637	-0.515	0.91	2.865	1.076	-0.438	0.662	-0.471	0.936	D_0__Bacteria; D_1__Planctomycetes; D_2__Planctomycetia; D_3__Planctomycetales; D_4__Planctomycetaceae; D_5__unclassified_Planctomycetaceae
OTU_1027	4.215	0.946	0.728	0.466	0.689	0.705	2.907	1.159	-0.136	0.892	-0.157	0.961	3.236	1.073	0.045	0.964	0.048	0.988	4.05	0.895	0.642	0.521	0.575	0.902	3.426	1.012	0.178	0.859	0.18	0.978	4.179	0.94	0.714	0.475	0.67	0.919	D_0__Bacteria; D_1__Actinobacteria; D_2__Actinobacteria; D_3__Actinomycetales; D_4__Streptosporangiaceae; D_5__Nonomuraea
OTU_1028	2.099	1.329	0.799	0.424	1.062	0.664	4.633	1.139	2.147	0.032	2.446	0.162	1.12	1.571	-0.168	0.866	-0.264	NA	1.461	1.266	0.228	0.82	0.289	NA	0.795	1.546	-0.736	0.462	-1.137	NA	1.277	1.376	0.039	0.969	0.054	NA	D_0__Bacteria; D_1__unclassified_Bacteria; D_2__unclassified_Bacteria; D_3__unclassified_Bacteria; D_4__unclassified_Bacteria; D_5__unclassified_Bacteria
OTU_1029	4.657	0.959	0.923	0.356	0.885	0.598	4.99	0.971	1.099	0.272	1.067	0.565	4.047	0.856	0.685	0.494	0.586	0.765	5.224	0.804	1.371	0.17	1.102	0.64	4.002	0.988	0.548	0.584	0.542	0.893	2.887	1.063	-0.182	0.855	-0.194	0.959	D_0__Bacteria; D_1__Planctomycetes; D_2__Planctomycetia; D_3__Planctomycetales; D_4__Planctomycetaceae; D_5__unclassified_Planctomycetaceae
OTU_103	28.077	0.458	-0.253	0.8	-0.116	0.913	42.599	0.488	2.02	0.043	0.986	0.195	21.443	0.571	-1.862	0.063	-1.064	0.273	21.841	0.662	-1.438	0.15	-0.952	0.619	27.522	0.487	-0.37	0.712	-0.18	0.937	23.373	0.469	-1.365	0.172	-0.641	0.764	D_0__Bacteria; D_1__unclassified_Bacteria; D_2__unclassified_Bacteria; D_3__unclassified_Bacteria; D_4__unclassified_Bacteria; D_5__unclassified_Bacteria
OTU_1030	3.093	1.129	1.583	0.113	1.787	0.308	1.446	1.606	0.174	0.862	0.28	NA	1.78	1.208	0.599	0.55	0.723	0.791	2.622	1.071	1.295	0.195	1.387	NA	1.615	1.328	0.356	0.722	0.472	NA	0.957	1.403	-0.419	0.676	-0.587	NA	D_0__Bacteria; D_1__Proteobacteria; D_2__Gammaproteobacteria; D_3__Xanthomonadales; D_4__Xanthomonadaceae; D_5__Lysobacter
OTU_1031	2.991	1.199	1.083	0.279	1.298	0.524	1.112	1.704	-0.57	0.568	-0.972	NA	1.313	1.459	-0.372	0.71	-0.542	NA	2.638	1.178	0.814	0.416	0.959	NA	2.283	1.236	0.568	0.57	0.702	NA	1.95	1.246	0.341	0.733	0.425	NA	D_0__Bacteria; D_1__unclassified_Bacteria; D_2__unclassified_Bacteria; D_3__unclassified_Bacteria; D_4__unclassified_Bacteria; D_5__unclassified_Bacteria
OTU_1032	1.932	1.562	-1.8	0.072	-2.811	0.228	2.052	1.459	-1.373	0.17	-2.004	0.438	2.916	1.112	-0.505	0.613	-0.562	0.824	3.086	1.035	-0.339	0.734	-0.351	0.953	4.581	0.947	0.631	0.528	0.598	0.865	4.261	1.01	0.464	0.643	0.468	0.936	D_0__Bacteria; D_1__unclassified_Bacteria; D_2__unclassified_Bacteria; D_3__unclassified_Bacteria; D_4__unclassified_Bacteria; D_5__unclassified_Bacteria
OTU_1033	10.168	0.876	-4.192	0	-3.671	0.001	11.334	0.828	-2.447	0.014	-2.027	0.111	12.331	0.594	-2.895	0.004	-1.719	0.057	10.997	0.681	-3.708	0	-2.526	0.015	12.916	0.658	-2.187	0.029	-1.439	0.28	12.933	0.631	-2.064	0.039	-1.303	0.419	D_0__Bacteria; D_1__unclassified_Bacteria; D_2__unclassified_Bacteria; D_3__unclassified_Bacteria; D_4__unclassified_Bacteria; D_5__unclassified_Bacteria
OTU_1034	7.837	0.927	3.23	0.001	2.993	0.019	1.855	1.437	0.295	0.768	0.424	0.904	3.389	1.092	1.398	0.162	1.527	0.463	1.94	1.192	0.371	0.711	0.442	NA	2.923	1.145	1.062	0.288	1.216	0.749	1.426	1.357	-0.118	0.906	-0.16	NA	D_0__Bacteria; D_1__Acidobacteria; D_2__Acidobacteria_Gp4; D_3__unclassified_Acidobacteria_Gp4; D_4__unclassified_Acidobacteria_Gp4; D_5__unclassified_Acidobacteria_Gp4
OTU_1035	3.376	1.065	-0.58	0.562	-0.617	0.773	3.231	1.196	-0.563	0.573	-0.673	0.797	2.9	1.114	-1.063	0.288	-1.184	0.621	4.533	0.846	0.276	0.782	0.234	0.964	3.75	0.988	-0.286	0.775	-0.282	0.949	3.489	1.065	-0.373	0.709	-0.398	0.941	D_0__Bacteria; D_1__Proteobacteria; D_2__unclassified_Proteobacteria; D_3__unclassified_Proteobacteria; D_4__unclassified_Proteobacteria; D_5__unclassified_Proteobacteria
OTU_1036	2.215	1.841	2.52	0.012	4.638	0.077	1.856	1.894	2.136	0.033	4.046	0.164	0	NA	NA	NA	NA	NA	0.165	1.314	0.707	0.479	0.93	NA	0.836	1.567	1.553	0.12	2.433	NA	0	NA	NA	NA	NA	NA	D_0__Bacteria; D_1__Parcubacteria; D_2__unclassified_Parcubacteria; D_3__unclassified_Parcubacteria; D_4__unclassified_Parcubacteria; D_5__Parcubacteria_genera_incertae_sedis
OTU_1037	6.094	0.902	-0.978	0.328	-0.882	0.569	4.704	1.157	-1.763	0.078	-2.04	0.276	9.956	0.706	0.767	0.443	0.541	0.738	8.423	0.697	0.213	0.832	0.148	0.968	5.956	0.864	-1.099	0.272	-0.949	0.737	9.744	0.693	0.776	0.438	0.538	0.913	D_0__Bacteria; D_1__Armatimonadetes; D_2__Chthonomonadetes; D_3__Chthonomonadales; D_4__Chthonomonadaceae; D_5__Chthonomonas/Armatimonadetes_gp3
OTU_1038	2.566	1.183	0.577	0.564	0.682	0.775	2.353	1.259	0.412	0.68	0.519	0.861	1.948	1.139	0.025	0.98	0.028	0.988	1.786	1.153	-0.148	0.883	-0.17	NA	3.839	1.032	1.333	0.183	1.376	0.651	2.409	1.148	0.458	0.647	0.526	NA	D_0__Bacteria; D_1__unclassified_Bacteria; D_2__unclassified_Bacteria; D_3__unclassified_Bacteria; D_4__unclassified_Bacteria; D_5__unclassified_Bacteria
OTU_1039	3.149	1.14	1.594	0.111	1.817	0.303	3.553	1.149	1.78	0.075	2.046	0.27	0.959	1.514	-0.467	0.64	-0.708	NA	1.133	1.325	-0.189	0.85	-0.25	NA	1.303	1.349	0.041	0.967	0.055	NA	0.956	1.403	-0.413	0.68	-0.58	NA	D_0__Bacteria; D_1__Proteobacteria; D_2__Gammaproteobacteria; D_3__Xanthomonadales; D_4__Xanthomonadaceae; D_5__unclassified_Xanthomonadaceae
OTU_104	9.579	1.943	1.279	0.201	2.486	0.441	0.622	2.015	-1.254	0.21	-2.527	NA	7.831	0.946	3.384	0.001	3.201	0.019	48.57	1.376	2.921	0.003	4.019	0.084	4.305	1.565	0.829	0.407	1.296	0.818	2.438	1.213	0.989	0.323	1.199	NA	D_0__Bacteria; D_1__Bacteroidetes; D_2__Sphingobacteriia; D_3__Sphingobacteriales; D_4__Sphingobacteriaceae; D_5__Pedobacter
OTU_1040	2.517	1.807	2.688	0.007	4.858	0.06	2.904	1.778	2.742	0.006	4.873	0.069	0.163	1.621	0.7	0.484	1.134	NA	0	NA	NA	NA	NA	NA	0	NA	NA	NA	NA	NA	0	NA	NA	NA	NA	NA	D_0__Bacteria; D_1__unclassified_Bacteria; D_2__unclassified_Bacteria; D_3__unclassified_Bacteria; D_4__unclassified_Bacteria; D_5__unclassified_Bacteria
OTU_1041	4.557	0.956	-0.372	0.71	-0.356	0.866	4.503	1.06	-0.313	0.754	-0.332	0.897	4.876	0.948	-0.164	0.87	-0.155	0.948	3.721	0.983	-1.015	0.31	-0.997	0.795	7.222	0.811	0.974	0.33	0.79	0.781	5.333	0.883	0.166	0.868	0.147	0.96	D_0__Bacteria; D_1__Verrucomicrobia; D_2__Subdivision3; D_3__unclassified_Subdivision3; D_4__unclassified_Subdivision3; D_5__Subdivision3_genera_incertae_sedis
OTU_1042	1.484	1.528	0.231	0.818	0.352	0.918	0.976	1.732	-0.34	0.734	-0.588	NA	1.761	1.345	0.512	0.609	0.688	0.823	2.465	1.156	1.075	0.282	1.244	NA	1.589	1.378	0.326	0.745	0.449	NA	2.294	1.24	0.884	0.377	1.096	NA	D_0__Bacteria; D_1__unclassified_Bacteria; D_2__unclassified_Bacteria; D_3__unclassified_Bacteria; D_4__unclassified_Bacteria; D_5__unclassified_Bacteria
OTU_1043	3.564	1.009	0.032	0.974	0.032	0.99	6.547	0.885	1.602	0.109	1.417	0.334	3.078	0.974	-0.399	0.69	-0.388	0.862	4.585	0.9	0.687	0.492	0.618	0.886	6.383	0.887	1.427	0.153	1.267	0.612	4.698	0.914	0.769	0.442	0.703	0.913	D_0__Bacteria; D_1__unclassified_Bacteria; D_2__unclassified_Bacteria; D_3__unclassified_Bacteria; D_4__unclassified_Bacteria; D_5__unclassified_Bacteria
OTU_1044	1.294	1.826	-1.115	0.265	-2.036	NA	1.959	1.577	-0.203	0.839	-0.321	0.935	1.637	1.53	-0.581	0.561	-0.889	0.798	1.295	1.465	-1.047	0.295	-1.534	NA	1.487	1.491	-0.75	0.453	-1.118	NA	5.739	1.037	1.698	0.089	1.761	0.576	D_0__Bacteria; D_1__unclassified_Bacteria; D_2__unclassified_Bacteria; D_3__unclassified_Bacteria; D_4__unclassified_Bacteria; D_5__unclassified_Bacteria
OTU_1045	2.464	1.245	-0.356	0.722	-0.443	0.874	1.55	1.62	-1.481	0.138	-2.401	NA	2.891	1.018	0.031	0.975	0.032	0.988	2.257	1.13	-0.574	0.566	-0.649	NA	2.531	1.25	-0.236	0.813	-0.295	0.96	3.373	1.018	0.418	0.676	0.426	0.936	D_0__Bacteria; D_1__unclassified_Bacteria; D_2__unclassified_Bacteria; D_3__unclassified_Bacteria; D_4__unclassified_Bacteria; D_5__unclassified_Bacteria
OTU_1047	2.117	1.41	-1.047	0.295	-1.477	0.54	2.907	1.376	-0.157	0.876	-0.215	0.951	5.385	0.973	1.14	0.254	1.11	0.582	2.765	1.154	-0.332	0.74	-0.383	0.954	3.226	1.158	-0.003	0.998	-0.003	0.999	5.902	0.92	1.404	0.16	1.293	0.748	D_0__Bacteria; D_1__Bacteroidetes; D_2__unclassified_Bacteroidetes; D_3__unclassified_Bacteroidetes; D_4__unclassified_Bacteroidetes; D_5__unclassified_Bacteroidetes
OTU_1048	5.99	1.725	-3.36	0.001	-5.795	0.015	5.875	1.698	-3.321	0.001	-5.639	0.022	6.199	1.311	-3.151	0.002	-4.132	0.034	6.108	1.213	-3.187	0.001	-3.867	0.047	6.501	1.102	-2.755	0.006	-3.035	0.114	9.186	0.863	-0.853	0.393	-0.737	0.913	D_0__Bacteria; D_1__unclassified_Bacteria; D_2__unclassified_Bacteria; D_3__unclassified_Bacteria; D_4__unclassified_Bacteria; D_5__unclassified_Bacteria
OTU_1049	2.074	1.271	-0.133	0.895	-0.169	0.948	1.918	1.346	-0.225	0.822	-0.302	0.926	2.593	1.06	0.352	0.725	0.373	0.881	2.425	1.047	0.204	0.838	0.214	NA	2.103	1.311	-0.096	0.924	-0.125	NA	3.049	1.084	0.661	0.508	0.717	0.919	D_0__Bacteria; D_1__Proteobacteria; D_2__Betaproteobacteria; D_3__unclassified_Betaproteobacteria; D_4__unclassified_Betaproteobacteria; D_5__unclassified_Betaproteobacteria
OTU_105	37.96	0.447	-2.521	0.012	-1.127	0.077	36.744	0.589	-1.903	0.057	-1.12	0.231	45.783	0.397	-1.007	0.314	-0.4	0.647	50.734	0.4	-0.187	0.852	-0.075	0.968	53.163	0.406	0.115	0.908	0.047	0.987	47.004	0.44	-0.559	0.576	-0.246	0.93	D_0__Bacteria; D_1__Actinobacteria; D_2__unclassified_Actinobacteria; D_3__unclassified_Actinobacteria; D_4__unclassified_Actinobacteria; D_5__unclassified_Actinobacteria
OTU_1050	1.641	1.49	0.05	0.96	0.074	0.986	2.085	1.368	0.503	0.615	0.688	0.822	1.448	1.394	-0.149	0.881	-0.208	NA	2.442	1.101	0.803	0.422	0.885	NA	3.928	1.04	1.661	0.097	1.727	0.505	2.107	1.254	0.472	0.637	0.592	NA	D_0__Bacteria; D_1__Proteobacteria; D_2__Deltaproteobacteria; D_3__Myxococcales; D_4__unclassified_Myxococcales; D_5__unclassified_Myxococcales
OTU_1051	2.145	1.495	2.021	0.043	3.021	0.162	1.366	1.718	1.281	0.2	2.2	NA	0.649	1.662	0.597	0.55	0.993	NA	0.989	1.403	1.094	0.274	1.534	NA	2	1.352	1.888	0.059	2.554	NA	0.643	1.468	0.512	0.608	0.752	NA	D_0__Bacteria; D_1__unclassified_Bacteria; D_2__unclassified_Bacteria; D_3__unclassified_Bacteria; D_4__unclassified_Bacteria; D_5__unclassified_Bacteria
OTU_1052	1.925	1.306	-0.652	0.515	-0.851	0.744	2.086	1.319	-0.367	0.714	-0.484	0.879	1.926	1.252	-0.658	0.511	-0.823	0.777	2.746	1.062	0.175	0.861	0.186	NA	3.226	1.055	0.511	0.609	0.539	0.903	2.073	1.188	-0.4	0.689	-0.475	NA	D_0__Bacteria; D_1__unclassified_Bacteria; D_2__unclassified_Bacteria; D_3__unclassified_Bacteria; D_4__unclassified_Bacteria; D_5__unclassified_Bacteria
OTU_1053	14.23	0.65	-3.526	0	-2.291	0.009	12.728	0.808	-3.893	0	-3.146	0.004	16.019	0.558	-2.677	0.007	-1.495	0.083	17.636	0.511	-1.978	0.048	-1.011	0.384	18.337	0.554	-1.55	0.121	-0.858	0.552	18.915	0.514	-1.288	0.198	-0.662	0.799	D_0__Bacteria; D_1__unclassified_Bacteria; D_2__unclassified_Bacteria; D_3__unclassified_Bacteria; D_4__unclassified_Bacteria; D_5__unclassified_Bacteria
OTU_1054	1.896	1.458	-0.908	0.364	-1.324	0.608	2.496	1.298	-0.193	0.847	-0.25	0.938	2.9	1.018	0.039	0.969	0.04	0.988	2.412	1.067	-0.416	0.678	-0.444	NA	3.398	1.061	0.387	0.699	0.41	0.934	3.392	1.018	0.432	0.666	0.439	0.936	D_0__Bacteria; D_1__Acidobacteria; D_2__Acidobacteria_Gp15; D_3__unclassified_Acidobacteria_Gp15; D_4__unclassified_Acidobacteria_Gp15; D_5__Gp15
OTU_1055	4.042	1.21	-2.117	0.034	-2.562	0.138	4.472	1.123	-1.443	0.149	-1.621	0.407	4.063	1.146	-2.159	0.031	-2.474	0.189	4.506	0.99	-1.612	0.107	-1.596	0.542	4.89	1.035	-1.191	0.234	-1.232	0.716	5.925	0.917	-0.477	0.633	-0.438	0.936	D_0__Bacteria; D_1__Acidobacteria; D_2__Acidobacteria_Gp15; D_3__unclassified_Acidobacteria_Gp15; D_4__unclassified_Acidobacteria_Gp15; D_5__Gp15
OTU_1056	1.504	1.483	0.252	0.801	0.373	0.913	2.204	1.383	0.868	0.385	1.201	0.66	2.416	1.174	1.1	0.271	1.291	0.6	2.473	1.164	1.065	0.287	1.24	NA	3.777	1.043	1.924	0.054	2.007	0.387	1.781	1.272	0.531	0.596	0.675	NA	D_0__Bacteria; D_1__unclassified_Bacteria; D_2__unclassified_Bacteria; D_3__unclassified_Bacteria; D_4__unclassified_Bacteria; D_5__unclassified_Bacteria
OTU_1057	1.932	1.368	-0.298	0.765	-0.408	0.889	4.161	1.114	1.241	0.214	1.383	0.495	2.283	1.186	0.031	0.975	0.037	0.988	3.25	0.989	0.828	0.408	0.819	0.858	5.386	0.916	1.904	0.057	1.744	0.391	3.116	1.075	0.685	0.494	0.736	0.919	D_0__Bacteria; D_1__Proteobacteria; D_2__unclassified_Proteobacteria; D_3__unclassified_Proteobacteria; D_4__unclassified_Proteobacteria; D_5__unclassified_Proteobacteria
OTU_1058	2.692	1.209	0.134	0.894	0.162	0.948	2.76	1.206	0.23	0.818	0.278	0.924	6.154	0.887	2.031	0.042	1.803	0.217	3.746	0.911	0.948	0.343	0.863	0.821	3.903	0.971	0.963	0.335	0.935	0.786	1.752	1.262	-0.781	0.435	-0.985	NA	D_0__Bacteria; D_1__Bacteroidetes; D_2__Sphingobacteriia; D_3__Sphingobacteriales; D_4__Chitinophagaceae; D_5__unclassified_Chitinophagaceae
OTU_1059	1.908	1.525	-1.853	0.064	-2.825	0.213	1.864	1.565	-1.714	0.086	-2.683	0.293	2.898	0.981	-0.57	0.569	-0.559	0.8	2.076	1.226	-1.516	0.13	-1.858	NA	3.259	1.025	-0.192	0.848	-0.197	0.978	3.046	1.046	-0.3	0.764	-0.314	0.949	D_0__Bacteria; D_1__unclassified_Bacteria; D_2__unclassified_Bacteria; D_3__unclassified_Bacteria; D_4__unclassified_Bacteria; D_5__unclassified_Bacteria
OTU_106	30.569	0.524	3.907	0	2.049	0.003	13.561	0.704	0.645	0.519	0.454	0.765	38.229	0.541	4.435	0	2.401	0.001	26.916	0.598	2.961	0.003	1.771	0.08	26.8	0.517	3.456	0.001	1.788	0.028	32.952	0.463	4.724	0	2.186	0	D_0__Bacteria; D_1__Bacteroidetes; D_2__Bacteroidetes_incertae_sedis; D_3__unclassified_Bacteroidetes_incertae_sedis; D_4__unclassified_Bacteroidetes_incertae_sedis; D_5__Ohtaekwangia
OTU_1060	3.501	1.757	-2.997	0.003	-5.265	0.03	3.404	1.741	-2.908	0.004	-5.064	0.053	3.497	1.502	-3.218	0.001	-4.833	0.028	4.996	0.93	-1.169	0.242	-1.087	0.716	3.508	1.407	-3.186	0.001	-4.482	0.053	4.086	1.013	-2.013	0.044	-2.038	0.441	D_0__Bacteria; D_1__Planctomycetes; D_2__Planctomycetia; D_3__Planctomycetales; D_4__Planctomycetaceae; D_5__unclassified_Planctomycetaceae
OTU_1061	1.749	1.422	-1.298	0.194	-1.846	0.435	1.713	1.522	-1.125	0.26	-1.713	0.556	1.931	1.22	-1.073	0.283	-1.309	0.618	2.571	1.1	-0.242	0.809	-0.266	NA	2.62	1.117	-0.219	0.826	-0.245	0.969	2.607	1.21	-0.152	0.879	-0.184	NA	D_0__Bacteria; D_1__unclassified_Bacteria; D_2__unclassified_Bacteria; D_3__unclassified_Bacteria; D_4__unclassified_Bacteria; D_5__unclassified_Bacteria
OTU_1062	2.688	1.201	-0.118	0.906	-0.141	0.955	2.228	1.347	-0.46	0.645	-0.62	0.842	2.239	1.291	-0.52	0.603	-0.672	0.82	3.229	0.962	0.314	0.753	0.302	0.956	2.403	1.188	-0.377	0.706	-0.448	NA	3.044	1.05	0.192	0.848	0.202	0.959	D_0__Bacteria; D_1__Planctomycetes; D_2__Planctomycetia; D_3__Planctomycetales; D_4__Planctomycetaceae; D_5__Gemmata
OTU_1063	3.008	1.267	-0.168	0.866	-0.213	0.939	2.267	1.439	-0.711	0.477	-1.024	0.736	2.448	1.294	-0.627	0.531	-0.811	0.782	2.595	1.169	-0.48	0.631	-0.561	NA	2.789	1.164	-0.34	0.734	-0.395	0.946	1.742	1.372	-1.546	0.122	-2.122	NA	D_0__Bacteria; D_1__Proteobacteria; D_2__unclassified_Proteobacteria; D_3__unclassified_Proteobacteria; D_4__unclassified_Proteobacteria; D_5__unclassified_Proteobacteria
OTU_1064	2.42	1.27	1.049	0.294	1.332	0.54	1.188	1.665	-0.072	0.942	-0.121	NA	2.28	1.187	0.998	0.318	1.184	0.651	2.113	1.175	0.836	0.403	0.982	NA	1.832	1.311	0.526	0.599	0.69	NA	1.108	1.4	-0.161	0.872	-0.226	NA	D_0__Bacteria; D_1__unclassified_Bacteria; D_2__unclassified_Bacteria; D_3__unclassified_Bacteria; D_4__unclassified_Bacteria; D_5__unclassified_Bacteria
OTU_1065	2.953	1.413	2.488	0.013	3.515	0.08	2.235	1.594	1.846	0.065	2.942	0.252	1.296	1.569	1.247	0.213	1.956	NA	0.16	1.313	-0.688	0.491	-0.904	NA	0.475	1.56	0.279	0.78	0.436	NA	0.655	1.469	0.574	0.566	0.842	NA	D_0__Bacteria; D_1__Proteobacteria; D_2__Gammaproteobacteria; D_3__unclassified_Gammaproteobacteria; D_4__unclassified_Gammaproteobacteria; D_5__unclassified_Gammaproteobacteria
OTU_1066	10.292	1.251	-4.193	0	-5.246	0.001	10.226	1.114	-3.981	0	-4.436	0.003	10.678	0.999	-3.935	0	-3.93	0.005	11.383	0.798	-3.385	0.001	-2.7	0.03	10.651	0.944	-4.104	0	-3.875	0.004	12.417	0.717	-2.596	0.009	-1.861	0.215	D_0__Bacteria; D_1__Proteobacteria; D_2__Gammaproteobacteria; D_3__unclassified_Gammaproteobacteria; D_4__unclassified_Gammaproteobacteria; D_5__unclassified_Gammaproteobacteria
OTU_1067	1.436	1.609	-1.488	0.137	-2.394	NA	1.246	1.9	-1.961	0.05	-3.727	NA	1.279	1.633	-2.173	0.03	-3.548	NA	2.61	1.077	0.051	0.959	0.055	NA	1.603	1.337	-1.112	0.266	-1.487	NA	6.264	0.868	2.081	0.037	1.806	0.419	D_0__Bacteria; D_1__Acidobacteria; D_2__Acidobacteria_Gp1; D_3__unclassified_Acidobacteria_Gp1; D_4__unclassified_Acidobacteria_Gp1; D_5__unclassified_Acidobacteria_Gp1
OTU_1068	1.117	1.658	-0.636	0.525	-1.054	NA	1.42	1.536	-0.14	0.888	-0.215	NA	1.791	1.2	0.211	0.833	0.253	0.94	1.957	1.129	0.394	0.693	0.445	NA	2.006	1.277	0.353	0.724	0.451	NA	1.28	1.346	-0.345	0.73	-0.464	NA	D_0__Bacteria; D_1__Proteobacteria; D_2__unclassified_Proteobacteria; D_3__unclassified_Proteobacteria; D_4__unclassified_Proteobacteria; D_5__unclassified_Proteobacteria
OTU_1069	3.045	1.076	0.431	0.666	0.464	0.844	4.168	1.049	1.104	0.269	1.159	0.562	3.714	0.924	0.946	0.344	0.874	0.665	3.905	0.912	1.04	0.299	0.948	0.774	2.625	1.167	0.064	0.949	0.075	0.99	2.922	1.07	0.338	0.735	0.362	0.949	D_0__Bacteria; D_1__unclassified_Bacteria; D_2__unclassified_Bacteria; D_3__unclassified_Bacteria; D_4__unclassified_Bacteria; D_5__unclassified_Bacteria
OTU_107	24.749	0.513	3.147	0.002	1.615	0.023	23.657	0.597	2.614	0.009	1.561	0.086	37.213	0.454	5.129	0	2.327	0	21.036	0.483	2.66	0.008	1.283	0.125	23.913	0.529	2.873	0.004	1.52	0.098	24.337	0.489	3.253	0.001	1.592	0.048	D_0__Bacteria; D_1__Bacteroidetes; D_2__Sphingobacteriia; D_3__Sphingobacteriales; D_4__Chitinophagaceae; D_5__unclassified_Chitinophagaceae
OTU_1070	2.741	1.448	-2.288	0.022	-3.312	0.105	2.806	1.38	-1.808	0.071	-2.495	0.263	2.716	1.317	-2.412	0.016	-3.177	0.128	3.869	0.931	-0.905	0.366	-0.843	0.832	3.428	1.115	-1.215	0.224	-1.355	0.704	3.495	1.031	-1.103	0.27	-1.137	0.865	D_0__Bacteria; D_1__Proteobacteria; D_2__Deltaproteobacteria; D_3__Desulfuromonadales; D_4__Geobacteraceae; D_5__Geobacter
OTU_1071	9.807	0.708	-0.957	0.339	-0.678	0.579	10.388	0.748	-0.554	0.58	-0.414	0.798	11.637	0.676	-0.195	0.845	-0.132	0.943	10.192	0.645	-0.812	0.417	-0.523	0.858	11.407	0.658	-0.287	0.774	-0.189	0.949	11.417	0.645	-0.183	0.855	-0.118	0.959	D_0__Bacteria; D_1__unclassified_Bacteria; D_2__unclassified_Bacteria; D_3__unclassified_Bacteria; D_4__unclassified_Bacteria; D_5__unclassified_Bacteria
OTU_1072	8.319	0.876	0.483	0.629	0.423	0.82	6.015	1.061	-0.393	0.695	-0.417	0.87	4.011	1.066	-2.366	0.018	-2.522	0.139	4.674	0.951	-1.479	0.139	-1.406	0.611	4.802	1.021	-1.251	0.211	-1.277	0.692	6.025	0.984	-0.359	0.719	-0.354	0.941	D_0__Bacteria; D_1__Bacteroidetes; D_2__unclassified_Bacteroidetes; D_3__unclassified_Bacteroidetes; D_4__unclassified_Bacteroidetes; D_5__unclassified_Bacteroidetes
OTU_1073	5.757	0.987	-1.499	0.134	-1.48	0.339	4.999	1.077	-2.007	0.045	-2.161	0.199	7.409	0.757	-0.597	0.551	-0.452	0.791	7.446	0.722	-0.587	0.557	-0.424	0.907	6.771	0.82	-0.926	0.355	-0.759	0.8	7.847	0.749	-0.27	0.787	-0.202	0.95	D_0__Bacteria; D_1__Acidobacteria; D_2__Acidobacteria_Gp6; D_3__unclassified_Acidobacteria_Gp6; D_4__unclassified_Acidobacteria_Gp6; D_5__Gp6
OTU_1074	2.146	1.342	0.831	0.406	1.115	0.644	2.039	1.494	0.696	0.486	1.041	0.741	1.77	1.278	0.558	0.577	0.713	0.806	2.123	1.175	0.851	0.395	0.999	NA	2.089	1.249	0.783	0.434	0.978	NA	2.426	1.181	1.042	0.298	1.23	NA	D_0__Bacteria; D_1__Acidobacteria; D_2__unclassified_Acidobacteria; D_3__unclassified_Acidobacteria; D_4__unclassified_Acidobacteria; D_5__unclassified_Acidobacteria
OTU_1075	1.602	1.884	2.258	0.024	4.255	0.111	3.414	1.736	2.977	0.003	5.169	0.047	0	NA	NA	NA	NA	NA	0.33	1.373	0.846	0.398	1.161	NA	1.159	1.536	1.967	0.049	3.023	NA	0.335	1.383	0.913	0.361	1.262	NA	D_0__Bacteria; D_1__unclassified_Bacteria; D_2__unclassified_Bacteria; D_3__unclassified_Bacteria; D_4__unclassified_Bacteria; D_5__unclassified_Bacteria
OTU_1076	4.332	0.934	-0.515	0.606	-0.482	0.806	4.555	1.069	-0.205	0.838	-0.219	0.935	5.339	0.771	0.151	0.88	0.116	0.951	4.692	0.876	-0.252	0.801	-0.221	0.966	4.733	0.903	-0.238	0.812	-0.215	0.959	6.3	0.795	0.701	0.483	0.557	0.919	D_0__Bacteria; D_1__unclassified_Bacteria; D_2__unclassified_Bacteria; D_3__unclassified_Bacteria; D_4__unclassified_Bacteria; D_5__unclassified_Bacteria
OTU_1077	2.407	1.21	-1.063	0.288	-1.286	0.533	4.979	0.983	0.911	0.362	0.896	0.64	4.515	0.943	0.643	0.52	0.606	0.779	4.401	0.884	0.612	0.541	0.541	0.903	2.725	1.142	-0.626	0.531	-0.715	0.869	2.393	1.177	-0.917	0.359	-1.08	NA	D_0__Bacteria; D_1__Proteobacteria; D_2__Deltaproteobacteria; D_3__Myxococcales; D_4__unclassified_Myxococcales; D_5__unclassified_Myxococcales
OTU_1078	34.033	0.529	-0.001	0.999	-0.001	0.999	38.971	0.548	0.774	0.439	0.424	0.705	41.238	0.432	1.167	0.243	0.504	0.57	35.101	0.434	0.24	0.811	0.104	0.966	42.438	0.435	1.308	0.191	0.569	0.654	41.714	0.411	1.421	0.155	0.584	0.737	D_0__Bacteria; D_1__Bacteroidetes; D_2__Bacteroidetes_incertae_sedis; D_3__unclassified_Bacteroidetes_incertae_sedis; D_4__unclassified_Bacteroidetes_incertae_sedis; D_5__Ohtaekwangia
OTU_1079	1.532	1.519	1.044	0.296	1.586	0.541	2.823	1.339	1.944	0.052	2.602	0.218	1.779	1.389	1.244	0.213	1.728	0.534	0.654	1.456	0.023	0.982	0.033	NA	0.986	1.455	0.488	0.625	0.71	NA	0.963	1.425	0.457	0.648	0.651	NA	D_0__Bacteria; D_1__unclassified_Bacteria; D_2__unclassified_Bacteria; D_3__unclassified_Bacteria; D_4__unclassified_Bacteria; D_5__unclassified_Bacteria
OTU_108	21.631	0.577	1.949	0.051	1.125	0.183	20.742	0.663	1.622	0.105	1.075	0.325	16.083	0.591	0.789	0.43	0.466	0.729	15.132	0.534	0.611	0.541	0.326	0.903	16.44	0.599	0.866	0.386	0.519	0.805	14.204	0.606	0.344	0.731	0.208	0.949	D_0__Bacteria; D_1__Bacteroidetes; D_2__unclassified_Bacteroidetes; D_3__unclassified_Bacteroidetes; D_4__unclassified_Bacteroidetes; D_5__unclassified_Bacteroidetes
OTU_1080	1.706	1.879	2.292	0.022	4.307	0.105	2.65	1.785	2.677	0.007	4.78	0.08	0.161	1.62	0.697	0.486	1.13	NA	0.992	1.48	1.753	0.08	2.594	NA	0.801	1.567	1.523	0.128	2.387	NA	0.325	1.377	0.898	0.369	1.236	NA	D_0__Bacteria; D_1__unclassified_Bacteria; D_2__unclassified_Bacteria; D_3__unclassified_Bacteria; D_4__unclassified_Bacteria; D_5__unclassified_Bacteria
OTU_1081	5.268	1.303	-3.326	0.001	-4.335	0.015	4.981	1.685	-3.301	0.001	-5.563	0.024	5.448	1.048	-3.362	0.001	-3.522	0.02	8.541	0.669	-0.789	0.43	-0.528	0.858	6.284	0.864	-2.266	0.023	-1.959	0.257	6.811	0.806	-1.665	0.096	-1.343	0.586	D_0__Bacteria; D_1__unclassified_Bacteria; D_2__unclassified_Bacteria; D_3__unclassified_Bacteria; D_4__unclassified_Bacteria; D_5__unclassified_Bacteria
OTU_1082	10.769	0.652	0.595	0.552	0.388	0.77	12.536	0.699	1.127	0.26	0.788	0.556	11.059	0.612	0.731	0.465	0.447	0.75	7.741	0.749	-0.703	0.482	-0.527	0.879	9.864	0.715	0.21	0.834	0.15	0.973	7.363	0.761	-0.841	0.4	-0.64	0.913	D_0__Bacteria; D_1__Acidobacteria; D_2__Acidobacteria_Gp17; D_3__unclassified_Acidobacteria_Gp17; D_4__unclassified_Acidobacteria_Gp17; D_5__Gp17
OTU_1083	2.999	1.168	1.467	0.142	1.714	0.354	2.97	1.225	1.394	0.163	1.708	0.431	2.431	1.104	1.196	0.232	1.32	0.563	3.431	1.006	1.838	0.066	1.849	0.463	1.981	1.224	0.705	0.481	0.863	NA	0.959	1.403	-0.416	0.677	-0.584	NA	D_0__Bacteria; D_1__unclassified_Bacteria; D_2__unclassified_Bacteria; D_3__unclassified_Bacteria; D_4__unclassified_Bacteria; D_5__unclassified_Bacteria
OTU_1084	2.848	1.209	-0.232	0.817	-0.28	0.918	3.697	1.102	0.417	0.677	0.46	0.859	2.567	1.153	-0.518	0.605	-0.597	0.821	2.577	1.065	-0.537	0.591	-0.572	NA	2.746	1.108	-0.352	0.725	-0.39	0.943	3.052	1.054	-0.043	0.966	-0.045	0.987	D_0__Bacteria; D_1__unclassified_Bacteria; D_2__unclassified_Bacteria; D_3__unclassified_Bacteria; D_4__unclassified_Bacteria; D_5__unclassified_Bacteria
OTU_1085	2.284	1.276	0.354	0.724	0.451	0.874	5.961	1.023	2.24	0.025	2.291	0.145	2.74	1.122	0.73	0.466	0.818	0.75	5.244	0.907	2.151	0.031	1.951	0.296	3.109	1.111	0.915	0.36	1.017	0.803	2.728	1.13	0.698	0.485	0.789	NA	D_0__Bacteria; D_1__Proteobacteria; D_2__Gammaproteobacteria; D_3__unclassified_Gammaproteobacteria; D_4__unclassified_Gammaproteobacteria; D_5__unclassified_Gammaproteobacteria
OTU_1086	4.634	1.094	-2.565	0.01	-2.805	0.073	5.016	1.07	-1.714	0.087	-1.833	0.293	5.106	0.959	-1.983	0.047	-1.901	0.23	5.443	0.815	-1.845	0.065	-1.505	0.462	5.322	0.936	-1.742	0.081	-1.631	0.457	6.384	0.806	-0.907	0.365	-0.731	0.905	D_0__Bacteria; D_1__Acidobacteria; D_2__Acidobacteria_Gp17; D_3__unclassified_Acidobacteria_Gp17; D_4__unclassified_Acidobacteria_Gp17; D_5__Gp17
OTU_1087	7.957	0.789	-0.134	0.893	-0.106	0.948	6.779	0.892	-0.566	0.571	-0.505	0.797	7.4	0.752	-0.413	0.679	-0.311	0.861	9.729	0.689	0.611	0.541	0.42	0.903	7.552	0.795	-0.313	0.755	-0.249	0.949	7.329	0.807	-0.332	0.74	-0.268	0.949	D_0__Bacteria; D_1__Actinobacteria; D_2__Actinobacteria; D_3__Actinomycetales; D_4__Mycobacteriaceae; D_5__Mycobacterium
OTU_1088	3.276	1.2	1.934	0.053	2.321	0.188	3.032	1.259	1.748	0.08	2.201	0.281	2.446	1.161	1.529	0.126	1.776	0.405	1.301	1.289	0.466	0.641	0.601	NA	3.328	1.138	1.904	0.057	2.167	0.391	0.789	1.447	-0.207	0.836	-0.299	NA	D_0__Bacteria; D_1__unclassified_Bacteria; D_2__unclassified_Bacteria; D_3__unclassified_Bacteria; D_4__unclassified_Bacteria; D_5__unclassified_Bacteria
OTU_1089	4.017	0.984	-0.98	0.327	-0.964	0.569	4.037	1.048	-0.804	0.421	-0.843	0.687	4.529	0.948	-0.554	0.58	-0.525	0.806	4.836	0.847	-0.353	0.724	-0.299	0.949	5.674	0.841	0.155	0.877	0.13	0.98	4.312	0.995	-0.583	0.56	-0.58	0.93	D_0__Bacteria; D_1__unclassified_Bacteria; D_2__unclassified_Bacteria; D_3__unclassified_Bacteria; D_4__unclassified_Bacteria; D_5__unclassified_Bacteria
OTU_109	13.787	0.626	3.337	0.001	2.09	0.015	21.326	0.668	4.256	0	2.845	0.001	5.47	0.816	0.235	0.815	0.191	0.932	7.819	0.701	1.417	0.156	0.993	0.628	9.955	0.727	1.988	0.047	1.444	0.358	6.282	0.849	0.648	0.517	0.549	0.92	D_0__Bacteria; D_1__Proteobacteria; D_2__Gammaproteobacteria; D_3__unclassified_Gammaproteobacteria; D_4__unclassified_Gammaproteobacteria; D_5__unclassified_Gammaproteobacteria
OTU_1090	2.412	1.214	1.115	0.265	1.354	0.51	1.298	1.57	0.078	0.938	0.123	NA	4.415	1.024	2.262	0.024	2.315	0.161	1.292	1.25	0.037	0.97	0.046	NA	1.303	1.349	0.041	0.967	0.055	NA	1.298	1.343	0.06	0.952	0.08	NA	D_0__Bacteria; D_1__Gemmatimonadetes; D_2__Gemmatimonadetes; D_3__Gemmatimonadales; D_4__Gemmatimonadaceae; D_5__Gemmatimonas
OTU_1091	3.189	1.396	-2.554	0.011	-3.564	0.074	5.873	0.901	-0.002	0.998	-0.002	0.998	4.32	1.031	-1.059	0.29	-1.092	0.624	3.673	1.02	-1.844	0.065	-1.881	0.462	4.524	0.946	-0.96	0.337	-0.908	0.786	4.947	0.903	-0.567	0.571	-0.512	0.93	D_0__Bacteria; D_1__unclassified_Bacteria; D_2__unclassified_Bacteria; D_3__unclassified_Bacteria; D_4__unclassified_Bacteria; D_5__unclassified_Bacteria
OTU_1092	4.34	0.955	-0.71	0.478	-0.678	0.713	3.1	1.263	-1.687	0.092	-2.13	0.301	5.632	0.779	0.149	0.881	0.116	0.951	5.335	0.848	-0.033	0.974	-0.028	0.983	5.492	0.856	0.049	0.961	0.042	0.99	7.746	0.753	1.172	0.241	0.882	0.852	D_0__Bacteria; D_1__Proteobacteria; D_2__unclassified_Proteobacteria; D_3__unclassified_Proteobacteria; D_4__unclassified_Proteobacteria; D_5__unclassified_Proteobacteria
OTU_1093	1.245	1.755	-1.179	0.238	-2.07	NA	1.425	1.633	-0.763	0.445	-1.247	NA	1.586	1.367	-0.683	0.495	-0.933	NA	2.083	1.211	-0.101	0.92	-0.122	NA	1.917	1.292	-0.246	0.806	-0.318	NA	3.559	1.066	0.95	0.342	1.012	0.898	D_0__Bacteria; D_1__Proteobacteria; D_2__Gammaproteobacteria; D_3__Xanthomonadales; D_4__Sinobacteraceae; D_5__Steroidobacter
OTU_1094	0.981	1.779	0.018	0.986	0.032	NA	0.991	1.783	0.067	0.947	0.12	NA	5.04	1.286	2.093	0.036	2.691	0.202	0.815	1.485	-0.182	0.856	-0.27	NA	0.484	1.533	-1.051	0.293	-1.611	NA	1.768	1.342	0.769	0.442	1.033	NA	D_0__Bacteria; D_1__Cyanobacteria/Chloroplast; D_2__Cyanobacteria; D_3__unclassified_Cyanobacteria; D_4__unclassified_Cyanobacteria; D_5__unclassified_Cyanobacteria
OTU_1095	1.107	1.648	-0.636	0.525	-1.047	NA	1.088	1.642	-0.59	0.555	-0.97	NA	3.414	0.981	1.599	0.11	1.568	0.372	2.758	1.062	1.049	0.294	1.114	0.77	3.729	1.034	1.596	0.11	1.65	0.538	1.955	1.235	0.37	0.711	0.457	NA	D_0__Bacteria; D_1__Proteobacteria; D_2__Oligoflexia; D_3__Oligoflexales; D_4__Oligoflexaceae; D_5__Oligoflexus
OTU_1096	2.771	1.185	0.692	0.489	0.82	0.721	1.882	1.477	-0.023	0.982	-0.034	0.989	1.298	1.451	-0.822	0.411	-1.193	NA	1.62	1.244	-0.337	0.736	-0.419	NA	2.148	1.234	0.18	0.857	0.223	NA	3.146	1.167	0.838	0.402	0.977	0.913	D_0__Bacteria; D_1__unclassified_Bacteria; D_2__unclassified_Bacteria; D_3__unclassified_Bacteria; D_4__unclassified_Bacteria; D_5__unclassified_Bacteria
OTU_1097	2.729	1.235	-0.892	0.373	-1.102	0.615	2.346	1.404	-1.171	0.241	-1.644	0.529	2.573	1.158	-1.167	0.243	-1.352	0.57	3.895	0.897	0.058	0.954	0.052	0.981	3.214	1.065	-0.45	0.652	-0.48	0.915	4.689	0.912	0.572	0.567	0.522	0.93	D_0__Bacteria; D_1__unclassified_Bacteria; D_2__unclassified_Bacteria; D_3__unclassified_Bacteria; D_4__unclassified_Bacteria; D_5__unclassified_Bacteria
OTU_1098	2.556	1.158	-0.257	0.797	-0.298	0.911	2.438	1.243	-0.3	0.764	-0.372	0.903	2.085	1.138	-0.867	0.386	-0.987	0.695	3.074	0.955	0.193	0.847	0.185	0.968	2.743	1.084	-0.094	0.925	-0.102	0.99	4.026	0.954	0.838	0.402	0.8	0.913	D_0__Bacteria; D_1__Planctomycetes; D_2__Planctomycetia; D_3__Planctomycetales; D_4__Planctomycetaceae; D_5__unclassified_Planctomycetaceae
OTU_1099	1.42	1.647	-0.155	0.877	-0.254	NA	1.561	1.552	0.042	0.967	0.065	NA	2.266	1.187	0.654	0.513	0.777	0.777	1.614	1.294	0.033	0.973	0.043	NA	2.108	1.24	0.473	0.636	0.587	NA	2.264	1.177	0.639	0.523	0.751	NA	D_0__Bacteria; D_1__unclassified_Bacteria; D_2__unclassified_Bacteria; D_3__unclassified_Bacteria; D_4__unclassified_Bacteria; D_5__unclassified_Bacteria
OTU_11	80.449	0.373	1.383	0.167	0.516	0.394	154.714	0.433	4.394	0	1.905	0.001	88.254	0.271	2.686	0.007	0.729	0.082	90.021	0.276	2.825	0.005	0.78	0.093	124.058	0.325	4.43	0	1.439	0.001	90.985	0.337	2.494	0.013	0.842	0.243	D_0__Bacteria; D_1__unclassified_Bacteria; D_2__unclassified_Bacteria; D_3__unclassified_Bacteria; D_4__unclassified_Bacteria; D_5__unclassified_Bacteria
OTU_110	37.453	0.49	-3.286	0.001	-1.611	0.017	39.968	0.625	-1.813	0.07	-1.133	0.262	43.121	0.465	-2.029	0.042	-0.944	0.218	43.802	0.461	-1.835	0.066	-0.846	0.463	59.587	0.415	0.319	0.749	0.132	0.949	48.755	0.411	-0.977	0.329	-0.401	0.888	D_0__Bacteria; D_1__Gemmatimonadetes; D_2__Gemmatimonadetes; D_3__Gemmatimonadales; D_4__Gemmatimonadaceae; D_5__Gemmatimonas
OTU_1100	1.291	1.603	0.014	0.989	0.022	NA	1.565	1.511	0.302	0.763	0.456	NA	3.102	1.109	1.538	0.124	1.706	0.402	0.639	1.484	-1.367	0.172	-2.028	NA	1.818	1.294	0.526	0.599	0.68	NA	2.096	1.234	0.768	0.443	0.947	NA	D_0__Bacteria; D_1__Bacteroidetes; D_2__Sphingobacteriia; D_3__Sphingobacteriales; D_4__Chitinophagaceae; D_5__unclassified_Chitinophagaceae
OTU_1101	4.297	1.335	-3.004	0.003	-4.012	0.03	4.012	1.716	-3.079	0.002	-5.284	0.039	4.457	1.08	-2.983	0.003	-3.222	0.05	5.451	0.849	-1.75	0.08	-1.487	0.495	4.284	1.205	-3.055	0.002	-3.682	0.075	5.553	0.879	-1.463	0.143	-1.286	0.718	D_0__Bacteria; D_1__unclassified_Bacteria; D_2__unclassified_Bacteria; D_3__unclassified_Bacteria; D_4__unclassified_Bacteria; D_5__unclassified_Bacteria
OTU_1102	1.752	1.436	-1.251	0.211	-1.796	0.454	1.857	1.431	-0.884	0.377	-1.265	0.653	2.066	1.312	-0.713	0.476	-0.935	0.751	2.086	1.163	-0.766	0.444	-0.891	NA	2.091	1.211	-0.738	0.46	-0.894	NA	2.039	1.265	-0.655	0.512	-0.829	NA	D_0__Bacteria; D_1__unclassified_Bacteria; D_2__unclassified_Bacteria; D_3__unclassified_Bacteria; D_4__unclassified_Bacteria; D_5__unclassified_Bacteria
OTU_1103	10.992	0.647	0.467	0.641	0.302	0.827	6.602	0.955	-1.397	0.162	-1.334	0.43	8.208	0.673	-0.832	0.406	-0.56	0.711	8.565	0.864	-0.447	0.655	-0.386	0.933	7.571	0.768	-1.087	0.277	-0.835	0.74	8.592	0.718	-0.455	0.649	-0.327	0.936	D_0__Bacteria; D_1__Proteobacteria; D_2__Alphaproteobacteria; D_3__Rhodospirillales; D_4__Acetobacteraceae; D_5__Acetobacter
OTU_1104	0.519	2.019	0.336	0.737	0.679	NA	0.636	1.957	0.509	0.611	0.996	NA	1.3	1.493	1.386	0.166	2.069	NA	1.148	1.381	1.263	0.207	1.744	NA	0.816	1.521	0.807	0.42	1.228	NA	1.972	1.307	1.887	0.059	2.467	NA	D_0__Bacteria; D_1__unclassified_Bacteria; D_2__unclassified_Bacteria; D_3__unclassified_Bacteria; D_4__unclassified_Bacteria; D_5__unclassified_Bacteria
OTU_1105	1.895	1.855	-2.402	0.016	-4.456	0.091	2.008	1.553	-1.796	0.073	-2.789	0.267	2.072	1.363	-2.037	0.042	-2.776	0.216	3.545	0.937	-0.194	0.846	-0.182	0.968	3.067	1.062	-0.58	0.562	-0.616	0.886	3.354	1.008	-0.279	0.78	-0.281	0.95	D_0__Bacteria; D_1__unclassified_Bacteria; D_2__unclassified_Bacteria; D_3__unclassified_Bacteria; D_4__unclassified_Bacteria; D_5__unclassified_Bacteria
OTU_1106	2.923	1.157	1.466	0.143	1.696	0.354	1.457	1.533	0.247	0.805	0.378	NA	1.125	1.349	-0.222	0.824	-0.3	NA	3.28	1.007	1.772	0.076	1.783	0.49	2.41	1.23	0.981	0.327	1.206	0.778	2.09	1.193	0.825	0.41	0.984	NA	D_0__Bacteria; D_1__Bacteroidetes; D_2__unclassified_Bacteroidetes; D_3__unclassified_Bacteroidetes; D_4__unclassified_Bacteroidetes; D_5__unclassified_Bacteroidetes
OTU_1107	2.922	1.135	0.843	0.399	0.957	0.639	1.3	1.585	-0.709	0.479	-1.123	NA	1.454	1.326	-0.594	0.552	-0.788	NA	1.287	1.305	-0.858	0.391	-1.119	NA	1.951	1.211	0.035	0.972	0.042	NA	1.934	1.198	0.056	0.955	0.067	NA	D_0__Bacteria; D_1__Acidobacteria; D_2__Acidobacteria_Gp18; D_3__unclassified_Acidobacteria_Gp18; D_4__unclassified_Acidobacteria_Gp18; D_5__Gp18
OTU_1108	11.268	0.933	-4.498	0	-4.196	0	11.129	0.929	-4.019	0	-3.735	0.002	14.069	0.552	-3.038	0.002	-1.677	0.045	13.922	0.598	-2.846	0.004	-1.701	0.092	16.335	0.594	-1.573	0.116	-0.934	0.547	17.551	0.533	-1.091	0.275	-0.582	0.866	D_0__Bacteria; D_1__unclassified_Bacteria; D_2__unclassified_Bacteria; D_3__unclassified_Bacteria; D_4__unclassified_Bacteria; D_5__unclassified_Bacteria
OTU_1109	26.226	0.562	4.834	0	2.714	0	18.661	0.649	3.341	0.001	2.17	0.022	12.656	0.629	2.259	0.024	1.42	0.161	13.428	0.579	2.639	0.008	1.529	0.13	9.834	0.713	1.248	0.212	0.89	0.692	6.79	0.791	0.104	0.917	0.082	0.985	D_0__Bacteria; D_1__Proteobacteria; D_2__Gammaproteobacteria; D_3__Xanthomonadales; D_4__Xanthomonadaceae; D_5__unclassified_Xanthomonadaceae
OTU_111	17.294	0.721	2.985	0.003	2.154	0.031	11.65	0.79	1.898	0.058	1.498	0.233	11.828	0.891	1.598	0.11	1.423	0.372	9.99	0.681	1.665	0.096	1.134	0.514	9.317	0.838	1.146	0.252	0.96	0.727	5.754	0.917	-0.089	0.929	-0.082	0.985	D_0__Bacteria; D_1__Bacteroidetes; D_2__Sphingobacteriia; D_3__Sphingobacteriales; D_4__Chitinophagaceae; D_5__Sediminibacterium
OTU_1110	3.987	1.737	-3.129	0.002	-5.436	0.024	4.355	1.198	-2.221	0.026	-2.66	0.145	5.299	0.899	-1.649	0.099	-1.483	0.353	4.792	0.959	-2.085	0.037	-1.999	0.32	5.144	0.926	-1.746	0.081	-1.617	0.457	7.567	0.782	-0.108	0.914	-0.084	0.985	D_0__Bacteria; D_1__Acidobacteria; D_2__Acidobacteria_Gp16; D_3__unclassified_Acidobacteria_Gp16; D_4__unclassified_Acidobacteria_Gp16; D_5__Gp16
OTU_1111	1.307	1.911	2.099	0.036	4.011	NA	3.397	1.737	2.968	0.003	5.156	0.047	0.161	1.62	0.697	0.486	1.13	NA	0.33	1.373	0.846	0.398	1.161	NA	0.871	1.568	1.473	0.141	2.31	NA	0.981	1.463	1.773	0.076	2.593	NA	D_0__Bacteria; D_1__unclassified_Bacteria; D_2__unclassified_Bacteria; D_3__unclassified_Bacteria; D_4__unclassified_Bacteria; D_5__unclassified_Bacteria
OTU_1112	1.664	1.585	1.645	0.1	2.607	0.285	2.685	1.471	2.259	0.024	3.323	0.144	1.306	1.492	1.389	0.165	2.073	NA	0.651	1.478	0.592	0.554	0.875	NA	1.347	1.441	1.347	0.178	1.94	NA	0.991	1.424	1.016	0.31	1.447	NA	D_0__Bacteria; D_1__Proteobacteria; D_2__Gammaproteobacteria; D_3__unclassified_Gammaproteobacteria; D_4__unclassified_Gammaproteobacteria; D_5__unclassified_Gammaproteobacteria
OTU_1113	2.599	1.268	1.52	0.129	1.927	0.33	3.176	1.262	1.785	0.074	2.253	0.269	1.12	1.483	0.229	0.819	0.34	NA	1.141	1.368	0.245	0.807	0.335	NA	2.35	1.249	1.255	0.21	1.566	NA	1.475	1.347	0.575	0.565	0.775	NA	D_0__Bacteria; D_1__Bacteroidetes; D_2__Cytophagia; D_3__Cytophagales; D_4__unclassified_Cytophagales; D_5__unclassified_Cytophagales
OTU_1114	3.209	1.145	-1.223	0.221	-1.401	0.465	3.119	1.286	-1.036	0.3	-1.332	0.59	2.715	1.186	-2.074	0.038	-2.46	0.206	3.208	0.99	-1.342	0.18	-1.329	0.646	3.17	1.171	-1.121	0.262	-1.313	0.733	3.321	1.033	-1.029	0.303	-1.064	0.884	D_0__Bacteria; D_1__unclassified_Bacteria; D_2__unclassified_Bacteria; D_3__unclassified_Bacteria; D_4__unclassified_Bacteria; D_5__unclassified_Bacteria
OTU_1115	5.061	0.96	-1.085	0.278	-1.041	0.524	5.171	0.976	-0.852	0.394	-0.832	0.666	7.277	0.846	0.136	0.892	0.115	0.956	7.753	0.707	0.399	0.69	0.282	0.941	6.453	0.858	-0.24	0.81	-0.206	0.959	7.866	0.784	0.454	0.65	0.356	0.936	D_0__Bacteria; D_1__Acidobacteria; D_2__Acidobacteria_Gp4; D_3__unclassified_Acidobacteria_Gp4; D_4__unclassified_Acidobacteria_Gp4; D_5__Gp4
OTU_1116	3.432	1.384	2.7	0.007	3.737	0.059	0.95	1.82	0.922	0.357	1.678	NA	5.257	1.191	3.519	0	4.19	0.015	0.653	1.478	0.597	0.55	0.883	NA	1.999	1.356	1.881	0.06	2.55	NA	1.158	1.404	1.192	0.233	1.674	NA	D_0__Bacteria; D_1__unclassified_Bacteria; D_2__unclassified_Bacteria; D_3__unclassified_Bacteria; D_4__unclassified_Bacteria; D_5__unclassified_Bacteria
OTU_1117	1.763	1.425	-1.266	0.206	-1.804	0.446	1.549	1.621	-1.481	0.139	-2.399	NA	2.254	1.159	-0.601	0.548	-0.697	0.79	2.263	1.153	-0.548	0.584	-0.632	NA	1.428	1.516	-2.159	0.031	-3.275	NA	3.525	1.024	0.508	0.612	0.52	0.936	D_0__Bacteria; D_1__unclassified_Bacteria; D_2__unclassified_Bacteria; D_3__unclassified_Bacteria; D_4__unclassified_Bacteria; D_5__unclassified_Bacteria
OTU_1118	2.746	1.263	-0.104	0.917	-0.131	0.961	2.18	1.394	-0.561	0.575	-0.782	0.797	2.577	1.099	-0.267	0.79	-0.293	0.919	3.581	0.978	0.521	0.602	0.51	0.917	2.11	1.227	-0.743	0.457	-0.912	NA	2.217	1.22	-0.503	0.615	-0.614	NA	D_0__Bacteria; D_1__Bacteroidetes; D_2__Sphingobacteriia; D_3__Sphingobacteriales; D_4__Chitinophagaceae; D_5__unclassified_Chitinophagaceae
OTU_1119	4.719	0.984	0.941	0.346	0.926	0.588	2.338	1.347	-0.595	0.552	-0.801	0.785	7.344	0.813	2.143	0.032	1.743	0.192	4.403	0.901	0.827	0.408	0.745	0.858	4.868	0.926	1.025	0.306	0.949	0.76	6.708	0.872	1.784	0.074	1.556	0.524	D_0__Bacteria; D_1__Proteobacteria; D_2__Alphaproteobacteria; D_3__Sphingomonadales; D_4__Erythrobacteraceae; D_5__unclassified_Erythrobacteraceae
OTU_112	23.36	0.521	-2.375	0.018	-1.238	0.094	24.549	0.575	-1.569	0.117	-0.902	0.351	30.268	0.467	-0.569	0.569	-0.266	0.8	27.023	0.477	-1.314	0.189	-0.627	0.652	34.888	0.51	0.288	0.773	0.147	0.949	36.169	0.44	0.673	0.501	0.296	0.919	D_0__Bacteria; D_1__unclassified_Bacteria; D_2__unclassified_Bacteria; D_3__unclassified_Bacteria; D_4__unclassified_Bacteria; D_5__unclassified_Bacteria
OTU_1120	2.277	1.335	0.028	0.978	0.037	0.992	2.135	1.391	-0.036	0.971	-0.051	0.985	3.052	1.226	0.556	0.578	0.682	0.806	2.924	1.081	0.547	0.585	0.591	0.916	1.768	1.317	-0.461	0.645	-0.608	NA	3.128	1.113	0.66	0.509	0.735	0.919	D_0__Bacteria; D_1__Proteobacteria; D_2__Betaproteobacteria; D_3__unclassified_Betaproteobacteria; D_4__unclassified_Betaproteobacteria; D_5__unclassified_Betaproteobacteria
OTU_1121	5.006	0.914	-0.655	0.513	-0.598	0.741	6.627	0.881	0.33	0.742	0.291	0.893	6.768	0.833	0.341	0.733	0.284	0.886	6.843	0.779	0.395	0.693	0.308	0.941	7.198	0.803	0.514	0.607	0.413	0.902	5.813	0.872	-0.069	0.945	-0.061	0.985	D_0__Bacteria; D_1__Proteobacteria; D_2__Deltaproteobacteria; D_3__Bdellovibrionales; D_4__Bacteriovoracaceae; D_5__Peredibacter
OTU_1122	3.927	1.173	1.52	0.128	1.783	0.33	0.776	1.971	-1.562	0.118	-3.079	NA	1.127	1.422	-0.7	0.484	-0.995	NA	9.372	0.823	3.807	0	3.134	0.012	1.455	1.36	-0.158	0.874	-0.215	NA	1.296	1.375	-0.302	0.763	-0.415	NA	D_0__Bacteria; D_1__Cyanobacteria/Chloroplast; D_2__Cyanobacteria; D_3__unclassified_Cyanobacteria; D_4__Family I; D_5__GpI
OTU_1123	4.632	0.967	-1.295	0.195	-1.252	0.436	3.746	1.21	-1.956	0.051	-2.365	0.213	5.451	0.793	-0.764	0.445	-0.605	0.738	4.625	0.907	-1.32	0.187	-1.197	0.65	4.467	0.972	-1.4	0.161	-1.362	0.624	5.072	0.896	-0.841	0.4	-0.753	0.913	D_0__Bacteria; D_1__unclassified_Bacteria; D_2__unclassified_Bacteria; D_3__unclassified_Bacteria; D_4__unclassified_Bacteria; D_5__unclassified_Bacteria
OTU_1124	6.102	0.946	0.187	0.852	0.177	0.934	7.342	0.816	0.824	0.41	0.673	0.678	4.678	0.862	-0.719	0.472	-0.62	0.75	5.678	0.8	-0.022	0.982	-0.018	0.988	5.851	0.82	0.066	0.948	0.054	0.99	4.484	0.927	-0.715	0.475	-0.663	0.919	D_0__Bacteria; D_1__Bacteroidetes; D_2__unclassified_Bacteroidetes; D_3__unclassified_Bacteroidetes; D_4__unclassified_Bacteroidetes; D_5__unclassified_Bacteroidetes
OTU_1125	2.034	1.442	-0.11	0.913	-0.158	0.959	1.833	1.528	-0.268	0.789	-0.41	0.911	1.587	1.431	-0.623	0.534	-0.891	NA	1.923	1.23	-0.26	0.795	-0.319	NA	2.586	1.218	0.301	0.763	0.367	0.949	1.58	1.344	-0.57	0.569	-0.766	NA	D_0__Bacteria; D_1__Acidobacteria; D_2__Acidobacteria_Gp25; D_3__unclassified_Acidobacteria_Gp25; D_4__unclassified_Acidobacteria_Gp25; D_5__Gp25
OTU_1126	1.951	1.335	-0.621	0.534	-0.83	0.759	2.727	1.198	0.2	0.842	0.239	0.936	3.912	0.941	1.013	0.311	0.953	0.643	2.607	1.054	0.05	0.96	0.052	NA	3.878	1	0.909	0.364	0.908	0.803	3.081	1.104	0.409	0.683	0.452	0.936	D_0__Bacteria; D_1__Verrucomicrobia; D_2__Subdivision3; D_3__unclassified_Subdivision3; D_4__unclassified_Subdivision3; D_5__Subdivision3_genera_incertae_sedis
OTU_1127	2.422	1.366	-1.658	0.097	-2.265	0.282	2.015	1.823	-2.398	0.016	-4.371	0.117	3.045	1.065	-0.909	0.363	-0.968	0.68	3.215	0.975	-0.754	0.451	-0.735	0.864	3.41	1.077	-0.507	0.612	-0.546	0.903	3.842	0.952	-0.146	0.884	-0.139	0.967	D_0__Bacteria; D_1__unclassified_Bacteria; D_2__unclassified_Bacteria; D_3__unclassified_Bacteria; D_4__unclassified_Bacteria; D_5__unclassified_Bacteria
OTU_1128	0.317	2.068	0.99	0.322	2.048	NA	4.178	1.718	3.141	0.002	5.396	0.034	0.163	1.621	0.7	0.484	1.134	NA	0	NA	NA	NA	NA	NA	0.679	1.568	1.389	0.165	2.178	NA	0.497	1.455	1.227	0.22	1.786	NA	D_0__Bacteria; D_1__unclassified_Bacteria; D_2__unclassified_Bacteria; D_3__unclassified_Bacteria; D_4__unclassified_Bacteria; D_5__unclassified_Bacteria
OTU_1129	2.384	1.473	-2.149	0.032	-3.165	0.132	2.651	1.305	-1.435	0.151	-1.873	0.409	2.236	1.561	-2.728	0.006	-4.257	0.077	2.878	1.069	-1.39	0.165	-1.485	0.634	3.599	1.049	-0.6	0.548	-0.63	0.878	4.013	0.95	-0.241	0.81	-0.229	0.953	D_0__Bacteria; D_1__Gemmatimonadetes; D_2__Gemmatimonadetes; D_3__Gemmatimonadales; D_4__Gemmatimonadaceae; D_5__Gemmatimonas
OTU_113	38.693	0.453	-1.835	0.067	-0.831	0.217	41.084	0.502	-1.032	0.302	-0.518	0.591	48.805	0.34	-0.164	0.87	-0.056	0.948	44.531	0.462	-0.688	0.491	-0.318	0.886	48.927	0.401	-0.106	0.916	-0.043	0.99	42.37	0.399	-1.062	0.288	-0.424	0.874	D_0__Bacteria; D_1__Bacteroidetes; D_2__Bacteroidetes_incertae_sedis; D_3__unclassified_Bacteroidetes_incertae_sedis; D_4__unclassified_Bacteroidetes_incertae_sedis; D_5__Ohtaekwangia
OTU_1130	2.413	1.179	-0.107	0.915	-0.127	0.959	1.393	1.661	-1.342	0.18	-2.229	NA	2.756	1.063	0.184	0.854	0.196	0.945	3.073	0.989	0.454	0.65	0.449	0.933	2.068	1.258	-0.412	0.68	-0.519	NA	2.577	1.158	0.067	0.947	0.078	NA	D_0__Bacteria; D_1__unclassified_Bacteria; D_2__unclassified_Bacteria; D_3__unclassified_Bacteria; D_4__unclassified_Bacteria; D_5__unclassified_Bacteria
OTU_1131	1.134	1.652	0.646	0.519	1.067	NA	1.955	1.51	1.31	0.19	1.978	0.463	1.819	1.378	1.269	0.204	1.749	0.524	1.826	1.318	1.22	0.222	1.608	NA	1.458	1.438	0.874	0.382	1.257	NA	1.129	1.421	0.598	0.55	0.849	NA	D_0__Bacteria; D_1__unclassified_Bacteria; D_2__unclassified_Bacteria; D_3__unclassified_Bacteria; D_4__unclassified_Bacteria; D_5__unclassified_Bacteria
OTU_1132	2.208	1.372	1.159	0.246	1.59	0.489	1.888	1.422	0.946	0.344	1.345	0.627	0.973	1.512	0.006	0.995	0.009	NA	1.307	1.288	0.455	0.649	0.587	NA	0.817	1.516	-0.228	0.82	-0.345	NA	1.295	1.338	0.423	0.672	0.566	NA	D_0__Bacteria; D_1__Acidobacteria; D_2__Acidobacteria_Gp3; D_3__unclassified_Acidobacteria_Gp3; D_4__unclassified_Acidobacteria_Gp3; D_5__Gp3
OTU_1133	1.893	1.557	-1.791	0.073	-2.788	0.231	1.853	1.588	-1.671	0.095	-2.654	0.306	2.907	1.15	-0.452	0.652	-0.519	0.844	2.563	1.091	-0.827	0.408	-0.903	NA	2.061	1.295	-1.442	0.149	-1.867	NA	2.53	1.134	-0.759	0.448	-0.861	NA	D_0__Bacteria; D_1__unclassified_Bacteria; D_2__unclassified_Bacteria; D_3__unclassified_Bacteria; D_4__unclassified_Bacteria; D_5__unclassified_Bacteria
OTU_1134	1.11	1.675	0.635	0.526	1.063	NA	2.814	1.341	1.953	0.051	2.618	0.214	0.475	1.7	-0.328	0.743	-0.558	NA	0.316	1.419	-0.936	0.349	-1.328	NA	0.664	1.558	0.042	0.966	0.066	NA	0.795	1.446	0.267	0.789	0.386	NA	D_0__Bacteria; D_1__unclassified_Bacteria; D_2__unclassified_Bacteria; D_3__unclassified_Bacteria; D_4__unclassified_Bacteria; D_5__unclassified_Bacteria
OTU_1135	3.643	1.215	1.353	0.176	1.644	0.408	1.968	1.577	0.298	0.766	0.47	0.903	1.797	1.509	0.161	0.872	0.243	0.948	1.618	1.382	0.02	0.984	0.028	NA	0.964	1.548	-0.844	0.399	-1.307	NA	1.116	1.432	-0.52	0.603	-0.744	NA	D_0__Bacteria; D_1__Verrucomicrobia; D_2__Verrucomicrobiae; D_3__Verrucomicrobiales; D_4__Verrucomicrobiaceae; D_5__Prosthecobacter
OTU_1136	2.242	1.408	-1.579	0.114	-2.222	0.309	2.198	1.416	-1.502	0.133	-2.127	0.382	3.238	0.977	-0.519	0.604	-0.506	0.821	2.411	1.113	-1.449	0.147	-1.613	NA	2.452	1.255	-1.212	0.225	-1.522	0.704	3.223	1.042	-0.405	0.686	-0.422	0.936	D_0__Bacteria; D_1__unclassified_Bacteria; D_2__unclassified_Bacteria; D_3__unclassified_Bacteria; D_4__unclassified_Bacteria; D_5__unclassified_Bacteria
OTU_1137	3.272	1.04	0.581	0.561	0.604	0.772	2.018	1.389	-0.455	0.649	-0.633	0.842	2.436	1.155	-0.106	0.915	-0.123	0.961	2.084	1.17	-0.438	0.662	-0.512	NA	2.598	1.254	0.036	0.972	0.045	0.99	1.411	1.368	-1.404	0.16	-1.92	NA	D_0__Bacteria; D_1__Proteobacteria; D_2__Gammaproteobacteria; D_3__Xanthomonadales; D_4__Xanthomonadaceae; D_5__unclassified_Xanthomonadaceae
OTU_1138	0.943	1.705	0.012	0.99	0.021	NA	1.456	1.521	0.619	0.536	0.941	NA	0.956	1.514	0.023	0.981	0.035	NA	1.619	1.247	0.79	0.43	0.985	NA	2.613	1.19	1.501	0.133	1.787	0.571	1.922	1.29	0.946	0.344	1.221	NA	D_0__Bacteria; D_1__unclassified_Bacteria; D_2__unclassified_Bacteria; D_3__unclassified_Bacteria; D_4__unclassified_Bacteria; D_5__unclassified_Bacteria
OTU_1139	1.59	1.517	0.328	0.743	0.498	0.882	1.729	1.52	0.477	0.633	0.725	0.833	1.632	1.42	0.36	0.719	0.511	0.88	1.295	1.301	0.032	0.974	0.042	NA	1.597	1.372	0.323	0.747	0.443	NA	2.107	1.233	0.785	0.433	0.967	NA	D_0__Bacteria; D_1__Cyanobacteria/Chloroplast; D_2__Cyanobacteria; D_3__unclassified_Cyanobacteria; D_4__unclassified_Cyanobacteria; D_5__unclassified_Cyanobacteria
OTU_114	20.668	0.564	-2.945	0.003	-1.66	0.034	23.804	0.614	-1.39	0.165	-0.853	0.432	25.061	0.477	-1.617	0.106	-0.771	0.365	20.557	0.538	-3.08	0.002	-1.657	0.063	26.014	0.511	-1.219	0.223	-0.622	0.702	28.223	0.495	-0.553	0.58	-0.274	0.93	D_0__Bacteria; D_1__Bacteroidetes; D_2__unclassified_Bacteroidetes; D_3__unclassified_Bacteroidetes; D_4__unclassified_Bacteroidetes; D_5__unclassified_Bacteroidetes
OTU_1140	2.026	1.454	1.406	0.16	2.045	0.381	1.66	1.627	1.017	0.309	1.654	0.6	1.805	1.346	1.33	0.183	1.791	0.498	1.308	1.343	0.861	0.389	1.157	NA	3.302	1.199	2.176	0.03	2.608	0.28	0.801	1.459	0.249	0.803	0.363	NA	D_0__Bacteria; D_1__unclassified_Bacteria; D_2__unclassified_Bacteria; D_3__unclassified_Bacteria; D_4__unclassified_Bacteria; D_5__unclassified_Bacteria
OTU_1141	1.779	1.385	0.196	0.845	0.272	0.929	0.934	1.773	-0.915	0.36	-1.623	NA	1.772	1.209	0.209	0.834	0.253	0.94	1.462	1.266	-0.152	0.879	-0.192	NA	1.309	1.38	-0.346	0.729	-0.478	NA	1.921	1.257	0.335	0.737	0.422	NA	D_0__Bacteria; D_1__unclassified_Bacteria; D_2__unclassified_Bacteria; D_3__unclassified_Bacteria; D_4__unclassified_Bacteria; D_5__unclassified_Bacteria
OTU_1142	2.078	1.493	-1.38	0.168	-2.06	0.396	2.41	1.369	-0.843	0.399	-1.154	0.667	2.749	1.278	-0.563	0.573	-0.719	0.803	2.729	1.315	-0.469	0.639	-0.617	NA	2.914	1.155	-0.445	0.656	-0.514	0.916	2.4	1.239	-0.848	0.397	-1.05	NA	D_0__Bacteria; D_1__Chloroflexi; D_2__Anaerolineae; D_3__Anaerolineales; D_4__Anaerolineaceae; D_5__unclassified_Anaerolineaceae
OTU_1143	2.275	1.333	-1.191	0.234	-1.588	0.478	2.438	1.329	-0.829	0.407	-1.102	0.676	4.057	0.941	0.384	0.701	0.361	0.868	3.398	0.974	-0.078	0.938	-0.076	0.981	2.887	1.148	-0.466	0.641	-0.534	0.91	4.682	0.927	0.757	0.449	0.702	0.913	D_0__Bacteria; D_1__Planctomycetes; D_2__Planctomycetia; D_3__Planctomycetales; D_4__Planctomycetaceae; D_5__unclassified_Planctomycetaceae
OTU_1144	4.644	0.911	-0.923	0.356	-0.841	0.598	3.259	1.318	-2.079	0.038	-2.741	0.176	4.828	0.801	-0.878	0.38	-0.704	0.69	5.002	0.819	-0.676	0.499	-0.553	0.888	4.375	0.953	-1.106	0.269	-1.054	0.734	6.916	0.773	0.503	0.615	0.388	0.936	D_0__Bacteria; D_1__candidate division WPS-2; D_2__unclassified_candidate division WPS-2; D_3__unclassified_candidate division WPS-2; D_4__unclassified_candidate division WPS-2; D_5__WPS-2_genera_incertae_sedis
OTU_1145	5.096	1	-2.585	0.01	-2.586	0.07	5.649	0.949	-1.674	0.094	-1.588	0.306	6.088	0.792	-1.724	0.085	-1.365	0.324	5.754	0.819	-1.963	0.05	-1.607	0.396	7.876	0.773	-0.453	0.651	-0.35	0.914	7.548	0.768	-0.553	0.58	-0.425	0.93	D_0__Bacteria; D_1__unclassified_Bacteria; D_2__unclassified_Bacteria; D_3__unclassified_Bacteria; D_4__unclassified_Bacteria; D_5__unclassified_Bacteria
OTU_1146	3.86	1.122	-1.875	0.061	-2.104	0.205	6.143	0.935	-0.049	0.961	-0.046	0.984	5.144	0.885	-0.738	0.46	-0.653	0.75	6.159	0.813	-0.113	0.91	-0.092	0.981	5.014	0.955	-0.777	0.437	-0.742	0.827	6.769	0.816	0.249	0.803	0.203	0.95	D_0__Bacteria; D_1__unclassified_Bacteria; D_2__unclassified_Bacteria; D_3__unclassified_Bacteria; D_4__unclassified_Bacteria; D_5__unclassified_Bacteria
OTU_1147	2.549	1.213	0.873	0.383	1.059	0.624	2.083	1.327	0.526	0.599	0.698	0.815	2.094	1.138	0.556	0.578	0.633	0.806	1.614	1.189	0.043	0.966	0.051	NA	1.955	1.234	0.366	0.714	0.452	NA	2.926	1.11	1.095	0.274	1.215	0.866	D_0__Bacteria; D_1__unclassified_Bacteria; D_2__unclassified_Bacteria; D_3__unclassified_Bacteria; D_4__unclassified_Bacteria; D_5__unclassified_Bacteria
OTU_1148	1.525	1.891	2.213	0.027	4.186	0.118	1.619	1.856	2.242	0.025	4.16	0.145	2.3	1.556	2.777	0.005	4.319	0.071	0.162	1.313	0.705	0.481	0.926	NA	0.488	1.553	1.16	0.246	1.802	NA	0.658	1.469	1.439	0.15	2.113	NA	D_0__Bacteria; D_1__unclassified_Bacteria; D_2__unclassified_Bacteria; D_3__unclassified_Bacteria; D_4__unclassified_Bacteria; D_5__unclassified_Bacteria
OTU_1149	2.601	1.177	-0.23	0.818	-0.271	0.918	1.8	1.525	-1.006	0.314	-1.534	0.602	2.408	1.085	-0.441	0.659	-0.479	0.847	2.728	1.163	-0.089	0.929	-0.104	NA	1.929	1.328	-0.879	0.38	-1.166	NA	1.56	1.359	-1.51	0.131	-2.052	NA	D_0__Bacteria; D_1__unclassified_Bacteria; D_2__unclassified_Bacteria; D_3__unclassified_Bacteria; D_4__unclassified_Bacteria; D_5__unclassified_Bacteria
OTU_115	28.076	0.436	2.332	0.02	1.017	0.099	27.509	0.558	1.818	0.069	1.015	0.26	17.217	0.645	-0.323	0.746	-0.209	0.892	19.765	0.466	0.408	0.683	0.19	0.941	16.463	0.606	-0.571	0.568	-0.345	0.887	14.539	0.566	-1.232	0.218	-0.698	0.805	D_0__Bacteria; D_1__unclassified_Bacteria; D_2__unclassified_Bacteria; D_3__unclassified_Bacteria; D_4__unclassified_Bacteria; D_5__unclassified_Bacteria
OTU_1150	2.556	1.378	-1.754	0.079	-2.417	0.243	3.141	1.213	-0.855	0.393	-1.037	0.665	2.418	1.346	-2.215	0.027	-2.982	0.172	4.54	0.895	0.053	0.958	0.047	0.981	2.764	1.23	-1.395	0.163	-1.716	0.626	3.163	1.162	-0.81	0.418	-0.941	0.913	D_0__Bacteria; D_1__Proteobacteria; D_2__unclassified_Proteobacteria; D_3__unclassified_Proteobacteria; D_4__unclassified_Proteobacteria; D_5__unclassified_Proteobacteria
OTU_1151	1.582	1.551	-1.054	0.292	-1.634	0.537	1.604	1.575	-0.924	0.356	-1.455	0.636	1.764	1.463	-0.721	0.471	-1.055	0.75	2.581	1.12	0.04	0.968	0.045	NA	2.401	1.25	-0.101	0.92	-0.126	NA	1.917	1.279	-0.524	0.6	-0.67	NA	D_0__Bacteria; D_1__Proteobacteria; D_2__Alphaproteobacteria; D_3__Rhodospirillales; D_4__Acetobacteraceae; D_5__unclassified_Acetobacteraceae
OTU_1152	1.927	1.562	-1.798	0.072	-2.809	0.228	2.035	1.499	-1.315	0.188	-1.972	0.462	4.552	0.899	0.687	0.492	0.618	0.765	3.58	1.007	0.047	0.963	0.047	0.981	5.543	0.903	1.104	0.27	0.997	0.734	5.055	0.911	0.931	0.352	0.849	0.899	D_0__Bacteria; D_1__unclassified_Bacteria; D_2__unclassified_Bacteria; D_3__unclassified_Bacteria; D_4__unclassified_Bacteria; D_5__unclassified_Bacteria
OTU_1153	5.454	1.019	-2.587	0.01	-2.637	0.07	7.341	0.978	-0.721	0.471	-0.706	0.731	7.592	0.76	-0.957	0.338	-0.727	0.665	8.741	0.692	-0.352	0.725	-0.244	0.949	11.46	0.716	0.647	0.517	0.464	0.859	9.093	0.926	-0.074	0.941	-0.069	0.985	D_0__Bacteria; D_1__Cyanobacteria/Chloroplast; D_2__Chloroplast; D_3__unclassified_Chloroplast; D_4__Chloroplast; D_5__Bacillariophyta
OTU_1154	4.812	1.04	-2.365	0.018	-2.46	0.095	4.823	1.086	-1.936	0.053	-2.102	0.221	5.457	0.821	-1.895	0.058	-1.555	0.264	6.763	0.72	-0.842	0.4	-0.607	0.858	5.107	0.967	-1.93	0.054	-1.866	0.386	5.714	0.844	-1.389	0.165	-1.171	0.754	D_0__Bacteria; D_1__Planctomycetes; D_2__Planctomycetia; D_3__Planctomycetales; D_4__Planctomycetaceae; D_5__unclassified_Planctomycetaceae
OTU_1155	3.012	1.151	-0.845	0.398	-0.973	0.639	2.939	1.264	-0.72	0.472	-0.91	0.731	2.701	1.105	-1.317	0.188	-1.455	0.501	2.374	1.189	-1.753	0.08	-2.085	NA	2.733	1.185	-1.113	0.266	-1.318	0.734	2.685	1.162	-1.095	0.274	-1.272	NA	D_0__Bacteria; D_1__Chloroflexi; D_2__unclassified_Chloroflexi; D_3__unclassified_Chloroflexi; D_4__unclassified_Chloroflexi; D_5__unclassified_Chloroflexi
OTU_1156	5.077	0.964	-1.08	0.28	-1.041	0.525	6.17	0.938	-0.258	0.796	-0.242	0.914	5.925	0.82	-0.577	0.564	-0.473	0.798	6.927	0.837	-0.012	0.991	-0.01	0.995	5.26	0.979	-0.876	0.381	-0.857	0.805	5.386	0.886	-0.797	0.426	-0.706	0.913	D_0__Bacteria; D_1__Planctomycetes; D_2__Planctomycetia; D_3__Planctomycetales; D_4__Planctomycetaceae; D_5__unclassified_Planctomycetaceae
OTU_1157	2.147	1.252	0.534	0.593	0.669	0.798	1.618	1.423	0.077	0.939	0.109	0.974	1.612	1.227	0.025	0.98	0.031	0.988	2.615	1.047	0.974	0.33	1.019	NA	1.594	1.338	0.002	0.999	0.002	NA	1.803	1.277	0.222	0.824	0.284	NA	D_0__Bacteria; D_1__Proteobacteria; D_2__unclassified_Proteobacteria; D_3__unclassified_Proteobacteria; D_4__unclassified_Proteobacteria; D_5__unclassified_Proteobacteria
OTU_1158	1.336	1.582	-0.321	0.748	-0.508	NA	0.939	1.771	-0.92	0.358	-1.63	NA	1.293	1.303	-0.445	0.656	-0.58	NA	2.12	1.124	0.538	0.59	0.605	NA	2.118	1.185	0.501	0.616	0.594	NA	1.785	1.221	0.225	0.822	0.275	NA	D_0__Bacteria; D_1__Proteobacteria; D_2__Gammaproteobacteria; D_3__Alteromonadales; D_4__Shewanellaceae; D_5__Shewanella
OTU_1159	0.8	1.995	-1.659	0.097	-3.308	NA	2.206	1.475	0.516	0.606	0.761	0.819	0.796	1.691	-1.725	0.085	-2.917	NA	3.237	1.174	1.111	0.267	1.304	0.739	1.611	1.292	0.016	0.987	0.021	NA	2.449	1.15	0.771	0.441	0.886	NA	D_0__Bacteria; D_1__Proteobacteria; D_2__Betaproteobacteria; D_3__Rhodocyclales; D_4__Rhodocyclaceae; D_5__unclassified_Rhodocyclaceae
OTU_116	12.722	0.596	0.136	0.892	0.081	0.948	10.575	0.71	-0.559	0.576	-0.397	0.798	15.785	0.577	1.066	0.287	0.615	0.62	13.626	0.567	0.455	0.649	0.258	0.933	15.768	0.609	0.99	0.322	0.603	0.777	16.519	0.54	1.4	0.162	0.756	0.751	D_0__Bacteria; D_1__Proteobacteria; D_2__Gammaproteobacteria; D_3__Xanthomonadales; D_4__Sinobacteraceae; D_5__Steroidobacter
OTU_1160	2.609	1.148	0.324	0.746	0.371	0.882	2.139	1.3	-0.043	0.966	-0.056	0.984	1.779	1.209	-0.542	0.588	-0.656	0.812	2.271	1.126	0.037	0.97	0.042	NA	3.067	1.084	0.635	0.525	0.688	0.863	2.074	1.233	-0.098	0.922	-0.12	NA	D_0__Bacteria; D_1__Planctomycetes; D_2__Planctomycetia; D_3__Planctomycetales; D_4__Planctomycetaceae; D_5__unclassified_Planctomycetaceae
OTU_1161	1.496	1.549	0.994	0.32	1.539	0.564	0.478	2	-0.272	0.786	-0.544	NA	1.304	1.433	0.863	0.388	1.236	NA	0.49	1.475	-0.277	0.782	-0.408	NA	3.252	1.199	2.158	0.031	2.588	0.28	2.38	1.42	0.653	0.514	0.927	NA	D_0__Bacteria; D_1__Proteobacteria; D_2__Gammaproteobacteria; D_3__Pseudomonadales; D_4__Moraxellaceae; D_5__unclassified_Moraxellaceae
OTU_1162	1.273	1.681	0.74	0.459	1.244	NA	0.947	1.79	0.432	0.666	0.773	NA	1.298	1.456	0.851	0.395	1.239	NA	0.814	1.485	0.223	0.824	0.331	NA	1.316	1.415	0.817	0.414	1.156	NA	0.983	1.439	0.456	0.648	0.657	NA	D_0__Bacteria; D_1__Proteobacteria; D_2__Deltaproteobacteria; D_3__unclassified_Deltaproteobacteria; D_4__unclassified_Deltaproteobacteria; D_5__unclassified_Deltaproteobacteria
OTU_1163	2.681	1.222	-1.233	0.218	-1.507	0.461	3.155	1.145	-0.61	0.542	-0.698	0.781	4.043	0.965	-0.053	0.958	-0.051	0.988	4.194	0.876	0.061	0.951	0.054	0.981	4.317	0.966	0.135	0.893	0.13	0.982	4.818	0.901	0.472	0.637	0.425	0.936	D_0__Bacteria; D_1__Proteobacteria; D_2__Gammaproteobacteria; D_3__Xanthomonadales; D_4__Sinobacteraceae; D_5__Steroidobacter
OTU_1164	2.838	1.274	1.267	0.205	1.613	0.446	0.61	2.007	-1.323	0.186	-2.654	NA	2.252	1.225	0.946	0.344	1.159	0.665	1.95	1.272	0.636	0.525	0.809	NA	1.453	1.359	0.217	0.828	0.295	NA	1.929	1.25	0.661	0.508	0.827	NA	D_0__Bacteria; D_1__Acidobacteria; D_2__Acidobacteria_Gp17; D_3__unclassified_Acidobacteria_Gp17; D_4__unclassified_Acidobacteria_Gp17; D_5__Gp17
OTU_1165	3.336	1.1	-0.07	0.944	-0.077	0.98	2.401	1.319	-0.821	0.412	-1.083	0.678	3.211	1.071	-0.185	0.853	-0.199	0.945	4.845	0.929	0.813	0.416	0.756	0.858	3.707	1.033	0.169	0.866	0.174	0.978	3.319	1.108	-0.042	0.966	-0.047	0.987	D_0__Bacteria; D_1__Planctomycetes; D_2__Planctomycetia; D_3__Planctomycetales; D_4__Planctomycetaceae; D_5__unclassified_Planctomycetaceae
OTU_1166	1.615	1.452	0.35	0.727	0.507	0.874	2	1.394	0.692	0.489	0.965	0.744	1.303	1.37	0.01	0.992	0.014	NA	1.971	1.275	0.623	0.533	0.794	NA	2.173	1.252	0.787	0.432	0.985	NA	2.619	1.15	1.167	0.243	1.341	NA	D_0__Bacteria; D_1__Proteobacteria; D_2__Deltaproteobacteria; D_3__Myxococcales; D_4__unclassified_Myxococcales; D_5__unclassified_Myxococcales
OTU_1167	3.001	1.795	2.805	0.005	5.034	0.047	0.984	1.958	1.702	0.089	3.332	NA	2.307	1.557	2.769	0.006	4.312	0.071	1.643	1.421	2.424	0.015	3.444	NA	0.828	1.568	1.437	0.151	2.254	NA	2.36	1.387	2.716	0.007	3.767	NA	D_0__Bacteria; D_1__unclassified_Bacteria; D_2__unclassified_Bacteria; D_3__unclassified_Bacteria; D_4__unclassified_Bacteria; D_5__unclassified_Bacteria
OTU_1168	2.447	1.243	1.098	0.272	1.365	0.519	4.266	1.123	2.072	0.038	2.328	0.178	1.467	1.35	0.232	0.817	0.313	NA	2.285	1.098	1.052	0.293	1.155	NA	1.756	1.278	0.516	0.606	0.659	NA	1.44	1.287	0.232	0.817	0.298	NA	D_0__Bacteria; D_1__BRC1; D_2__unclassified_BRC1; D_3__unclassified_BRC1; D_4__unclassified_BRC1; D_5__BRC1_genera_incertae_sedis
OTU_1169	7.399	0.784	1.119	0.263	0.878	0.508	3.192	1.199	-1.404	0.16	-1.684	0.427	6.692	0.767	0.839	0.402	0.644	0.708	7.699	0.833	1.109	0.267	0.924	0.739	5.603	0.883	0.241	0.809	0.213	0.959	4.665	0.942	-0.208	0.835	-0.196	0.959	D_0__Bacteria; D_1__Bacteroidetes; D_2__Sphingobacteriia; D_3__Sphingobacteriales; D_4__Sphingobacteriaceae; D_5__Pedobacter
OTU_117	23.091	0.476	0.124	0.901	0.059	0.951	22.801	0.558	0.182	0.855	0.102	0.943	28.344	0.405	1.436	0.151	0.581	0.449	25.125	0.432	0.67	0.503	0.289	0.89	28.847	0.476	1.287	0.198	0.613	0.663	20.017	0.5	-0.6	0.548	-0.3	0.93	D_0__Bacteria; D_1__Acidobacteria; D_2__Acidobacteria_Gp6; D_3__unclassified_Acidobacteria_Gp6; D_4__unclassified_Acidobacteria_Gp6; D_5__Gp6
OTU_1170	4.461	1.096	0.886	0.376	0.971	0.618	2.823	1.414	-0.041	0.967	-0.058	0.984	1.627	1.544	-1.439	0.15	-2.222	0.448	2.261	1.295	-0.468	0.64	-0.606	NA	1.629	1.455	-1.406	0.16	-2.047	NA	2.071	1.294	-0.638	0.524	-0.826	NA	D_0__Bacteria; D_1__Proteobacteria; D_2__Deltaproteobacteria; D_3__Myxococcales; D_4__unclassified_Myxococcales; D_5__unclassified_Myxococcales
OTU_1171	2.407	1.248	-0.099	0.921	-0.124	0.963	2.223	1.346	-0.181	0.856	-0.244	0.943	1.911	1.261	-0.631	0.528	-0.796	0.782	1.598	1.369	-0.961	0.336	-1.316	NA	2.926	1.145	0.287	0.774	0.329	0.949	1.726	1.347	-0.688	0.492	-0.926	NA	D_0__Bacteria; D_1__Actinobacteria; D_2__Actinobacteria; D_3__unclassified_Actinobacteria; D_4__unclassified_Actinobacteria; D_5__unclassified_Actinobacteria
OTU_1172	1.263	1.727	-1.23	0.219	-2.124	NA	1.866	1.487	-0.227	0.82	-0.337	0.925	3.708	1.015	1.101	0.271	1.118	0.6	3.593	1.025	0.978	0.328	1.003	0.814	2.459	1.196	0.189	0.85	0.226	0.978	4.386	0.996	1.396	0.163	1.39	0.752	D_0__Bacteria; D_1__Planctomycetes; D_2__Planctomycetia; D_3__Planctomycetales; D_4__Planctomycetaceae; D_5__unclassified_Planctomycetaceae
OTU_1173	2.063	1.437	-1.032	0.302	-1.483	0.548	2.226	1.325	-0.776	0.438	-1.028	0.704	3.065	1.013	-0.091	0.927	-0.092	0.968	3.08	1.104	-0.068	0.946	-0.075	0.981	2.578	1.147	-0.508	0.612	-0.582	0.903	2.395	1.158	-0.624	0.532	-0.723	NA	D_0__Bacteria; D_1__Proteobacteria; D_2__Deltaproteobacteria; D_3__Myxococcales; D_4__Polyangiaceae; D_5__unclassified_Polyangiaceae
OTU_1174	2.388	1.278	0.133	0.894	0.17	0.948	1.568	1.557	-0.604	0.546	-0.94	NA	3.237	1.002	0.837	0.403	0.838	0.709	1.78	1.173	-0.517	0.605	-0.606	NA	2.318	1.219	0.051	0.959	0.062	NA	1.611	1.327	-0.592	0.554	-0.786	NA	D_0__Bacteria; D_1__Bacteroidetes; D_2__Sphingobacteriia; D_3__Sphingobacteriales; D_4__Chitinophagaceae; D_5__unclassified_Chitinophagaceae
OTU_1175	3.22	1.107	-0.231	0.818	-0.255	0.918	2.091	1.442	-1.337	0.181	-1.929	0.453	1.77	1.603	-2.431	0.015	-3.897	0.126	2.422	1.162	-0.981	0.327	-1.14	NA	2.942	1.108	-0.465	0.642	-0.516	0.91	3.866	0.98	0.278	0.781	0.272	0.95	D_0__Bacteria; D_1__Chloroflexi; D_2__unclassified_Chloroflexi; D_3__unclassified_Chloroflexi; D_4__unclassified_Chloroflexi; D_5__unclassified_Chloroflexi
OTU_1176	1.115	1.944	-1.926	0.054	-3.744	NA	1.241	1.695	-1.21	0.226	-2.051	NA	1.601	1.306	-0.746	0.456	-0.974	NA	1.276	1.368	-1.353	0.176	-1.851	NA	1.117	1.542	-1.896	0.058	-2.925	NA	3.562	1.007	1.014	0.31	1.021	0.884	D_0__Bacteria; D_1__unclassified_Bacteria; D_2__unclassified_Bacteria; D_3__unclassified_Bacteria; D_4__unclassified_Bacteria; D_5__unclassified_Bacteria
OTU_1177	0.964	1.783	-0.005	0.996	-0.009	NA	1.939	1.554	0.845	0.398	1.313	0.667	1.325	1.547	0.357	0.721	0.553	NA	1.324	1.462	0.322	0.747	0.471	NA	1.812	1.329	0.831	0.406	1.105	NA	0.64	1.467	-0.483	0.629	-0.709	NA	D_0__Bacteria; D_1__Proteobacteria; D_2__unclassified_Proteobacteria; D_3__unclassified_Proteobacteria; D_4__unclassified_Proteobacteria; D_5__unclassified_Proteobacteria
OTU_1178	2.47	1.185	0.196	0.845	0.232	0.929	2.569	1.252	0.326	0.744	0.409	0.893	2.911	1.101	0.548	0.584	0.604	0.809	2.593	1.062	0.327	0.744	0.347	NA	2.431	1.146	0.164	0.869	0.188	0.978	2.908	1.068	0.576	0.565	0.615	0.93	D_0__Bacteria; D_1__Acidobacteria; D_2__Acidobacteria_Gp10; D_3__unclassified_Acidobacteria_Gp10; D_4__unclassified_Acidobacteria_Gp10; D_5__Gp10
OTU_1179	1.342	1.687	-0.29	0.771	-0.49	NA	0.988	1.81	-0.797	0.425	-1.444	NA	0.963	1.609	-0.948	0.343	-1.525	NA	7.971	1.1	2.393	0.017	2.633	0.207	0.808	1.567	-1.51	0.131	-2.367	NA	0.945	1.45	-0.875	0.382	-1.269	NA	D_0__Bacteria; D_1__Cyanobacteria/Chloroplast; D_2__Cyanobacteria; D_3__unclassified_Cyanobacteria; D_4__Family I; D_5__GpI
OTU_118	35.654	0.411	0.31	0.757	0.127	0.887	36.969	0.493	0.594	0.553	0.293	0.785	34.929	0.363	0.185	0.853	0.067	0.945	33.164	0.388	-0.184	0.854	-0.071	0.968	34.783	0.438	0.12	0.904	0.053	0.986	33.931	0.432	0.111	0.911	0.048	0.985	D_0__Bacteria; D_1__Acidobacteria; D_2__Acidobacteria_Gp6; D_3__unclassified_Acidobacteria_Gp6; D_4__unclassified_Acidobacteria_Gp6; D_5__Gp6
OTU_1180	3.526	1.12	1.163	0.245	1.303	0.489	2.566	1.234	0.606	0.545	0.747	0.783	1.279	1.421	-0.855	0.393	-1.214	NA	2.45	1.066	0.516	0.606	0.55	NA	2.263	1.156	0.329	0.742	0.381	NA	3.062	1.085	0.915	0.36	0.994	0.899	D_0__Bacteria; D_1__Planctomycetes; D_2__Planctomycetia; D_3__Planctomycetales; D_4__Planctomycetaceae; D_5__unclassified_Planctomycetaceae
OTU_1181	2.375	1.282	-1.373	0.17	-1.76	0.398	2.169	1.408	-1.502	0.133	-2.115	0.382	3.056	0.985	-0.674	0.5	-0.664	0.771	4.539	0.981	0.422	0.673	0.414	0.938	2.707	1.147	-0.903	0.366	-1.036	0.804	4.315	0.958	0.364	0.716	0.349	0.941	D_0__Bacteria; D_1__Actinobacteria; D_2__Actinobacteria; D_3__Actinomycetales; D_4__Geodermatophilaceae; D_5__Geodermatophilus
OTU_1182	1.493	1.549	0.996	0.319	1.544	0.563	1.518	1.569	1.012	0.312	1.587	NA	1.612	1.481	1.026	0.305	1.52	0.637	0.319	1.371	-0.832	0.405	-1.141	NA	2.125	1.316	1.444	0.149	1.9	NA	0.639	1.468	0.023	0.982	0.033	NA	D_0__Bacteria; D_1__unclassified_Bacteria; D_2__unclassified_Bacteria; D_3__unclassified_Bacteria; D_4__unclassified_Bacteria; D_5__unclassified_Bacteria
OTU_1183	2.772	1.251	1.24	0.215	1.552	0.457	1.15	1.674	-0.121	0.903	-0.203	NA	1.619	1.297	0.393	0.694	0.51	0.864	0.97	1.446	-0.405	0.686	-0.585	NA	0.821	1.542	-0.717	0.474	-1.105	NA	0.791	1.462	-0.706	0.48	-1.032	NA	D_0__Bacteria; D_1__unclassified_Bacteria; D_2__unclassified_Bacteria; D_3__unclassified_Bacteria; D_4__unclassified_Bacteria; D_5__unclassified_Bacteria
OTU_1184	2.861	1.179	-1.053	0.293	-1.241	0.538	2.695	1.236	-1.125	0.261	-1.39	0.556	3.534	1.019	-0.437	0.662	-0.445	0.85	3.389	0.958	-0.591	0.554	-0.566	0.907	2.745	1.166	-1.168	0.243	-1.361	0.718	4.682	0.992	0.342	0.732	0.339	0.949	D_0__Bacteria; D_1__unclassified_Bacteria; D_2__unclassified_Bacteria; D_3__unclassified_Bacteria; D_4__unclassified_Bacteria; D_5__unclassified_Bacteria
OTU_1185	3.52	1.284	-1.506	0.132	-1.935	0.335	2.801	1.784	-2.666	0.008	-4.756	0.081	3.362	1.139	-1.95	0.051	-2.22	0.24	2.871	1.378	-2.92	0.003	-4.024	0.084	3.556	1.134	-1.58	0.114	-1.792	0.547	3.329	1.173	-1.672	0.095	-1.962	0.583	D_0__Bacteria; D_1__Proteobacteria; D_2__Gammaproteobacteria; D_3__Chromatiales; D_4__Chromatiaceae; D_5__Rheinheimera
OTU_1186	2.554	1.208	-0.52	0.603	-0.628	0.803	4.434	1.061	0.791	0.429	0.839	0.695	3.724	0.926	0.42	0.674	0.389	0.858	4.883	0.855	1.125	0.26	0.962	0.738	3.674	1.041	0.341	0.733	0.356	0.945	4.393	0.943	0.808	0.419	0.762	0.913	D_0__Bacteria; D_1__Proteobacteria; D_2__Deltaproteobacteria; D_3__Myxococcales; D_4__Labilitrichaceae; D_5__Labilithrix
OTU_1187	3.218	1.096	1.045	0.296	1.146	0.541	1.258	1.643	-0.725	0.468	-1.191	NA	3.262	0.974	1.177	0.239	1.147	0.568	2.771	1.011	0.792	0.428	0.801	0.858	1.966	1.219	0.035	0.972	0.043	NA	2.264	1.161	0.342	0.732	0.397	NA	D_0__Bacteria; D_1__Armatimonadetes; D_2__unclassified_Armatimonadetes; D_3__unclassified_Armatimonadetes; D_4__unclassified_Armatimonadetes; D_5__Armatimonadetes_gp5
OTU_1188	8.096	0.764	1.591	0.112	1.216	0.305	4.565	0.98	-0.039	0.969	-0.039	0.984	4.997	0.789	0.164	0.87	0.129	0.948	5.359	0.806	0.374	0.709	0.301	0.942	4.197	0.937	-0.373	0.709	-0.35	0.937	3.82	0.96	-0.592	0.554	-0.568	0.93	D_0__Bacteria; D_1__unclassified_Bacteria; D_2__unclassified_Bacteria; D_3__unclassified_Bacteria; D_4__unclassified_Bacteria; D_5__unclassified_Bacteria
OTU_1189	2.799	1.236	0.982	0.326	1.214	0.569	0.967	1.806	-0.79	0.43	-1.427	NA	1.759	1.281	0.202	0.84	0.259	0.94	1.78	1.208	0.216	0.829	0.261	NA	0.943	1.524	-0.904	0.366	-1.378	NA	1.267	1.347	-0.331	0.74	-0.446	NA	D_0__Bacteria; D_1__Bacteroidetes; D_2__Cytophagia; D_3__Cytophagales; D_4__Cytophagaceae; D_5__Adhaeribacter
OTU_119	16.22	0.65	3.482	0	2.265	0.01	11.608	0.719	2.375	0.018	1.708	0.121	14.2	0.577	3.508	0	2.024	0.015	14.541	0.595	3.436	0.001	2.044	0.028	10.963	0.667	2.293	0.022	1.528	0.251	10.254	0.68	2.108	0.035	1.433	0.419	D_0__Bacteria; D_1__Proteobacteria; D_2__Gammaproteobacteria; D_3__unclassified_Gammaproteobacteria; D_4__unclassified_Gammaproteobacteria; D_5__unclassified_Gammaproteobacteria
OTU_1190	1.261	1.532	-0.385	0.7	-0.59	NA	1.718	1.473	0.197	0.844	0.29	0.937	1.292	1.453	-0.351	0.726	-0.51	NA	2.104	1.194	0.493	0.622	0.588	NA	1.624	1.335	0.045	0.964	0.06	NA	2.936	1.109	1.101	0.271	1.221	0.865	D_0__Bacteria; D_1__Parcubacteria; D_2__unclassified_Parcubacteria; D_3__unclassified_Parcubacteria; D_4__unclassified_Parcubacteria; D_5__Parcubacteria_genera_incertae_sedis
OTU_1191	2.277	1.223	0.356	0.722	0.436	0.874	2.222	1.304	0.313	0.754	0.409	0.897	0.948	1.671	-1.886	0.059	-3.151	NA	1.615	1.244	-0.32	0.749	-0.398	NA	1.628	1.323	-0.289	0.773	-0.382	NA	0.93	1.465	-1.713	0.087	-2.508	NA	D_0__Bacteria; D_1__unclassified_Bacteria; D_2__unclassified_Bacteria; D_3__unclassified_Bacteria; D_4__unclassified_Bacteria; D_5__unclassified_Bacteria
OTU_1192	3.577	1.041	-0.206	0.837	-0.215	0.927	2.933	1.208	-0.634	0.526	-0.766	0.77	2.914	1.143	-0.746	0.456	-0.853	0.746	3.73	0.951	-0.075	0.94	-0.071	0.981	2.747	1.175	-0.879	0.38	-1.032	0.805	3.025	1.116	-0.532	0.595	-0.594	0.936	D_0__Bacteria; D_1__unclassified_Bacteria; D_2__unclassified_Bacteria; D_3__unclassified_Bacteria; D_4__unclassified_Bacteria; D_5__unclassified_Bacteria
OTU_1193	1.949	1.287	-0.3	0.764	-0.386	0.889	1.872	1.437	-0.323	0.746	-0.465	0.893	2.092	1.359	-0.125	0.901	-0.17	0.961	2.092	1.204	-0.121	0.904	-0.146	NA	1.965	1.233	-0.273	0.785	-0.337	NA	1.604	1.294	-0.637	0.524	-0.825	NA	D_0__Bacteria; D_1__Planctomycetes; D_2__Planctomycetia; D_3__Planctomycetales; D_4__Planctomycetaceae; D_5__Rubinisphaera
OTU_1194	2.537	1.458	-2.231	0.026	-3.252	0.116	2.63	1.355	-1.785	0.074	-2.419	0.269	3.03	1.043	-1.602	0.109	-1.671	0.371	2.869	1.096	-1.722	0.085	-1.887	0.5	2.713	1.213	-1.897	0.058	-2.3	0.391	3.351	1.087	-0.926	0.354	-1.007	0.899	D_0__Bacteria; D_1__unclassified_Bacteria; D_2__unclassified_Bacteria; D_3__unclassified_Bacteria; D_4__unclassified_Bacteria; D_5__unclassified_Bacteria
OTU_1195	1.733	1.634	1.038	0.299	1.695	0.545	1.479	1.67	0.877	0.38	1.465	NA	4.23	1.425	1.935	0.053	2.758	0.243	0.82	1.461	0.256	0.798	0.374	NA	0.656	1.559	0.011	0.991	0.017	NA	0.653	1.469	0.028	0.978	0.041	NA	D_0__Bacteria; D_1__Bacteroidetes; D_2__unclassified_Bacteroidetes; D_3__unclassified_Bacteroidetes; D_4__unclassified_Bacteroidetes; D_5__unclassified_Bacteroidetes
OTU_1196	4.508	1.097	-2.146	0.032	-2.354	0.132	4.055	1.28	-2.396	0.017	-3.066	0.117	5.81	0.884	-1.005	0.315	-0.888	0.647	6.979	0.888	-0.285	0.776	-0.253	0.963	5.138	1.003	-1.386	0.166	-1.39	0.632	5.068	1.017	-1.275	0.202	-1.297	0.799	D_0__Bacteria; D_1__Actinobacteria; D_2__Actinobacteria; D_3__Actinomycetales; D_4__Jiangellaceae; D_5__unclassified_Jiangellaceae
OTU_1197	2.089	1.518	1.974	0.048	2.997	0.177	0.15	1.981	-0.641	0.521	-1.27	NA	0.155	1.621	-0.677	0.498	-1.097	NA	2.658	1.317	2.112	0.035	2.782	NA	0.642	1.561	0.566	0.571	0.884	NA	0.325	1.39	0.036	0.971	0.05	NA	D_0__Bacteria; D_1__Proteobacteria; D_2__Deltaproteobacteria; D_3__Bdellovibrionales; D_4__Bacteriovoracaceae; D_5__Peredibacter
OTU_1198	1.6	1.365	0.399	0.69	0.545	0.856	0.774	1.828	-0.731	0.465	-1.337	NA	1.789	1.208	0.61	0.542	0.737	0.79	2.113	1.135	0.887	0.375	1.007	NA	0.964	1.486	-0.414	0.679	-0.616	NA	1.947	1.197	0.719	0.472	0.861	NA	D_0__Bacteria; D_1__Armatimonadetes; D_2__unclassified_Armatimonadetes; D_3__unclassified_Armatimonadetes; D_4__unclassified_Armatimonadetes; D_5__Armatimonadetes_gp5
OTU_1199	1.015	1.772	0.466	0.641	0.826	NA	0.994	1.726	0.5	0.617	0.863	NA	0.805	1.624	0.253	0.8	0.411	NA	0.484	1.475	-0.279	0.78	-0.412	NA	1.498	1.395	0.965	0.335	1.347	NA	2.708	1.303	1.614	0.107	2.102	NA	D_0__Bacteria; D_1__unclassified_Bacteria; D_2__unclassified_Bacteria; D_3__unclassified_Bacteria; D_4__unclassified_Bacteria; D_5__unclassified_Bacteria
OTU_12	181.943	0.29	1.159	0.246	0.336	0.489	201.1	0.435	1.475	0.14	0.642	0.396	152.25	0.305	-0.522	0.602	-0.159	0.82	156.518	0.274	-0.256	0.798	-0.07	0.966	175.124	0.32	0.717	0.473	0.229	0.846	132.208	0.29	-1.893	0.058	-0.55	0.488	D_0__Bacteria; D_1__Bacteroidetes; D_2__unclassified_Bacteroidetes; D_3__unclassified_Bacteroidetes; D_4__unclassified_Bacteroidetes; D_5__unclassified_Bacteroidetes
OTU_120	26.388	0.454	-1.492	0.136	-0.677	0.342	54.198	0.543	2.298	0.022	1.248	0.135	19.18	0.621	-3.841	0	-2.386	0.006	22.982	0.699	-1.694	0.09	-1.184	0.505	22.431	0.618	-2.199	0.028	-1.359	0.275	18.37	0.59	-4.357	0	-2.572	0.001	D_0__Bacteria; D_1__Bacteroidetes; D_2__unclassified_Bacteroidetes; D_3__unclassified_Bacteroidetes; D_4__unclassified_Bacteroidetes; D_5__unclassified_Bacteroidetes
OTU_1200	0.991	1.628	0.043	0.966	0.07	NA	0.83	1.742	-0.164	0.87	-0.286	NA	0.965	1.449	0.017	0.987	0.024	NA	0.813	1.429	-0.228	0.82	-0.326	NA	2.664	1.169	1.55	0.121	1.812	0.552	0.965	1.379	0.042	0.967	0.058	NA	D_0__Bacteria; D_1__unclassified_Bacteria; D_2__unclassified_Bacteria; D_3__unclassified_Bacteria; D_4__unclassified_Bacteria; D_5__unclassified_Bacteria
OTU_1201	2.584	1.238	-1.508	0.132	-1.866	0.335	4.26	1.116	0.13	0.896	0.145	0.963	3.57	0.939	-0.484	0.628	-0.455	0.831	3.889	0.897	-0.192	0.848	-0.172	0.968	3.589	1.073	-0.389	0.698	-0.417	0.934	3.68	1.04	-0.253	0.8	-0.263	0.95	D_0__Bacteria; D_1__Proteobacteria; D_2__Deltaproteobacteria; D_3__Myxococcales; D_4__Nannocystaceae; D_5__unclassified_Nannocystaceae
OTU_1202	2.541	1.819	2.65	0.008	4.82	0.063	0.365	2.016	1.023	0.306	2.062	NA	0.163	1.621	0.7	0.484	1.134	NA	0.663	1.485	1.551	0.121	2.304	NA	0.967	1.56	1.699	0.089	2.651	NA	0.333	1.382	0.91	0.363	1.257	NA	D_0__Bacteria; D_1__Parcubacteria; D_2__unclassified_Parcubacteria; D_3__unclassified_Parcubacteria; D_4__unclassified_Parcubacteria; D_5__Parcubacteria_genera_incertae_sedis
OTU_1203	1.952	1.278	0.366	0.714	0.468	0.868	3.151	1.177	1.236	0.216	1.455	0.498	2.779	1.05	1.108	0.268	1.163	0.595	2.766	1.06	1.047	0.295	1.11	0.77	2.964	1.101	1.11	0.267	1.222	0.734	2.15	1.246	0.485	0.628	0.604	NA	D_0__Bacteria; D_1__Acidobacteria; D_2__Acidobacteria_Gp6; D_3__unclassified_Acidobacteria_Gp6; D_4__unclassified_Acidobacteria_Gp6; D_5__Gp6
OTU_1204	7.353	0.76	-0.599	0.549	-0.456	0.769	10.432	0.727	0.783	0.434	0.569	0.7	7.9	0.655	-0.373	0.709	-0.244	0.874	7.916	0.674	-0.332	0.74	-0.224	0.954	9.222	0.701	0.272	0.786	0.19	0.951	9.019	0.685	0.267	0.79	0.183	0.95	D_0__Bacteria; D_1__Acidobacteria; D_2__Acidobacteria_Gp17; D_3__unclassified_Acidobacteria_Gp17; D_4__unclassified_Acidobacteria_Gp17; D_5__Gp17
OTU_1205	2.452	1.178	0.187	0.852	0.22	0.934	2.805	1.24	0.445	0.656	0.552	0.847	1.936	1.183	-0.329	0.742	-0.39	0.891	2.432	1.063	0.193	0.847	0.205	NA	2.101	1.246	-0.126	0.9	-0.157	NA	1.749	1.309	-0.41	0.682	-0.536	NA	D_0__Bacteria; D_1__Actinobacteria; D_2__Actinobacteria; D_3__unclassified_Actinobacteria; D_4__unclassified_Actinobacteria; D_5__unclassified_Actinobacteria
OTU_1206	3.385	1.064	-0.338	0.735	-0.36	0.88	2.233	1.413	-1.448	0.148	-2.046	0.407	3.387	0.982	-0.352	0.725	-0.345	0.881	4.549	0.866	0.488	0.626	0.422	0.926	2.762	1.124	-0.911	0.362	-1.024	0.803	3.183	1.05	-0.416	0.677	-0.437	0.936	D_0__Bacteria; D_1__Actinobacteria; D_2__Actinobacteria; D_3__Actinomycetales; D_4__Promicromonosporaceae; D_5__unclassified_Promicromonosporaceae
OTU_1207	9.602	0.69	-0.228	0.82	-0.157	0.918	5.686	1.029	-2.539	0.011	-2.613	0.096	9.868	0.603	-0.157	0.875	-0.094	0.95	9.515	0.697	-0.26	0.795	-0.181	0.965	6.226	0.901	-2.172	0.03	-1.957	0.28	8.359	0.758	-0.702	0.483	-0.532	0.919	D_0__Bacteria; D_1__Acidobacteria; D_2__Acidobacteria_Gp7; D_3__unclassified_Acidobacteria_Gp7; D_4__unclassified_Acidobacteria_Gp7; D_5__Gp7
OTU_1208	1.935	1.279	0.017	0.987	0.022	0.995	1.734	1.453	-0.118	0.906	-0.172	0.968	2.453	1.103	0.502	0.616	0.554	0.824	3.618	0.975	1.325	0.185	1.292	0.65	1.461	1.323	-0.554	0.579	-0.733	NA	3.09	1.093	0.909	0.363	0.994	0.905	D_0__Bacteria; D_1__Proteobacteria; D_2__Alphaproteobacteria; D_3__unclassified_Alphaproteobacteria; D_4__unclassified_Alphaproteobacteria; D_5__unclassified_Alphaproteobacteria
OTU_1209	2.705	1.301	-1.931	0.054	-2.513	0.188	2.307	1.802	-2.524	0.012	-4.549	0.098	3.021	1.082	-1.532	0.125	-1.658	0.405	3.692	0.924	-0.817	0.414	-0.755	0.858	3.342	1.063	-1.048	0.294	-1.114	0.751	3.964	0.977	-0.451	0.652	-0.441	0.936	D_0__Bacteria; D_1__Proteobacteria; D_2__Alphaproteobacteria; D_3__unclassified_Alphaproteobacteria; D_4__unclassified_Alphaproteobacteria; D_5__unclassified_Alphaproteobacteria
OTU_121	13.592	0.647	3.549	0	2.295	0.009	9.929	0.762	2.327	0.02	1.772	0.129	13.317	0.686	3.235	0.001	2.22	0.027	10.992	0.657	2.858	0.004	1.879	0.092	11.708	0.684	2.905	0.004	1.987	0.093	8.708	0.755	1.941	0.052	1.466	0.462	D_0__Bacteria; D_1__Bacteroidetes; D_2__unclassified_Bacteroidetes; D_3__unclassified_Bacteroidetes; D_4__unclassified_Bacteroidetes; D_5__unclassified_Bacteroidetes
OTU_1210	11.746	0.627	-0.241	0.809	-0.151	0.916	10.438	0.722	-0.626	0.531	-0.452	0.773	15.237	0.504	1.044	0.296	0.526	0.633	11.634	0.577	-0.306	0.76	-0.177	0.956	11.65	0.628	-0.289	0.773	-0.181	0.949	15.497	0.549	1.11	0.267	0.609	0.865	D_0__Bacteria; D_1__Proteobacteria; D_2__Betaproteobacteria; D_3__unclassified_Betaproteobacteria; D_4__unclassified_Betaproteobacteria; D_5__unclassified_Betaproteobacteria
OTU_1211	2.104	1.256	0.858	0.391	1.078	0.631	1.149	1.571	-0.134	0.893	-0.211	NA	2.469	1.175	1.111	0.267	1.305	0.594	1.461	1.266	0.224	0.823	0.284	NA	1.773	1.308	0.492	0.623	0.643	NA	1.633	1.286	0.392	0.695	0.504	NA	D_0__Bacteria; D_1__unclassified_Bacteria; D_2__unclassified_Bacteria; D_3__unclassified_Bacteria; D_4__unclassified_Bacteria; D_5__unclassified_Bacteria
OTU_1212	5.393	1.031	-0.829	0.407	-0.854	0.645	5.605	1.004	-0.575	0.566	-0.577	0.793	5.141	1.016	-0.961	0.336	-0.976	0.665	6.498	0.96	-0.204	0.838	-0.196	0.968	6.452	0.9	-0.258	0.796	-0.233	0.955	4.609	1.053	-1.238	0.216	-1.305	0.805	D_0__Bacteria; D_1__Planctomycetes; D_2__Planctomycetia; D_3__Planctomycetales; D_4__Planctomycetaceae; D_5__unclassified_Planctomycetaceae
OTU_1213	2.3	1.235	-0.26	0.795	-0.322	0.909	2.148	1.373	-0.323	0.746	-0.444	0.893	2.444	1.088	-0.133	0.894	-0.144	0.959	2.606	1.069	0.042	0.967	0.045	NA	2.292	1.182	-0.256	0.798	-0.303	NA	2.745	1.117	0.18	0.858	0.2	0.959	D_0__Bacteria; D_1__Acidobacteria; D_2__Acidobacteria_Gp3; D_3__unclassified_Acidobacteria_Gp3; D_4__unclassified_Acidobacteria_Gp3; D_5__Gp3
OTU_1214	1.126	1.74	-0.19	0.85	-0.33	NA	0.956	1.806	-0.384	0.701	-0.694	NA	1.639	1.373	0.349	0.727	0.48	0.882	3.259	1.29	1.169	0.243	1.508	0.716	0.973	1.52	-0.406	0.685	-0.617	NA	1.465	1.347	0.203	0.839	0.273	NA	D_0__Bacteria; D_1__unclassified_Bacteria; D_2__unclassified_Bacteria; D_3__unclassified_Bacteria; D_4__unclassified_Bacteria; D_5__unclassified_Bacteria
OTU_1215	0.806	2.041	-1.464	0.143	-2.988	NA	1.714	1.601	0.122	0.903	0.196	0.966	1.609	1.618	0.014	0.989	0.022	NA	1.293	1.464	-0.276	0.782	-0.404	NA	1.608	1.42	0.002	0.999	0.002	NA	2.087	1.274	0.438	0.661	0.558	NA	D_0__Bacteria; D_1__unclassified_Bacteria; D_2__unclassified_Bacteria; D_3__unclassified_Bacteria; D_4__unclassified_Bacteria; D_5__unclassified_Bacteria
OTU_1216	2.546	1.265	-1.478	0.139	-1.87	0.349	2.171	1.527	-1.906	0.057	-2.911	0.23	3.382	0.963	-0.623	0.533	-0.6	0.784	4.545	0.866	0.277	0.782	0.24	0.964	3.058	1.072	-0.863	0.388	-0.925	0.805	3.5	1.019	-0.382	0.702	-0.39	0.938	D_0__Bacteria; D_1__unclassified_Bacteria; D_2__unclassified_Bacteria; D_3__unclassified_Bacteria; D_4__unclassified_Bacteria; D_5__unclassified_Bacteria
OTU_1217	0.628	1.92	0.574	0.566	1.101	NA	2.469	1.517	2.11	0.035	3.199	0.17	0.316	1.715	0.013	0.99	0.023	NA	0.65	1.486	0.53	0.596	0.788	NA	1.199	1.527	1.056	0.291	1.612	NA	1.303	1.413	1.256	0.209	1.774	NA	D_0__Bacteria; D_1__Proteobacteria; D_2__Gammaproteobacteria; D_3__unclassified_Gammaproteobacteria; D_4__unclassified_Gammaproteobacteria; D_5__unclassified_Gammaproteobacteria
OTU_1218	0	NA	NA	NA	NA	NA	4.428	1.702	3.222	0.001	5.485	0.028	0	NA	NA	NA	NA	NA	0	NA	NA	NA	NA	NA	0	NA	NA	NA	NA	NA	0	NA	NA	NA	NA	NA	D_0__Bacteria; D_1__unclassified_Bacteria; D_2__unclassified_Bacteria; D_3__unclassified_Bacteria; D_4__unclassified_Bacteria; D_5__unclassified_Bacteria
OTU_1219	3.02	1.777	-2.858	0.004	-5.08	0.041	2.945	1.762	-2.768	0.006	-4.878	0.065	3.029	1.518	-3.069	0.002	-4.659	0.043	4.011	0.971	-1.447	0.148	-1.405	0.617	4.019	1.007	-1.409	0.159	-1.419	0.617	3.801	1.032	-1.513	0.13	-1.562	0.693	D_0__Bacteria; D_1__unclassified_Bacteria; D_2__unclassified_Bacteria; D_3__unclassified_Bacteria; D_4__unclassified_Bacteria; D_5__unclassified_Bacteria
OTU_122	13.123	0.668	-2.486	0.013	-1.661	0.08	13.895	0.679	-1.792	0.073	-1.217	0.269	20.281	0.53	0.04	0.968	0.021	0.988	14.313	0.573	-2.053	0.04	-1.177	0.339	15.574	0.587	-1.443	0.149	-0.848	0.606	21.483	0.545	0.426	0.67	0.232	0.936	D_0__Bacteria; D_1__Bacteroidetes; D_2__Sphingobacteriia; D_3__Sphingobacteriales; D_4__Chitinophagaceae; D_5__unclassified_Chitinophagaceae
OTU_1220	2.373	1.473	-2.145	0.032	-3.16	0.132	2.951	1.222	-1.023	0.306	-1.251	0.596	3.694	0.907	-0.603	0.547	-0.547	0.79	3.874	0.899	-0.422	0.673	-0.38	0.938	2.709	1.18	-1.522	0.128	-1.796	0.561	3.834	0.962	-0.358	0.72	-0.345	0.941	D_0__Bacteria; D_1__Proteobacteria; D_2__Alphaproteobacteria; D_3__unclassified_Alphaproteobacteria; D_4__unclassified_Alphaproteobacteria; D_5__unclassified_Alphaproteobacteria
OTU_1221	3.31	1.311	2.189	0.029	2.87	0.122	1.777	1.528	1.234	0.217	1.886	0.499	2.278	1.263	1.744	0.081	2.203	0.313	1.146	1.419	0.638	0.523	0.906	NA	1.929	1.336	1.339	0.18	1.789	NA	2.118	1.26	1.514	0.13	1.907	NA	D_0__Bacteria; D_1__unclassified_Bacteria; D_2__unclassified_Bacteria; D_3__unclassified_Bacteria; D_4__unclassified_Bacteria; D_5__unclassified_Bacteria
OTU_1222	2.443	1.292	-1.328	0.184	-1.715	0.421	2.563	1.262	-1.024	0.306	-1.292	0.596	2.913	1.015	-0.863	0.388	-0.876	0.695	4.539	0.898	0.458	0.647	0.412	0.933	2.601	1.152	-1.112	0.266	-1.282	0.734	2.852	1.184	-0.637	0.524	-0.754	0.92	D_0__Bacteria; D_1__Proteobacteria; D_2__Deltaproteobacteria; D_3__Desulfuromonadales; D_4__Desulfuromonadaceae; D_5__unclassified_Desulfuromonadaceae
OTU_1223	3.675	1.158	-2.138	0.033	-2.476	0.134	3.438	1.31	-2.152	0.031	-2.819	0.161	3.205	1.513	-3.119	0.002	-4.72	0.037	3.35	1.186	-2.769	0.006	-3.286	0.099	5.556	0.868	-0.477	0.633	-0.414	0.909	3.789	1.029	-1.861	0.063	-1.915	0.501	D_0__Bacteria; D_1__Chloroflexi; D_2__unclassified_Chloroflexi; D_3__unclassified_Chloroflexi; D_4__unclassified_Chloroflexi; D_5__unclassified_Chloroflexi
OTU_1224	3.089	1.332	1.612	0.107	2.147	0.297	0.624	1.885	-0.535	0.593	-1.008	NA	1.625	1.254	0.848	0.396	1.063	0.701	0.974	1.359	0.031	0.975	0.043	NA	0.635	1.55	-0.575	0.565	-0.892	NA	0.795	1.446	-0.208	0.835	-0.3	NA	D_0__Bacteria; D_1__Chloroflexi; D_2__unclassified_Chloroflexi; D_3__unclassified_Chloroflexi; D_4__unclassified_Chloroflexi; D_5__unclassified_Chloroflexi
OTU_1225	1.799	1.454	-0.134	0.894	-0.194	0.948	1.47	1.58	-0.438	0.661	-0.692	NA	1.293	1.452	-0.828	0.408	-1.202	NA	2.116	1.197	0.178	0.859	0.213	NA	2.923	1.15	0.743	0.458	0.854	0.841	2.113	1.209	0.198	0.843	0.24	NA	D_0__Bacteria; D_1__Firmicutes; D_2__Bacilli; D_3__Bacillales; D_4__Paenibacillaceae 2; D_5__unclassified_Paenibacillaceae 2
OTU_1226	3.763	1.742	3.102	0.002	5.403	0.025	2.143	1.809	2.512	0.012	4.545	0.099	0.648	1.719	1.467	0.142	2.522	NA	1.648	1.418	2.446	0.014	3.468	NA	0.827	1.561	1.649	0.099	2.574	NA	0.983	1.462	1.791	0.073	2.618	NA	D_0__Bacteria; D_1__Proteobacteria; D_2__Deltaproteobacteria; D_3__unclassified_Deltaproteobacteria; D_4__unclassified_Deltaproteobacteria; D_5__unclassified_Deltaproteobacteria
OTU_1227	2.743	1.127	0.466	0.641	0.525	0.827	2.535	1.253	0.295	0.768	0.37	0.904	2.767	1.104	0.46	0.646	0.508	0.84	3.407	0.963	0.967	0.334	0.931	0.818	1.757	1.264	-0.475	0.635	-0.601	NA	2.072	1.192	-0.091	0.928	-0.108	NA	D_0__Bacteria; D_1__Verrucomicrobia; D_2__Subdivision3; D_3__unclassified_Subdivision3; D_4__unclassified_Subdivision3; D_5__Subdivision3_genera_incertae_sedis
OTU_1228	2.561	1.277	0.805	0.421	1.029	0.66	2.138	1.368	0.522	0.602	0.715	0.816	3.427	1.081	1.421	0.155	1.536	0.453	2.282	1.191	0.606	0.545	0.722	NA	1.619	1.327	0.022	0.982	0.03	NA	1.283	1.378	-0.308	0.758	-0.424	NA	D_0__Bacteria; D_1__Actinobacteria; D_2__Actinobacteria; D_3__Acidimicrobiales; D_4__Acidimicrobineae_incertae_sedis; D_5__Aciditerrimonas
OTU_1229	2.089	1.385	-1.505	0.132	-2.084	0.336	2.497	1.311	-0.709	0.478	-0.93	0.737	2.739	1.114	-0.652	0.514	-0.727	0.777	3.887	0.926	0.282	0.778	0.262	0.964	3.194	1.111	-0.212	0.832	-0.235	0.973	3.036	1.067	-0.295	0.768	-0.315	0.949	D_0__Bacteria; D_1__unclassified_Bacteria; D_2__unclassified_Bacteria; D_3__unclassified_Bacteria; D_4__unclassified_Bacteria; D_5__unclassified_Bacteria
OTU_123	22.368	0.495	0.788	0.43	0.39	0.67	22.52	0.561	0.822	0.411	0.461	0.678	21.424	0.488	0.554	0.58	0.271	0.806	19.873	0.505	0.152	0.879	0.077	0.973	20.113	0.525	0.194	0.847	0.101	0.978	23.114	0.49	1.029	0.304	0.505	0.884	D_0__Bacteria; D_1__unclassified_Bacteria; D_2__unclassified_Bacteria; D_3__unclassified_Bacteria; D_4__unclassified_Bacteria; D_5__unclassified_Bacteria
OTU_1230	0.535	2.068	1.194	0.232	2.47	NA	1.873	1.838	2.355	0.019	4.328	0.122	0.654	1.705	1.593	0.111	2.717	NA	0.501	1.473	1.218	0.223	1.794	NA	0	NA	NA	NA	NA	NA	0.163	1.293	0.709	0.479	0.916	NA	D_0__Bacteria; D_1__unclassified_Bacteria; D_2__unclassified_Bacteria; D_3__unclassified_Bacteria; D_4__unclassified_Bacteria; D_5__unclassified_Bacteria
OTU_1231	3.057	1.135	-0.587	0.557	-0.667	0.772	2.847	1.297	-0.669	0.504	-0.868	0.754	3.06	1.086	-0.609	0.543	-0.661	0.79	2.723	1.119	-0.898	0.369	-1.004	NA	2.911	1.113	-0.716	0.474	-0.797	0.846	2.693	1.127	-0.863	0.388	-0.973	NA	D_0__Bacteria; D_1__Acidobacteria; D_2__Acidobacteria_Gp3; D_3__unclassified_Acidobacteria_Gp3; D_4__unclassified_Acidobacteria_Gp3; D_5__Gp3
OTU_1232	0.813	1.788	0.844	0.399	1.509	NA	0.632	1.918	0.557	0.577	1.069	NA	1.301	1.494	1.395	0.163	2.084	NA	0.657	1.478	0.602	0.547	0.89	NA	1.659	1.391	1.636	0.102	2.276	NA	0.481	1.463	0.326	0.745	0.476	NA	D_0__Bacteria; D_1__Chloroflexi; D_2__unclassified_Chloroflexi; D_3__unclassified_Chloroflexi; D_4__unclassified_Chloroflexi; D_5__unclassified_Chloroflexi
OTU_1233	3.449	1.059	0.931	0.352	0.987	0.594	2.082	1.317	-0.066	0.947	-0.087	0.979	1.607	1.306	-0.74	0.46	-0.966	NA	1.932	1.151	-0.308	0.758	-0.355	NA	1.909	1.283	-0.293	0.77	-0.375	NA	2.066	1.22	-0.097	0.923	-0.118	NA	D_0__Bacteria; D_1__unclassified_Bacteria; D_2__unclassified_Bacteria; D_3__unclassified_Bacteria; D_4__unclassified_Bacteria; D_5__unclassified_Bacteria
OTU_1234	11.192	0.633	0.385	0.7	0.244	0.861	14.108	0.661	1.273	0.203	0.841	0.48	11.207	0.592	0.403	0.687	0.238	0.862	13.343	0.602	1.105	0.269	0.666	0.739	12.992	0.638	0.924	0.356	0.589	0.8	10.472	0.651	0.183	0.855	0.119	0.959	D_0__Bacteria; D_1__Proteobacteria; D_2__Deltaproteobacteria; D_3__Myxococcales; D_4__unclassified_Myxococcales; D_5__unclassified_Myxococcales
OTU_1236	2.874	1.229	-1.665	0.096	-2.046	0.281	3.531	1.093	-0.797	0.425	-0.871	0.691	4.204	0.991	-0.369	0.712	-0.366	0.875	3.204	1.004	-1.32	0.187	-1.325	0.65	4.355	0.926	-0.268	0.788	-0.249	0.951	3.818	0.967	-0.596	0.551	-0.576	0.93	D_0__Bacteria; D_1__unclassified_Bacteria; D_2__unclassified_Bacteria; D_3__unclassified_Bacteria; D_4__unclassified_Bacteria; D_5__unclassified_Bacteria
OTU_1237	2.845	1.249	-1.644	0.1	-2.053	0.286	2.62	1.4	-1.707	0.088	-2.389	0.295	3.35	1.108	-1.014	0.31	-1.124	0.643	3.025	1.077	-1.448	0.148	-1.559	0.617	3.019	1.141	-1.375	0.169	-1.569	0.636	3.309	1.045	-1.007	0.314	-1.052	0.885	D_0__Bacteria; D_1__Proteobacteria; D_2__Alphaproteobacteria; D_3__Rhodospirillales; D_4__Rhodospirillaceae; D_5__unclassified_Rhodospirillaceae
OTU_1238	2.872	1.827	-2.653	0.008	-4.849	0.063	2.816	1.802	-2.597	0.009	-4.681	0.086	3.058	1.415	-2.231	0.026	-3.157	0.169	4.175	1.077	-0.882	0.378	-0.95	0.849	3.191	1.286	-1.9	0.057	-2.444	0.391	3.167	1.244	-1.851	0.064	-2.302	0.504	D_0__Bacteria; D_1__Bacteroidetes; D_2__unclassified_Bacteroidetes; D_3__unclassified_Bacteroidetes; D_4__unclassified_Bacteroidetes; D_5__unclassified_Bacteroidetes
OTU_1239	5.194	0.856	-0.333	0.739	-0.285	0.882	5.851	0.933	0.164	0.87	0.153	0.948	4.338	0.853	-1.051	0.293	-0.896	0.629	5.004	0.794	-0.477	0.633	-0.379	0.928	8.037	0.772	1.041	0.298	0.803	0.754	3.969	0.962	-1.158	0.247	-1.114	0.859	D_0__Bacteria; D_1__Actinobacteria; D_2__Actinobacteria; D_3__Gaiellales; D_4__Gaiellaceae; D_5__Gaiella
OTU_124	18.086	0.546	2.906	0.004	1.586	0.037	22.979	0.623	3.298	0.001	2.054	0.024	6.231	0.927	-1.304	0.192	-1.209	0.506	7.08	0.738	-0.947	0.344	-0.699	0.821	8.3	0.744	-0.272	0.785	-0.203	0.951	7.15	0.762	-0.776	0.438	-0.591	0.913	D_0__Bacteria; D_1__unclassified_Bacteria; D_2__unclassified_Bacteria; D_3__unclassified_Bacteria; D_4__unclassified_Bacteria; D_5__unclassified_Bacteria
OTU_1240	9.885	0.791	-2.293	0.022	-1.815	0.105	9.81	0.832	-1.981	0.048	-1.649	0.205	9.428	0.722	-2.974	0.003	-2.149	0.05	11.382	0.663	-1.581	0.114	-1.048	0.547	11.583	0.644	-1.554	0.12	-1.001	0.552	11.414	0.66	-1.451	0.147	-0.957	0.728	D_0__Bacteria; D_1__Actinobacteria; D_2__Actinobacteria; D_3__Gaiellales; D_4__Gaiellaceae; D_5__Gaiella
OTU_1241	1.706	1.594	1.645	0.1	2.623	0.285	0.319	2.018	0.008	0.993	0.017	NA	1.461	1.478	1.507	0.132	2.228	NA	0.491	1.486	0.349	0.727	0.519	NA	0.99	1.545	0.863	0.388	1.334	NA	0.656	1.463	0.603	0.546	0.883	NA	D_0__Bacteria; D_1__unclassified_Bacteria; D_2__unclassified_Bacteria; D_3__unclassified_Bacteria; D_4__unclassified_Bacteria; D_5__unclassified_Bacteria
OTU_1242	1.626	1.515	-0.663	0.507	-1.004	0.739	2.058	1.457	-0.103	0.918	-0.15	0.97	1.296	1.543	-1.275	0.202	-1.968	NA	2.284	1.15	0.036	0.971	0.041	NA	1.761	1.395	-0.433	0.665	-0.605	NA	2.246	1.21	0.037	0.97	0.045	NA	D_0__Bacteria; D_1__Verrucomicrobia; D_2__Subdivision3; D_3__unclassified_Subdivision3; D_4__unclassified_Subdivision3; D_5__Subdivision3_genera_incertae_sedis
OTU_1243	0.656	1.852	-0.571	0.568	-1.058	NA	0.671	1.865	-0.471	0.638	-0.878	NA	2.779	1.157	1.699	0.089	1.966	0.331	1.475	1.276	0.629	0.529	0.803	NA	1.637	1.286	0.778	0.437	1	NA	1.283	1.352	0.414	0.679	0.56	NA	D_0__Bacteria; D_1__Proteobacteria; D_2__Gammaproteobacteria; D_3__Legionellales; D_4__Coxiellaceae; D_5__Aquicella
OTU_1244	2.898	1.197	0.545	0.586	0.652	0.792	2.728	1.291	0.424	0.672	0.547	0.856	3.06	1.065	0.701	0.484	0.746	0.759	2.924	1.088	0.561	0.575	0.61	0.911	1.922	1.284	-0.252	0.801	-0.323	NA	2.233	1.191	0.066	0.947	0.079	NA	D_0__Bacteria; D_1__unclassified_Bacteria; D_2__unclassified_Bacteria; D_3__unclassified_Bacteria; D_4__unclassified_Bacteria; D_5__unclassified_Bacteria
OTU_1245	5.189	0.911	0.616	0.538	0.561	0.762	4.494	0.988	0.298	0.766	0.294	0.903	2.555	1.212	-1.468	0.142	-1.779	0.437	3.556	0.94	-0.446	0.656	-0.419	0.933	3.242	1.086	-0.661	0.509	-0.718	0.859	3.344	1.007	-0.532	0.594	-0.536	0.936	D_0__Bacteria; D_1__unclassified_Bacteria; D_2__unclassified_Bacteria; D_3__unclassified_Bacteria; D_4__unclassified_Bacteria; D_5__unclassified_Bacteria
OTU_1246	2.6	1.467	1.625	0.104	2.384	0.294	0.792	1.8	0.257	0.797	0.462	NA	0.969	1.525	0.487	0.627	0.742	NA	0.321	1.421	-0.943	0.346	-1.34	NA	0.324	1.499	-0.904	0.366	-1.354	NA	0.803	1.445	0.262	0.793	0.379	NA	D_0__Bacteria; D_1__Bacteroidetes; D_2__unclassified_Bacteroidetes; D_3__unclassified_Bacteroidetes; D_4__unclassified_Bacteroidetes; D_5__unclassified_Bacteroidetes
OTU_1247	0.788	2.017	1.58	0.114	3.186	NA	0.794	1.978	1.573	0.116	3.11	NA	0.329	1.707	1.022	0.307	1.745	NA	0.999	1.48	1.757	0.079	2.6	NA	1.655	1.5	2.332	0.02	3.498	NA	0.507	1.445	1.164	0.245	1.681	NA	D_0__Bacteria; D_1__unclassified_Bacteria; D_2__unclassified_Bacteria; D_3__unclassified_Bacteria; D_4__unclassified_Bacteria; D_5__unclassified_Bacteria
OTU_1248	0.357	2.061	0.954	0.34	1.967	NA	4.749	1.948	2.124	0.034	4.138	0.166	0.646	1.721	1.448	0.148	2.491	NA	0	NA	NA	NA	NA	NA	0.975	1.551	1.796	0.072	2.787	NA	3.29	1.369	2.981	0.003	4.082	0.094	D_0__Bacteria; D_1__Bacteroidetes; D_2__unclassified_Bacteroidetes; D_3__unclassified_Bacteroidetes; D_4__unclassified_Bacteroidetes; D_5__unclassified_Bacteroidetes
OTU_1249	2.385	1.387	-1.668	0.095	-2.314	0.281	2.702	1.245	-1.117	0.264	-1.391	0.557	4.375	0.865	0.158	0.875	0.137	0.95	3.861	0.978	-0.175	0.861	-0.171	0.968	3.394	1.026	-0.553	0.58	-0.568	0.892	2.528	1.178	-1.366	0.172	-1.609	NA	D_0__Bacteria; D_1__Acidobacteria; D_2__Acidobacteria_Gp17; D_3__unclassified_Acidobacteria_Gp17; D_4__unclassified_Acidobacteria_Gp17; D_5__Gp17
OTU_125	20.675	0.525	-1.36	0.174	-0.714	0.404	20.659	0.571	-1.072	0.284	-0.613	0.575	23.033	0.473	-0.721	0.471	-0.341	0.75	26.273	0.481	0.117	0.906	0.056	0.981	22.609	0.503	-0.816	0.414	-0.41	0.818	22.474	0.496	-0.698	0.485	-0.346	0.919	D_0__Bacteria; D_1__Proteobacteria; D_2__Betaproteobacteria; D_3__unclassified_Betaproteobacteria; D_4__unclassified_Betaproteobacteria; D_5__unclassified_Betaproteobacteria
OTU_1250	2.577	1.371	-0.936	0.349	-1.283	0.592	2.781	1.338	-0.593	0.553	-0.793	0.785	3.192	1.119	-0.415	0.678	-0.464	0.861	2.717	1.136	-0.863	0.388	-0.98	NA	3.037	1.193	-0.495	0.62	-0.591	0.903	3.877	1.066	0.096	0.924	0.102	0.985	D_0__Bacteria; D_1__unclassified_Bacteria; D_2__unclassified_Bacteria; D_3__unclassified_Bacteria; D_4__unclassified_Bacteria; D_5__unclassified_Bacteria
OTU_1251	1.802	1.548	1.777	0.076	2.75	0.236	3.303	1.415	2.569	0.01	3.637	0.091	1.956	1.37	1.993	0.046	2.73	0.229	0.983	1.403	1.09	0.276	1.529	NA	2.444	1.32	2.154	0.031	2.844	0.28	1.808	1.326	1.758	0.079	2.33	NA	D_0__Bacteria; D_1__unclassified_Bacteria; D_2__unclassified_Bacteria; D_3__unclassified_Bacteria; D_4__unclassified_Bacteria; D_5__unclassified_Bacteria
OTU_1252	0.947	1.709	-0.445	0.656	-0.761	NA	2.136	1.383	0.822	0.411	1.137	0.678	2.254	1.196	0.98	0.327	1.173	0.657	0.962	1.401	-0.444	0.657	-0.622	NA	1.947	1.273	0.656	0.512	0.835	NA	1.792	1.258	0.551	0.582	0.693	NA	D_0__Bacteria; D_1__Firmicutes; D_2__Bacilli; D_3__Bacillales; D_4__Bacillaceae 2; D_5__unclassified_Bacillaceae 2
OTU_1253	4.347	0.968	-0.704	0.481	-0.682	0.715	3.955	1.064	-0.849	0.396	-0.903	0.666	4.184	0.856	-0.958	0.338	-0.819	0.665	4.522	0.846	-0.615	0.539	-0.52	0.903	4.37	0.925	-0.698	0.485	-0.645	0.85	5.986	0.812	0.37	0.712	0.3	0.941	D_0__Bacteria; D_1__Acidobacteria; D_2__Acidobacteria_Gp16; D_3__unclassified_Acidobacteria_Gp16; D_4__unclassified_Acidobacteria_Gp16; D_5__Gp16
OTU_1254	2.252	1.224	0.32	0.749	0.391	0.883	3.1	1.192	0.922	0.356	1.1	0.636	0.965	1.67	-1.895	0.058	-3.166	NA	2.108	1.107	0.202	0.84	0.224	NA	1.296	1.395	-0.8	0.424	-1.116	NA	1.937	1.197	0.054	0.957	0.064	NA	D_0__Bacteria; D_1__unclassified_Bacteria; D_2__unclassified_Bacteria; D_3__unclassified_Bacteria; D_4__unclassified_Bacteria; D_5__unclassified_Bacteria
OTU_1255	5.809	0.938	0.009	0.993	0.009	0.997	5.125	0.945	-0.255	0.799	-0.241	0.915	3.868	1.002	-1.399	0.162	-1.402	0.463	4.684	0.829	-0.726	0.468	-0.601	0.869	5.699	0.851	-0.038	0.97	-0.032	0.99	4.445	0.984	-0.692	0.489	-0.682	0.919	D_0__Bacteria; D_1__Actinobacteria; D_2__Actinobacteria; D_3__Actinomycetales; D_4__Pseudonocardiaceae; D_5__Pseudonocardia
OTU_1256	1.439	1.549	0.166	0.868	0.257	NA	0.952	1.748	-0.406	0.685	-0.709	NA	3.26	1.104	1.614	0.107	1.782	0.366	1.624	1.305	0.351	0.726	0.458	NA	1.956	1.265	0.642	0.521	0.812	NA	1.289	1.375	0.03	0.976	0.041	NA	D_0__Bacteria; D_1__Proteobacteria; D_2__Alphaproteobacteria; D_3__Rhodospirillales; D_4__Rhodospirillaceae; D_5__Dongia
OTU_1257	9.797	0.685	-0.011	0.991	-0.007	0.997	12.437	0.678	0.964	0.335	0.653	0.618	6.227	0.797	-2.261	0.024	-1.802	0.161	7.224	0.712	-1.435	0.151	-1.022	0.619	7.105	0.807	-1.366	0.172	-1.102	0.639	7.655	0.75	-0.954	0.34	-0.716	0.896	D_0__Bacteria; D_1__Proteobacteria; D_2__Deltaproteobacteria; D_3__Myxococcales; D_4__unclassified_Myxococcales; D_5__unclassified_Myxococcales
OTU_1258	1.847	1.566	-0.366	0.714	-0.573	0.868	3.17	1.35	0.599	0.549	0.809	0.785	2.109	1.456	-0.11	0.912	-0.161	0.961	2.933	1.065	0.553	0.58	0.59	0.916	3.242	1.103	0.703	0.482	0.775	0.85	2.259	1.182	0.047	0.962	0.056	NA	D_0__Bacteria; D_1__Proteobacteria; D_2__Gammaproteobacteria; D_3__unclassified_Gammaproteobacteria; D_4__unclassified_Gammaproteobacteria; D_5__unclassified_Gammaproteobacteria
OTU_1259	1.117	1.777	1.081	0.28	1.921	NA	1.796	1.589	1.698	0.09	2.698	0.298	0.991	1.534	1.097	0.273	1.683	NA	1.643	1.337	1.665	0.096	2.225	NA	1.19	1.492	1.128	0.259	1.684	NA	2.787	1.244	2.399	0.016	2.984	0.281	D_0__Bacteria; D_1__Latescibacteria; D_2__unclassified_Latescibacteria; D_3__unclassified_Latescibacteria; D_4__unclassified_Latescibacteria; D_5__Latescibacteria_genera_incertae_sedis
OTU_126	44.228	0.416	1.813	0.07	0.754	0.224	29.585	0.512	-0.425	0.671	-0.218	0.856	42.276	0.335	1.947	0.052	0.651	0.24	38.263	0.458	0.899	0.368	0.412	0.838	45.211	0.397	2.009	0.045	0.798	0.346	38.426	0.378	1.244	0.214	0.47	0.805	D_0__Bacteria; D_1__Acidobacteria; D_2__Acidobacteria_Gp6; D_3__unclassified_Acidobacteria_Gp6; D_4__unclassified_Acidobacteria_Gp6; D_5__Gp6
OTU_1260	2.925	1.144	0.284	0.777	0.325	0.897	1.732	1.464	-0.774	0.439	-1.133	0.705	2.12	1.238	-0.434	0.664	-0.538	0.85	3.928	0.95	0.98	0.327	0.931	0.814	1.968	1.274	-0.579	0.562	-0.738	NA	1.59	1.308	-1.055	0.291	-1.38	NA	D_0__Bacteria; D_1__unclassified_Bacteria; D_2__unclassified_Bacteria; D_3__unclassified_Bacteria; D_4__unclassified_Bacteria; D_5__unclassified_Bacteria
OTU_1261	1.006	1.981	1.777	0.076	3.52	NA	2.414	1.789	2.632	0.008	4.71	0.082	0	NA	NA	NA	NA	NA	0.333	1.427	0.973	0.331	1.389	NA	0.514	1.556	1.19	0.234	1.853	NA	0.323	1.352	0.843	0.399	1.14	NA	D_0__Bacteria; D_1__Proteobacteria; D_2__Deltaproteobacteria; D_3__unclassified_Deltaproteobacteria; D_4__unclassified_Deltaproteobacteria; D_5__unclassified_Deltaproteobacteria
OTU_1262	1.591	1.424	-0.733	0.464	-1.043	0.702	1.773	1.381	-0.418	0.676	-0.578	0.859	1.939	1.206	-0.32	0.749	-0.386	0.895	1.615	1.23	-0.733	0.463	-0.902	NA	3.393	1.036	0.87	0.384	0.901	0.805	1.765	1.251	-0.434	0.665	-0.542	NA	D_0__Bacteria; D_1__unclassified_Bacteria; D_2__unclassified_Bacteria; D_3__unclassified_Bacteria; D_4__unclassified_Bacteria; D_5__unclassified_Bacteria
OTU_1263	3.977	1.739	-3.121	0.002	-5.427	0.024	3.884	1.723	-3.037	0.002	-5.233	0.042	3.995	1.487	-3.358	0.001	-4.994	0.02	3.971	1.322	-3.451	0.001	-4.561	0.028	3.985	1.392	-3.342	0.001	-4.65	0.038	5.379	0.904	-1.382	0.167	-1.249	0.758	D_0__Bacteria; D_1__unclassified_Bacteria; D_2__unclassified_Bacteria; D_3__unclassified_Bacteria; D_4__unclassified_Bacteria; D_5__unclassified_Bacteria
OTU_1264	1.507	1.611	1.523	0.128	2.453	0.329	1.731	1.601	1.639	0.101	2.624	0.317	1.3	1.493	1.386	0.166	2.069	NA	1.49	1.342	1.571	0.116	2.108	NA	0.659	1.547	0.599	0.549	0.927	NA	0.159	1.292	-0.684	0.494	-0.884	NA	D_0__Bacteria; D_1__Chloroflexi; D_2__Caldilineae; D_3__Caldilineales; D_4__Caldilineaceae; D_5__unclassified_Caldilineaceae
OTU_1265	0	NA	NA	NA	NA	NA	4.766	1.989	1.837	NA	3.654	NA	0.985	1.667	1.929	0.054	3.216	NA	0	NA	NA	NA	NA	NA	0.479	1.552	1.15	0.25	1.785	NA	0.172	1.296	0.715	0.474	0.927	NA	D_0__Bacteria; D_1__Verrucomicrobia; D_2__Verrucomicrobiae; D_3__Verrucomicrobiales; D_4__Verrucomicrobiaceae; D_5__unclassified_Verrucomicrobiaceae
OTU_1266	0	NA	NA	NA	NA	NA	0	NA	NA	NA	NA	NA	0	NA	NA	NA	NA	NA	0	NA	NA	NA	NA	NA	5.399	1.54	1.247	NA	1.92	NA	0	NA	NA	NA	NA	NA	D_0__Bacteria; D_1__Proteobacteria; D_2__Gammaproteobacteria; D_3__unclassified_Gammaproteobacteria; D_4__unclassified_Gammaproteobacteria; D_5__unclassified_Gammaproteobacteria
OTU_1267	3.003	1.26	-1.048	0.295	-1.32	0.54	3.209	1.129	-0.854	0.393	-0.964	0.665	3.223	1.088	-0.949	0.343	-1.032	0.665	5.663	0.803	0.73	0.465	0.587	0.869	4.618	0.97	0.087	0.931	0.084	0.99	3.179	1.042	-0.921	0.357	-0.959	0.899	D_0__Bacteria; D_1__Bacteroidetes; D_2__Bacteroidetes_incertae_sedis; D_3__unclassified_Bacteroidetes_incertae_sedis; D_4__unclassified_Bacteroidetes_incertae_sedis; D_5__Ohtaekwangia
OTU_1268	2.057	1.306	-0.78	0.436	-1.018	0.675	2.941	1.217	0.086	0.931	0.105	0.974	2.89	1.018	0.035	0.972	0.036	0.988	5.053	0.843	1.456	0.145	1.228	0.617	2.96	1.095	0.07	0.944	0.076	0.99	1.722	1.282	-1.201	0.23	-1.539	NA	D_0__Bacteria; D_1__Proteobacteria; D_2__Betaproteobacteria; D_3__unclassified_Betaproteobacteria; D_4__unclassified_Betaproteobacteria; D_5__unclassified_Betaproteobacteria
OTU_1269	3.484	1.262	-2.318	0.02	-2.926	0.101	3.768	1.173	-1.677	0.094	-1.966	0.305	5.623	0.772	-0.46	0.646	-0.355	0.84	4.66	0.87	-1.132	0.258	-0.985	0.738	6.865	0.804	0.244	0.807	0.196	0.959	4.905	0.904	-0.777	0.437	-0.703	0.913	D_0__Bacteria; D_1__unclassified_Bacteria; D_2__unclassified_Bacteria; D_3__unclassified_Bacteria; D_4__unclassified_Bacteria; D_5__unclassified_Bacteria
OTU_127	16.533	0.555	1.287	0.198	0.714	0.438	14.313	0.67	0.625	0.532	0.419	0.773	12.855	0.657	0.113	0.91	0.074	0.961	14.442	0.559	0.704	0.481	0.393	0.879	14.277	0.637	0.541	0.588	0.345	0.894	19.977	0.553	2.063	0.039	1.142	0.419	D_0__Bacteria; D_1__Acidobacteria; D_2__Acidobacteria_Gp3; D_3__unclassified_Acidobacteria_Gp3; D_4__unclassified_Acidobacteria_Gp3; D_5__Gp3
OTU_1271	4.312	0.989	0.558	0.577	0.551	0.784	3.312	1.173	-0.016	0.987	-0.018	0.992	4.702	0.925	0.771	0.44	0.713	0.736	3.863	0.961	0.275	0.783	0.264	0.964	5.15	0.923	0.963	0.335	0.889	0.786	4.842	0.918	0.858	0.391	0.788	0.913	D_0__Bacteria; D_1__Actinobacteria; D_2__Actinobacteria; D_3__Actinomycetales; D_4__Micromonosporaceae; D_5__unclassified_Micromonosporaceae
OTU_1272	1.114	1.574	-0.214	0.83	-0.337	NA	1.578	1.507	0.356	0.722	0.536	NA	2.109	1.151	0.908	0.364	1.046	0.68	0.962	1.401	-0.456	0.649	-0.639	NA	1.625	1.283	0.383	0.702	0.491	NA	1.287	1.313	0.043	0.966	0.057	NA	D_0__Bacteria; D_1__unclassified_Bacteria; D_2__unclassified_Bacteria; D_3__unclassified_Bacteria; D_4__unclassified_Bacteria; D_5__unclassified_Bacteria
OTU_1273	1.61	1.541	-0.301	0.763	-0.464	0.889	1.722	1.609	-0.098	0.922	-0.158	0.972	1.286	1.553	-0.697	0.486	-1.082	NA	1.123	1.439	-1.056	0.291	-1.52	NA	1.467	1.407	-0.477	0.633	-0.672	NA	2.078	1.331	0.158	0.875	0.21	NA	D_0__Bacteria; D_1__unclassified_Bacteria; D_2__unclassified_Bacteria; D_3__unclassified_Bacteria; D_4__unclassified_Bacteria; D_5__unclassified_Bacteria
OTU_1274	0.641	1.979	0.511	0.61	1.01	NA	1.843	1.645	1.613	0.107	2.653	0.328	0.661	1.66	0.609	0.542	1.011	NA	0.996	1.448	0.973	0.33	1.41	NA	0.981	1.518	0.938	0.348	1.424	NA	0.982	1.428	1	0.317	1.428	NA	D_0__Bacteria; D_1__unclassified_Bacteria; D_2__unclassified_Bacteria; D_3__unclassified_Bacteria; D_4__unclassified_Bacteria; D_5__unclassified_Bacteria
OTU_1275	2.899	1.164	-0.245	0.807	-0.285	0.915	2.674	1.306	-0.369	0.712	-0.482	0.878	2.439	1.238	-0.671	0.502	-0.83	0.772	2.423	1.186	-0.646	0.518	-0.767	NA	3.488	1.096	0.163	0.871	0.178	0.978	2.908	1.099	-0.184	0.854	-0.202	0.959	D_0__Bacteria; D_1__unclassified_Bacteria; D_2__unclassified_Bacteria; D_3__unclassified_Bacteria; D_4__unclassified_Bacteria; D_5__unclassified_Bacteria
OTU_1276	1.768	1.418	-1.281	0.2	-1.816	0.441	3.285	1.1	0.366	0.714	0.403	0.879	2.411	1.059	-0.465	0.642	-0.492	0.839	2.751	0.987	-0.101	0.92	-0.099	NA	2.628	1.135	-0.209	0.835	-0.237	0.973	2.883	1.049	0.064	0.949	0.067	0.985	D_0__Bacteria; D_1__Proteobacteria; D_2__Deltaproteobacteria; D_3__Myxococcales; D_4__unclassified_Myxococcales; D_5__unclassified_Myxococcales
OTU_1277	9.74	0.717	-1.082	0.279	-0.777	0.524	13.082	0.649	0.329	0.742	0.214	0.893	13.608	0.516	0.471	0.637	0.243	0.838	12.827	0.57	0.164	0.87	0.093	0.968	13.727	0.599	0.444	0.657	0.266	0.916	14.64	0.575	0.826	0.409	0.475	0.913	D_0__Bacteria; D_1__Proteobacteria; D_2__Deltaproteobacteria; D_3__Myxococcales; D_4__unclassified_Myxococcales; D_5__unclassified_Myxococcales
OTU_1278	0.162	2.041	-0.677	0.498	-1.383	NA	0.16	1.982	-0.656	0.512	-1.301	NA	1.298	1.54	1.293	0.196	1.991	NA	1.477	1.393	1.415	0.157	1.971	NA	0.842	1.54	0.777	0.437	1.196	NA	3.83	1.189	2.904	0.004	3.452	0.109	D_0__Bacteria; D_1__Parcubacteria; D_2__unclassified_Parcubacteria; D_3__unclassified_Parcubacteria; D_4__unclassified_Parcubacteria; D_5__Parcubacteria_genera_incertae_sedis
OTU_1279	1.153	1.566	-0.176	0.86	-0.276	NA	3.224	1.234	1.484	0.138	1.831	0.392	1.125	1.482	-0.194	0.846	-0.288	NA	0.636	1.486	-1.503	0.133	-2.234	NA	1.319	1.384	0.04	0.968	0.056	NA	1.291	1.338	0.049	0.961	0.065	NA	D_0__Bacteria; D_1__unclassified_Bacteria; D_2__unclassified_Bacteria; D_3__unclassified_Bacteria; D_4__unclassified_Bacteria; D_5__unclassified_Bacteria
OTU_128	19.582	0.529	2.708	0.007	1.432	0.058	13.779	0.657	1.141	0.254	0.75	0.548	12.257	0.573	0.723	0.47	0.414	0.75	12.479	0.569	0.802	0.423	0.456	0.858	11.805	0.636	0.497	0.62	0.316	0.903	9.596	0.763	-0.239	0.811	-0.183	0.953	D_0__Bacteria; D_1__unclassified_Bacteria; D_2__unclassified_Bacteria; D_3__unclassified_Bacteria; D_4__unclassified_Bacteria; D_5__unclassified_Bacteria
OTU_1281	1.985	1.466	-0.248	0.804	-0.363	0.915	2.733	1.311	0.359	0.719	0.471	0.884	3.087	1.197	0.56	0.575	0.671	0.804	3.432	1.084	0.808	0.419	0.877	0.858	2.47	1.208	0.158	0.874	0.191	0.978	4.73	1.022	1.441	0.15	1.472	0.728	D_0__Bacteria; D_1__Proteobacteria; D_2__Alphaproteobacteria; D_3__Rhodospirillales; D_4__unclassified_Rhodospirillales; D_5__unclassified_Rhodospirillales
OTU_1282	3.833	1.061	0.236	0.813	0.25	0.918	3.61	1.174	0.147	0.883	0.173	0.955	5.696	0.827	1.325	0.185	1.096	0.5	3.555	0.99	0.049	0.961	0.049	0.981	2.931	1.108	-0.441	0.659	-0.489	0.916	2.54	1.179	-0.712	0.476	-0.84	NA	D_0__Bacteria; D_1__Bacteroidetes; D_2__Sphingobacteriia; D_3__Sphingobacteriales; D_4__Chitinophagaceae; D_5__unclassified_Chitinophagaceae
OTU_1283	0.974	1.994	-1.711	0.087	-3.411	NA	1.113	1.788	-1.016	0.31	-1.816	NA	1.812	1.407	-0.129	0.897	-0.182	0.959	1.939	1.377	0.011	0.991	0.015	NA	2.098	1.278	0.137	0.891	0.175	NA	1.931	1.261	0.033	0.974	0.042	NA	D_0__Bacteria; D_1__unclassified_Bacteria; D_2__unclassified_Bacteria; D_3__unclassified_Bacteria; D_4__unclassified_Bacteria; D_5__unclassified_Bacteria
OTU_1284	2.085	1.367	-1.526	0.127	-2.086	0.327	2.066	1.419	-1.36	0.174	-1.93	0.443	3.056	0.956	-0.402	0.688	-0.384	0.862	3.568	0.947	0.057	0.954	0.054	0.981	5.156	0.895	0.983	0.326	0.879	0.778	3.877	0.983	0.297	0.767	0.292	0.949	D_0__Bacteria; D_1__unclassified_Bacteria; D_2__unclassified_Bacteria; D_3__unclassified_Bacteria; D_4__unclassified_Bacteria; D_5__unclassified_Bacteria
OTU_1285	1.61	1.585	1.052	0.293	1.667	0.538	0.671	1.856	0.084	0.933	0.157	NA	1.296	1.376	0.947	0.343	1.303	NA	0.48	1.486	-0.312	0.755	-0.463	NA	0.647	1.56	0.023	0.982	0.036	NA	0.959	1.422	0.47	0.639	0.668	NA	D_0__Bacteria; D_1__unclassified_Bacteria; D_2__unclassified_Bacteria; D_3__unclassified_Bacteria; D_4__unclassified_Bacteria; D_5__unclassified_Bacteria
OTU_1286	2.844	1.214	-1.322	0.186	-1.605	0.424	2.945	1.308	-0.94	0.347	-1.23	0.628	3.517	0.973	-0.717	0.473	-0.698	0.75	3.698	0.906	-0.57	0.569	-0.516	0.909	3.338	1.082	-0.769	0.442	-0.833	0.827	3.156	1.049	-0.921	0.357	-0.966	0.899	D_0__Bacteria; D_1__Proteobacteria; D_2__unclassified_Proteobacteria; D_3__unclassified_Proteobacteria; D_4__unclassified_Proteobacteria; D_5__unclassified_Proteobacteria
OTU_1287	1.617	1.451	-1.14	0.254	-1.655	0.499	2.976	1.152	0.375	0.708	0.432	0.876	1.764	1.25	-0.935	0.35	-1.17	0.669	1.598	1.288	-1.128	0.259	-1.453	NA	3.118	1.045	0.433	0.665	0.453	0.918	2.743	1.07	0.201	0.841	0.215	0.959	D_0__Bacteria; D_1__Verrucomicrobia; D_2__Subdivision3; D_3__unclassified_Subdivision3; D_4__unclassified_Subdivision3; D_5__Subdivision3_genera_incertae_sedis
OTU_1288	2.736	1.804	2.731	0.006	4.928	0.056	1.095	1.938	1.814	0.07	3.517	NA	0	NA	NA	NA	NA	NA	0	NA	NA	NA	NA	NA	0.81	1.567	1.545	0.122	2.421	NA	0	NA	NA	NA	NA	NA	D_0__Bacteria; D_1__unclassified_Bacteria; D_2__unclassified_Bacteria; D_3__unclassified_Bacteria; D_4__unclassified_Bacteria; D_5__unclassified_Bacteria
OTU_1289	1.931	1.48	-1.32	0.187	-1.954	0.424	1.892	1.478	-1.27	0.204	-1.877	0.482	1.777	1.421	-1.778	0.075	-2.525	0.301	2.751	1.061	-0.377	0.706	-0.4	NA	2.137	1.307	-0.976	0.329	-1.276	NA	1.918	1.298	-1.236	0.216	-1.605	NA	D_0__Bacteria; D_1__unclassified_Bacteria; D_2__unclassified_Bacteria; D_3__unclassified_Bacteria; D_4__unclassified_Bacteria; D_5__unclassified_Bacteria
OTU_129	84.651	0.347	-1.628	0.103	-0.564	0.293	94.286	0.458	-0.283	0.777	-0.13	0.908	93.541	0.383	-0.606	0.545	-0.232	0.79	96.126	0.322	-0.417	0.677	-0.134	0.938	87.103	0.398	-1.173	0.241	-0.467	0.717	86.076	0.309	-1.384	0.166	-0.428	0.758	D_0__Bacteria; D_1__unclassified_Bacteria; D_2__unclassified_Bacteria; D_3__unclassified_Bacteria; D_4__unclassified_Bacteria; D_5__unclassified_Bacteria
OTU_1290	2.57	1.349	-1.812	0.07	-2.445	0.224	3.633	1.168	-0.454	0.65	-0.531	0.842	2.747	1.187	-1.598	0.11	-1.897	0.372	2.569	1.218	-1.756	0.079	-2.139	NA	3.11	1.156	-1.025	0.305	-1.185	0.76	3.516	1.084	-0.573	0.567	-0.621	0.93	D_0__Bacteria; D_1__Bacteroidetes; D_2__unclassified_Bacteroidetes; D_3__unclassified_Bacteroidetes; D_4__unclassified_Bacteroidetes; D_5__unclassified_Bacteroidetes
OTU_1291	9.134	0.802	-2.228	0.026	-1.787	0.116	8.908	0.848	-2.023	0.043	-1.716	0.194	11.393	0.647	-1.115	0.265	-0.722	0.592	12.917	0.615	-0.476	0.634	-0.293	0.928	11.939	0.664	-0.844	0.399	-0.56	0.813	11.439	0.707	-0.871	0.384	-0.616	0.913	D_0__Bacteria; D_1__Actinobacteria; D_2__Actinobacteria; D_3__Acidimicrobiales; D_4__Acidimicrobiaceae; D_5__Ilumatobacter
OTU_1292	6.038	0.935	-1.906	0.057	-1.782	0.195	6.802	0.856	-1.207	0.227	-1.034	0.51	9.695	0.589	0.071	0.944	0.042	0.98	10.853	0.587	0.584	0.559	0.343	0.907	8.913	0.692	-0.286	0.775	-0.198	0.949	9.813	0.657	0.197	0.844	0.129	0.959	D_0__Bacteria; D_1__Proteobacteria; D_2__Deltaproteobacteria; D_3__unclassified_Deltaproteobacteria; D_4__unclassified_Deltaproteobacteria; D_5__unclassified_Deltaproteobacteria
OTU_1293	1.848	1.356	0.583	0.56	0.791	0.772	1.832	1.388	0.593	0.554	0.822	0.785	2.108	1.186	0.872	0.383	1.033	0.693	3.278	1.065	1.631	0.103	1.736	0.537	2.418	1.18	1.038	0.299	1.225	0.754	1.93	1.256	0.642	0.521	0.806	NA	D_0__Bacteria; D_1__Proteobacteria; D_2__Alphaproteobacteria; D_3__Rhodospirillales; D_4__unclassified_Rhodospirillales; D_5__unclassified_Rhodospirillales
OTU_1294	0.322	2.069	-0.001	0.999	-0.003	NA	1.779	1.582	1.689	0.091	2.672	0.301	0.983	1.591	0.998	0.318	1.588	NA	0.665	1.486	0.531	0.595	0.789	NA	1.434	1.463	1.341	0.18	1.962	NA	0.494	1.464	0.334	0.738	0.489	NA	D_0__Bacteria; D_1__Bacteroidetes; D_2__unclassified_Bacteroidetes; D_3__unclassified_Bacteroidetes; D_4__unclassified_Bacteroidetes; D_5__unclassified_Bacteroidetes
OTU_1295	1.445	1.934	-2.039	0.041	-3.944	NA	1.418	1.907	-1.973	0.048	-3.763	NA	2.452	1.244	-0.375	0.708	-0.466	0.874	1.933	1.25	-0.942	0.346	-1.178	NA	1.961	1.34	-0.852	0.394	-1.141	NA	3.245	1.095	0.281	0.779	0.307	0.95	D_0__Bacteria; D_1__unclassified_Bacteria; D_2__unclassified_Bacteria; D_3__unclassified_Bacteria; D_4__unclassified_Bacteria; D_5__unclassified_Bacteria
OTU_1296	7.409	1.014	-3.082	0.002	-3.124	0.026	8.801	0.866	-1.725	0.085	-1.493	0.292	8.569	0.812	-2.214	0.027	-1.798	0.172	8.179	0.886	-2.217	0.027	-1.963	0.278	8.22	0.857	-2.344	0.019	-2.009	0.234	10.25	0.761	-1.042	0.297	-0.793	0.88	D_0__Bacteria; D_1__Chloroflexi; D_2__Anaerolineae; D_3__Anaerolineales; D_4__Anaerolineaceae; D_5__unclassified_Anaerolineaceae
OTU_1297	2.739	1.307	-1.927	0.054	-2.519	0.189	2.809	1.342	-1.45	0.147	-1.946	0.407	2.882	1.206	-1.62	0.105	-1.954	0.365	3.538	1.033	-0.875	0.382	-0.904	0.851	2.405	1.457	-2.719	0.007	-3.962	NA	3.683	1.003	-0.701	0.483	-0.703	0.919	D_0__Bacteria; D_1__Proteobacteria; D_2__Alphaproteobacteria; D_3__Rhodospirillales; D_4__unclassified_Rhodospirillales; D_5__unclassified_Rhodospirillales
OTU_1298	5.425	0.959	-1.885	0.059	-1.807	0.202	5.537	0.978	-1.539	0.124	-1.506	0.363	6.255	0.799	-1.325	0.185	-1.059	0.5	6.759	0.769	-0.956	0.339	-0.735	0.821	5.805	0.921	-1.498	0.134	-1.38	0.571	7.635	0.805	-0.328	0.743	-0.264	0.949	D_0__Bacteria; D_1__Planctomycetes; D_2__Planctomycetia; D_3__Planctomycetales; D_4__Planctomycetaceae; D_5__unclassified_Planctomycetaceae
OTU_1299	1.519	1.621	1.532	0.125	2.483	0.326	1.546	1.708	1.391	0.164	2.375	NA	0.652	1.662	0.623	0.533	1.036	NA	0.808	1.465	0.799	0.424	1.17	NA	0.32	1.513	0.022	0.983	0.033	NA	0.325	1.39	0.036	0.971	0.05	NA	D_0__Bacteria; D_1__unclassified_Bacteria; D_2__unclassified_Bacteria; D_3__unclassified_Bacteria; D_4__unclassified_Bacteria; D_5__unclassified_Bacteria
OTU_13	351.173	0.358	2.103	0.035	0.754	0.142	286.015	0.43	0.747	0.455	0.321	0.72	270.774	0.254	0.413	0.68	0.105	0.861	357.561	0.305	2.612	0.009	0.797	0.133	247.984	0.261	-0.584	0.559	-0.153	0.886	270.789	0.248	0.654	0.513	0.162	0.919	D_0__Bacteria; D_1__Proteobacteria; D_2__Betaproteobacteria; D_3__Burkholderiales; D_4__Comamonadaceae; D_5__unclassified_Comamonadaceae
OTU_130	11.141	0.795	3.817	0	3.036	0.004	9.707	0.904	3.118	0.002	2.817	0.036	6.362	0.876	2.361	0.018	2.067	0.141	3.589	1.004	0.989	0.322	0.993	0.806	7.3	0.873	2.567	0.01	2.241	0.156	5.622	0.935	1.93	0.054	1.803	0.468	D_0__Bacteria; D_1__unclassified_Bacteria; D_2__unclassified_Bacteria; D_3__unclassified_Bacteria; D_4__unclassified_Bacteria; D_5__unclassified_Bacteria
OTU_1300	2.57	1.346	-1.376	0.169	-1.851	0.396	2.735	1.342	-1.027	0.305	-1.377	0.594	2.596	1.328	-1.29	0.197	-1.714	0.513	3.074	1.082	-0.83	0.407	-0.897	0.858	2.61	1.241	-1.321	0.187	-1.639	0.654	2.394	1.269	-1.515	0.13	-1.923	NA	D_0__Bacteria; D_1__Proteobacteria; D_2__Gammaproteobacteria; D_3__unclassified_Gammaproteobacteria; D_4__unclassified_Gammaproteobacteria; D_5__unclassified_Gammaproteobacteria
OTU_1301	2.242	1.826	-2.564	0.01	-4.682	0.073	3.582	1.2	-0.53	0.596	-0.636	0.812	2.734	1.138	-1.679	0.093	-1.912	0.342	2.394	1.245	-2.246	0.025	-2.797	NA	2.742	1.154	-1.573	0.116	-1.815	0.547	2.354	1.276	-2.102	0.036	-2.681	NA	D_0__Bacteria; D_1__Gemmatimonadetes; D_2__Gemmatimonadetes; D_3__Gemmatimonadales; D_4__Gemmatimonadaceae; D_5__Gemmatimonas
OTU_1302	10.076	0.69	1.866	0.062	1.287	0.207	6.923	0.869	0.601	0.548	0.522	0.785	7.781	0.661	1.126	0.26	0.745	0.589	6.831	0.709	0.627	0.531	0.444	0.903	4.317	0.994	-0.87	0.384	-0.865	0.805	7.286	0.757	0.824	0.41	0.624	0.913	D_0__Bacteria; D_1__Proteobacteria; D_2__Betaproteobacteria; D_3__unclassified_Betaproteobacteria; D_4__unclassified_Betaproteobacteria; D_5__unclassified_Betaproteobacteria
OTU_1303	1.451	1.555	-0.477	0.633	-0.741	0.823	3.149	1.233	0.917	0.359	1.131	0.638	1.1	1.574	-1.109	0.267	-1.746	NA	1.111	1.43	-1.076	0.282	-1.539	NA	1.428	1.4	-0.488	0.626	-0.683	NA	1.764	1.268	-0.087	0.93	-0.111	NA	D_0__Bacteria; D_1__unclassified_Bacteria; D_2__unclassified_Bacteria; D_3__unclassified_Bacteria; D_4__unclassified_Bacteria; D_5__unclassified_Bacteria
OTU_1304	2.663	1.188	0.927	0.354	1.102	0.597	4.444	1.071	1.929	0.054	2.065	0.222	2.925	1.029	1.242	0.214	1.277	0.535	3.264	0.998	1.425	0.154	1.422	0.626	2.134	1.215	0.493	0.622	0.599	NA	2.953	1.108	1.1	0.271	1.219	0.865	D_0__Bacteria; D_1__unclassified_Bacteria; D_2__unclassified_Bacteria; D_3__unclassified_Bacteria; D_4__unclassified_Bacteria; D_5__unclassified_Bacteria
OTU_1305	2.736	1.173	-1.291	0.197	-1.515	0.437	2.76	1.231	-1.099	0.272	-1.353	0.565	4.545	0.866	0.26	0.795	0.225	0.921	3.065	0.992	-0.932	0.351	-0.925	0.823	3.556	1.001	-0.437	0.662	-0.438	0.917	4.484	0.945	0.254	0.799	0.24	0.95	D_0__Bacteria; D_1__unclassified_Bacteria; D_2__unclassified_Bacteria; D_3__unclassified_Bacteria; D_4__unclassified_Bacteria; D_5__unclassified_Bacteria
OTU_1306	1.283	1.921	2.06	0.039	3.958	NA	0.524	2.007	1.319	0.187	2.648	NA	0.98	1.673	1.897	0.058	3.173	NA	0.992	1.48	1.753	0.08	2.594	NA	0.958	1.562	1.669	0.095	2.607	NA	0.161	1.292	0.707	0.48	0.913	NA	D_0__Bacteria; D_1__Planctomycetes; D_2__Planctomycetia; D_3__Planctomycetales; D_4__Planctomycetaceae; D_5__unclassified_Planctomycetaceae
OTU_1307	3.285	1.197	-0.358	0.72	-0.429	0.873	4.22	1.037	0.32	0.749	0.332	0.893	3.86	1.182	0.024	0.981	0.028	0.988	3.707	0.959	-0.064	0.949	-0.062	0.981	2.389	1.236	-1.271	0.204	-1.57	NA	2.686	1.127	-0.86	0.39	-0.97	NA	D_0__Bacteria; D_1__Proteobacteria; D_2__Deltaproteobacteria; D_3__Myxococcales; D_4__Polyangiaceae; D_5__Byssovorax
OTU_1308	2.137	1.253	0.538	0.59	0.674	0.798	1.819	1.371	0.275	0.784	0.376	0.909	1.938	1.139	0.407	0.684	0.463	0.862	2.106	1.113	0.547	0.585	0.608	NA	0.951	1.498	-0.971	0.331	-1.454	NA	0.949	1.429	-0.921	0.357	-1.316	NA	D_0__Bacteria; D_1__Planctomycetes; D_2__Planctomycetia; D_3__Planctomycetales; D_4__Planctomycetaceae; D_5__unclassified_Planctomycetaceae
OTU_1309	2.07	1.386	-1.493	0.136	-2.068	0.342	1.69	1.854	-2.226	0.026	-4.127	0.145	1.903	1.383	-1.924	0.054	-2.661	0.249	2.892	0.999	-0.514	0.607	-0.514	0.918	2.922	1.095	-0.444	0.657	-0.486	0.916	2.852	1.077	-0.445	0.656	-0.479	0.936	D_0__Bacteria; D_1__Verrucomicrobia; D_2__Subdivision3; D_3__unclassified_Subdivision3; D_4__unclassified_Subdivision3; D_5__Subdivision3_genera_incertae_sedis
OTU_131	15.543	0.603	1.565	0.118	0.944	0.312	16.216	0.644	1.7	0.089	1.094	0.297	25.609	0.437	4.39	0	1.92	0.001	14.042	0.718	0.977	0.328	0.701	0.814	16.397	0.57	1.84	0.066	1.049	0.414	17.101	0.54	2.17	0.03	1.173	0.39	D_0__Bacteria; D_1__Bacteroidetes; D_2__unclassified_Bacteroidetes; D_3__unclassified_Bacteroidetes; D_4__unclassified_Bacteroidetes; D_5__unclassified_Bacteroidetes
OTU_1310	2.393	1.352	-0.949	0.343	-1.283	0.584	3.198	1.139	-0.156	0.876	-0.178	0.951	2.259	1.195	-1.321	0.187	-1.579	0.501	2.579	1.1	-0.827	0.408	-0.909	NA	3.605	0.999	0.049	0.961	0.049	0.99	3.72	0.972	0.189	0.85	0.184	0.959	D_0__Bacteria; D_1__Acidobacteria; D_2__Acidobacteria_Gp15; D_3__unclassified_Acidobacteria_Gp15; D_4__unclassified_Acidobacteria_Gp15; D_5__Gp15
OTU_1311	2.114	1.293	-0.427	0.669	-0.552	0.846	2.594	1.292	0.05	0.96	0.065	0.984	2.427	1.137	-0.12	0.905	-0.136	0.961	1.763	1.206	-0.896	0.37	-1.081	NA	1.803	1.331	-0.755	0.45	-1.005	NA	1.737	1.263	-0.804	0.421	-1.016	NA	D_0__Bacteria; D_1__Bacteroidetes; D_2__Sphingobacteriia; D_3__Sphingobacteriales; D_4__unclassified_Sphingobacteriales; D_5__unclassified_Sphingobacteriales
OTU_1312	0.806	2.041	-1.464	0.143	-2.988	NA	1.778	1.529	0.203	0.839	0.31	0.935	1.634	1.617	0.03	0.976	0.048	0.988	1.129	1.438	-0.549	0.583	-0.79	NA	2.313	1.285	0.551	0.582	0.708	NA	2.456	1.232	0.687	0.492	0.846	NA	D_0__Bacteria; D_1__Proteobacteria; D_2__Deltaproteobacteria; D_3__Myxococcales; D_4__unclassified_Myxococcales; D_5__unclassified_Myxococcales
OTU_1313	12.089	0.754	-4.17	0	-3.146	0.001	14.268	0.689	-2.176	0.03	-1.499	0.153	10.981	1.369	-4.602	0	-6.299	0.001	17.055	0.586	-1.378	0.168	-0.807	0.639	12.836	0.69	-3.548	0	-2.448	0.022	14.231	0.594	-2.621	0.009	-1.558	0.208	D_0__Bacteria; D_1__unclassified_Bacteria; D_2__unclassified_Bacteria; D_3__unclassified_Bacteria; D_4__unclassified_Bacteria; D_5__unclassified_Bacteria
OTU_1314	0.812	1.988	1.699	0.089	3.376	NA	3.458	1.788	2.769	0.006	4.951	0.065	0.666	1.72	1.464	0.143	2.518	NA	1.151	1.458	2.031	0.042	2.961	NA	0.348	1.479	0.871	0.384	1.288	NA	1.339	1.442	2.089	0.037	3.013	NA	D_0__Bacteria; D_1__unclassified_Bacteria; D_2__unclassified_Bacteria; D_3__unclassified_Bacteria; D_4__unclassified_Bacteria; D_5__unclassified_Bacteria
OTU_1315	5.172	0.954	-1.259	0.208	-1.202	0.45	3.857	1.295	-2.309	0.021	-2.99	0.134	5.623	0.852	-0.968	0.333	-0.824	0.663	7.768	0.719	0.234	0.815	0.168	0.967	5.978	0.859	-0.699	0.484	-0.601	0.85	5.55	0.87	-0.882	0.378	-0.768	0.913	D_0__Bacteria; D_1__Actinobacteria; D_2__Actinobacteria; D_3__Actinomycetales; D_4__Micromonosporaceae; D_5__Virgisporangium
OTU_1316	1.46	1.602	1.536	0.124	2.461	0.324	1.309	1.676	1.342	0.18	2.249	NA	0.652	1.662	0.623	0.533	1.036	NA	0.991	1.449	0.982	0.326	1.423	NA	1.147	1.462	1.201	0.23	1.756	NA	0.809	1.461	0.77	0.441	1.125	NA	D_0__Bacteria; D_1__BRC1; D_2__unclassified_BRC1; D_3__unclassified_BRC1; D_4__unclassified_BRC1; D_5__BRC1_genera_incertae_sedis
OTU_1317	7.387	0.92	2.13	0.033	1.959	0.135	6.121	0.98	1.687	0.092	1.654	0.301	4.708	0.896	1.247	0.212	1.118	0.533	2.897	1.052	0.05	0.96	0.053	0.981	3.704	1.06	0.568	0.57	0.603	0.887	5.37	0.899	1.505	0.132	1.352	0.693	D_0__Bacteria; D_1__Gemmatimonadetes; D_2__Gemmatimonadetes; D_3__Gemmatimonadales; D_4__Gemmatimonadaceae; D_5__Gemmatimonas
OTU_1318	5.928	0.905	-2.432	0.015	-2.201	0.087	5.903	0.967	-2.113	0.035	-2.043	0.169	6.566	0.772	-1.959	0.05	-1.513	0.237	6.412	0.768	-2.085	0.037	-1.602	0.32	6.783	0.81	-1.642	0.101	-1.331	0.509	5.168	1.046	-3.094	0.002	-3.236	0.075	D_0__Bacteria; D_1__Bacteroidetes; D_2__Sphingobacteriia; D_3__Sphingobacteriales; D_4__Chitinophagaceae; D_5__Terrimonas
OTU_1319	2.137	1.829	2.549	0.011	4.662	0.074	0.206	1.983	0.762	0.446	1.511	NA	2.286	1.564	2.732	0.006	4.274	0.076	1.818	1.417	2.486	0.013	3.523	NA	0.819	1.567	1.538	0.124	2.411	NA	2.303	1.383	2.734	0.006	3.782	NA	D_0__Bacteria; D_1__Bacteroidetes; D_2__Sphingobacteriia; D_3__Sphingobacteriales; D_4__Chitinophagaceae; D_5__unclassified_Chitinophagaceae
OTU_132	65.101	0.348	1.2	0.23	0.417	0.476	58.8	0.43	0.517	0.605	0.222	0.818	85.522	0.3	3.464	0.001	1.038	0.016	66.878	0.39	1.238	0.216	0.483	0.69	67.05	0.341	1.416	0.157	0.483	0.612	67.9	0.312	1.814	0.07	0.567	0.515	D_0__Bacteria; D_1__Acidobacteria; D_2__Acidobacteria_Gp7; D_3__unclassified_Acidobacteria_Gp7; D_4__unclassified_Acidobacteria_Gp7; D_5__Gp7
OTU_1320	2.256	1.417	-0.734	0.463	-1.04	0.702	2.005	1.546	-0.871	0.384	-1.346	0.659	2.729	1.144	-0.352	0.725	-0.402	0.881	2.726	1.111	-0.337	0.736	-0.375	NA	2.901	1.143	-0.18	0.857	-0.205	0.978	1.871	1.315	-1.215	0.224	-1.598	NA	D_0__Bacteria; D_1__unclassified_Bacteria; D_2__unclassified_Bacteria; D_3__unclassified_Bacteria; D_4__unclassified_Bacteria; D_5__unclassified_Bacteria
OTU_1321	0.982	1.798	0.986	0.324	1.773	NA	0.627	1.92	0.566	0.571	1.087	NA	2.267	1.374	2.126	0.033	2.922	0.194	1.142	1.427	1.147	0.251	1.636	NA	0.999	1.494	1.026	0.305	1.534	NA	2.137	1.311	1.949	0.051	2.556	NA	D_0__Bacteria; D_1__unclassified_Bacteria; D_2__unclassified_Bacteria; D_3__unclassified_Bacteria; D_4__unclassified_Bacteria; D_5__unclassified_Bacteria
OTU_1322	1.951	1.354	1.068	0.286	1.446	0.531	1.345	1.612	0.469	0.639	0.756	NA	0.632	1.666	-0.572	0.567	-0.953	NA	1.13	1.433	0.212	0.832	0.304	NA	1.324	1.417	0.423	0.672	0.6	NA	0.784	1.46	-0.194	0.846	-0.284	NA	D_0__Bacteria; D_1__Proteobacteria; D_2__Gammaproteobacteria; D_3__Legionellales; D_4__Coxiellaceae; D_5__Aquicella
OTU_1323	1.822	1.451	0.19	0.849	0.276	0.932	1.58	1.534	0.028	0.977	0.043	NA	1.778	1.35	0.169	0.866	0.228	0.948	1.626	1.244	0.029	0.977	0.036	NA	0.966	1.521	-0.924	0.356	-1.405	NA	1.275	1.372	-0.335	0.738	-0.459	NA	D_0__Bacteria; D_1__Chloroflexi; D_2__Caldilineae; D_3__Caldilineales; D_4__Caldilineaceae; D_5__unclassified_Caldilineaceae
OTU_1324	2.055	1.839	-2.486	0.013	-4.573	0.08	2.001	1.824	-2.391	0.017	-4.362	0.118	2.059	1.571	-2.646	0.008	-4.156	0.088	3.048	1.042	-0.866	0.387	-0.902	0.851	2.373	1.27	-1.652	0.099	-2.098	NA	3.514	1.053	-0.351	0.726	-0.369	0.946	D_0__Bacteria; D_1__unclassified_Bacteria; D_2__unclassified_Bacteria; D_3__unclassified_Bacteria; D_4__unclassified_Bacteria; D_5__unclassified_Bacteria
OTU_1325	4.144	1.73	-3.174	0.002	-5.491	0.022	4.719	1.104	-2.123	0.034	-2.345	0.166	4.472	1.076	-3.009	0.003	-3.237	0.048	4.963	0.92	-2.245	0.025	-2.065	0.274	4.656	1.044	-2.537	0.011	-2.649	0.168	4.542	1.054	-2.43	0.015	-2.562	0.272	D_0__Bacteria; D_1__unclassified_Bacteria; D_2__unclassified_Bacteria; D_3__unclassified_Bacteria; D_4__unclassified_Bacteria; D_5__unclassified_Bacteria
OTU_1326	8.554	0.72	-0.772	0.44	-0.555	0.679	7.886	0.833	-0.897	0.37	-0.747	0.647	9.686	0.664	-0.24	0.81	-0.16	0.93	9.221	0.65	-0.446	0.656	-0.29	0.933	8.068	0.755	-0.991	0.322	-0.749	0.777	10.169	0.664	0.058	0.954	0.039	0.986	D_0__Bacteria; D_1__unclassified_Bacteria; D_2__unclassified_Bacteria; D_3__unclassified_Bacteria; D_4__unclassified_Bacteria; D_5__unclassified_Bacteria
OTU_1327	0	NA	NA	NA	NA	NA	4.766	1.989	1.837	NA	3.654	NA	0	NA	NA	NA	NA	NA	0.162	1.313	0.705	0.481	0.926	NA	0.174	1.421	0.719	0.472	1.022	NA	0	NA	NA	NA	NA	NA	D_0__Bacteria; D_1__unclassified_Bacteria; D_2__unclassified_Bacteria; D_3__unclassified_Bacteria; D_4__unclassified_Bacteria; D_5__unclassified_Bacteria
OTU_1328	0.676	2.033	1.472	0.141	2.993	NA	0.206	1.983	0.762	0.446	1.511	NA	0.329	1.707	1.022	0.307	1.745	NA	0.997	1.48	1.747	0.081	2.586	NA	0.505	1.555	1.181	0.238	1.836	NA	1.314	1.447	2.04	0.041	2.952	NA	D_0__Bacteria; D_1__unclassified_Bacteria; D_2__unclassified_Bacteria; D_3__unclassified_Bacteria; D_4__unclassified_Bacteria; D_5__unclassified_Bacteria
OTU_1329	3.34	1.442	2.521	0.012	3.636	0.077	1.727	1.588	1.668	0.095	2.65	0.307	1.782	1.416	1.812	0.07	2.566	0.289	0.49	1.486	0.351	0.725	0.522	NA	0.475	1.56	0.279	0.78	0.436	NA	0.318	1.386	0.014	0.989	0.019	NA	D_0__Bacteria; D_1__Proteobacteria; D_2__unclassified_Proteobacteria; D_3__unclassified_Proteobacteria; D_4__unclassified_Proteobacteria; D_5__unclassified_Proteobacteria
OTU_133	14.355	0.635	1.908	0.056	1.211	0.195	11.974	0.72	1.231	0.218	0.887	0.499	15.555	0.583	2.332	0.02	1.359	0.147	10.529	0.657	0.795	0.426	0.523	0.858	12.021	0.663	1.228	0.219	0.814	0.699	11.412	0.672	1.107	0.268	0.744	0.865	D_0__Bacteria; D_1__Acidobacteria; D_2__Acidobacteria_Gp22; D_3__unclassified_Acidobacteria_Gp22; D_4__unclassified_Acidobacteria_Gp22; D_5__Gp22
OTU_1330	2.378	1.369	-1.703	0.089	-2.331	0.265	3.248	1.288	-0.529	0.597	-0.681	0.812	3.373	0.934	-0.652	0.514	-0.609	0.777	2.892	1.053	-1.064	0.287	-1.12	0.763	4.185	0.942	0.037	0.97	0.035	0.99	3.168	1.038	-0.672	0.501	-0.698	0.919	D_0__Bacteria; D_1__Bacteroidetes; D_2__unclassified_Bacteroidetes; D_3__unclassified_Bacteroidetes; D_4__unclassified_Bacteroidetes; D_5__unclassified_Bacteroidetes
OTU_1331	2.378	1.284	0.409	0.683	0.525	0.854	1.776	1.377	-0.087	0.931	-0.119	0.974	2.59	1.117	0.605	0.545	0.675	0.79	1.449	1.228	-0.601	0.548	-0.737	NA	1.463	1.353	-0.518	0.605	-0.7	NA	1.944	1.232	0.06	0.952	0.074	NA	D_0__Bacteria; D_1__unclassified_Bacteria; D_2__unclassified_Bacteria; D_3__unclassified_Bacteria; D_4__unclassified_Bacteria; D_5__unclassified_Bacteria
OTU_1332	0	NA	NA	NA	NA	NA	1.159	1.909	1.95	0.051	3.721	NA	1.784	1.603	2.446	0.014	3.921	0.124	0.325	1.372	0.843	0.399	1.158	NA	2.151	1.475	2.583	0.01	3.809	NA	0.826	1.469	1.529	0.126	2.246	NA	D_0__Bacteria; D_1__unclassified_Bacteria; D_2__unclassified_Bacteria; D_3__unclassified_Bacteria; D_4__unclassified_Bacteria; D_5__unclassified_Bacteria
OTU_1333	1.359	1.684	0.057	0.954	0.096	NA	1.15	1.674	-0.121	0.903	-0.203	NA	0.804	1.634	-0.783	0.434	-1.279	NA	0.976	1.445	-0.397	0.691	-0.574	NA	1.77	1.316	0.476	0.634	0.627	NA	2.128	1.211	0.812	0.417	0.983	NA	D_0__Bacteria; D_1__Proteobacteria; D_2__unclassified_Proteobacteria; D_3__unclassified_Proteobacteria; D_4__unclassified_Proteobacteria; D_5__unclassified_Proteobacteria
OTU_1334	3.688	1.122	-1.441	0.15	-1.616	0.364	3.718	1.156	-1.174	0.241	-1.356	0.528	3.351	1.177	-1.845	0.065	-2.171	0.277	4.324	0.893	-0.946	0.344	-0.845	0.821	4	1.002	-1.146	0.252	-1.148	0.727	3.606	1.076	-1.378	0.168	-1.482	0.76	D_0__Bacteria; D_1__unclassified_Bacteria; D_2__unclassified_Bacteria; D_3__unclassified_Bacteria; D_4__unclassified_Bacteria; D_5__unclassified_Bacteria
OTU_1335	2.112	1.381	1.576	0.115	2.177	0.309	0.782	1.804	0.268	0.789	0.484	NA	1.623	1.31	1.282	0.2	1.679	0.517	1.305	1.317	0.907	0.364	1.194	NA	1.283	1.431	0.789	0.43	1.13	NA	1.776	1.292	1.267	0.205	1.636	NA	D_0__Bacteria; D_1__Armatimonadetes; D_2__unclassified_Armatimonadetes; D_3__unclassified_Armatimonadetes; D_4__unclassified_Armatimonadetes; D_5__unclassified_Armatimonadetes
OTU_1336	0.954	1.718	-0.447	0.655	-0.768	NA	1.252	1.64	0.036	0.971	0.059	NA	1.78	1.364	0.505	0.613	0.689	0.824	1.794	1.205	0.569	0.569	0.686	NA	1.431	1.406	0.168	0.867	0.235	NA	1.282	1.344	0.045	0.964	0.061	NA	D_0__Bacteria; D_1__Planctomycetes; D_2__Planctomycetia; D_3__Planctomycetales; D_4__Planctomycetaceae; D_5__unclassified_Planctomycetaceae
OTU_1337	2.291	1.222	0.684	0.494	0.836	0.726	1.495	1.467	-0.058	0.953	-0.086	NA	1.438	1.344	-0.17	0.865	-0.228	NA	1.62	1.202	0.046	0.963	0.056	NA	2.303	1.181	0.653	0.514	0.771	NA	1.117	1.401	-0.55	0.582	-0.77	NA	D_0__Bacteria; D_1__Planctomycetes; D_2__Planctomycetia; D_3__Planctomycetales; D_4__Planctomycetaceae; D_5__unclassified_Planctomycetaceae
OTU_1338	1.91	1.34	-1	0.318	-1.339	0.562	1.9	1.434	-0.834	0.405	-1.196	0.673	1.585	1.433	-1.646	0.1	-2.359	NA	1.914	1.175	-1.04	0.298	-1.222	NA	1.419	1.521	-2.13	0.033	-3.239	NA	2.058	1.223	-0.677	0.498	-0.828	NA	D_0__Bacteria; D_1__unclassified_Bacteria; D_2__unclassified_Bacteria; D_3__unclassified_Bacteria; D_4__unclassified_Bacteria; D_5__unclassified_Bacteria
OTU_1339	3.621	1.145	1.21	0.226	1.385	0.471	1.064	1.797	-0.98	0.327	-1.761	NA	3.56	1.05	1.26	0.208	1.322	0.528	2.256	1.16	0.339	0.735	0.393	NA	2.24	1.24	0.312	0.755	0.386	NA	1.608	1.373	-0.216	0.829	-0.296	NA	D_0__Bacteria; D_1__unclassified_Bacteria; D_2__unclassified_Bacteria; D_3__unclassified_Bacteria; D_4__unclassified_Bacteria; D_5__unclassified_Bacteria
OTU_134	23.101	0.504	-2.708	0.007	-1.366	0.058	22.024	0.6	-2.439	0.015	-1.463	0.111	23.34	0.472	-2.799	0.005	-1.322	0.068	27.049	0.422	-1.587	0.112	-0.67	0.547	29.468	0.464	-0.847	0.397	-0.393	0.813	27.412	0.437	-1.271	0.204	-0.555	0.799	D_0__Bacteria; D_1__Bacteroidetes; D_2__Bacteroidetes_incertae_sedis; D_3__unclassified_Bacteroidetes_incertae_sedis; D_4__unclassified_Bacteroidetes_incertae_sedis; D_5__Ohtaekwangia
OTU_1340	3.026	1.333	-2.014	0.044	-2.684	0.164	3.855	1.09	-0.957	0.338	-1.043	0.623	3.048	1.194	-2.187	0.029	-2.611	0.181	5.677	0.804	0.159	0.874	0.127	0.97	2.887	1.29	-2.349	0.019	-3.032	0.233	3.983	0.993	-0.879	0.38	-0.872	0.913	D_0__Bacteria; D_1__unclassified_Bacteria; D_2__unclassified_Bacteria; D_3__unclassified_Bacteria; D_4__unclassified_Bacteria; D_5__unclassified_Bacteria
OTU_1341	1.449	1.529	1.006	0.315	1.537	0.559	1.929	1.468	1.356	0.175	1.99	0.444	1.312	1.455	0.859	0.39	1.25	NA	1.638	1.243	1.269	0.204	1.578	NA	0.997	1.481	0.485	0.627	0.719	NA	1.475	1.322	1.02	0.308	1.349	NA	D_0__Bacteria; D_1__Proteobacteria; D_2__Deltaproteobacteria; D_3__Myxococcales; D_4__unclassified_Myxococcales; D_5__unclassified_Myxococcales
OTU_1342	2.881	1.795	2.79	0.005	5.008	0.048	1.318	1.891	2.054	0.04	3.884	NA	1.979	1.58	2.598	0.009	4.105	0.096	1.143	1.478	1.822	0.068	2.692	NA	2.108	1.472	2.593	0.01	3.817	NA	1.308	1.444	2.07	0.038	2.989	NA	D_0__Bacteria; D_1__unclassified_Bacteria; D_2__unclassified_Bacteria; D_3__unclassified_Bacteria; D_4__unclassified_Bacteria; D_5__unclassified_Bacteria
OTU_1343	2.582	1.216	-0.531	0.596	-0.645	0.799	2.515	1.309	-0.452	0.651	-0.592	0.842	2.093	1.206	-1.207	0.227	-1.456	0.558	3.742	0.956	0.396	0.692	0.378	0.941	2.952	1.105	-0.206	0.837	-0.227	0.974	1.902	1.276	-1.292	0.196	-1.648	NA	D_0__Bacteria; D_1__Acidobacteria; D_2__Acidobacteria_Gp6; D_3__unclassified_Acidobacteria_Gp6; D_4__unclassified_Acidobacteria_Gp6; D_5__Gp6
OTU_1344	2.78	1.128	-0.08	0.937	-0.09	0.974	2.122	1.357	-0.617	0.537	-0.838	0.779	2.08	1.297	-0.724	0.469	-0.939	0.75	2.416	1.055	-0.428	0.668	-0.452	NA	2.401	1.158	-0.402	0.687	-0.466	NA	2.22	1.158	-0.536	0.592	-0.621	NA	D_0__Bacteria; D_1__unclassified_Bacteria; D_2__unclassified_Bacteria; D_3__unclassified_Bacteria; D_4__unclassified_Bacteria; D_5__unclassified_Bacteria
OTU_1345	4.676	0.891	0.367	0.714	0.327	0.868	7.182	0.878	1.467	0.143	1.287	0.401	4.203	1.006	0.045	0.964	0.045	0.988	4.542	0.973	0.241	0.81	0.235	0.966	5.028	0.874	0.544	0.587	0.475	0.894	5.163	0.856	0.672	0.502	0.575	0.919	D_0__Bacteria; D_1__unclassified_Bacteria; D_2__unclassified_Bacteria; D_3__unclassified_Bacteria; D_4__unclassified_Bacteria; D_5__unclassified_Bacteria
OTU_1346	3.181	1.131	-0.717	0.473	-0.811	0.711	9.092	0.836	2.077	0.038	1.736	0.177	2.244	1.339	-2.177	0.029	-2.915	0.185	2.233	1.257	-2.14	0.032	-2.691	NA	4.298	0.99	0.076	0.939	0.076	0.99	3.338	1.03	-0.525	0.6	-0.541	0.936	D_0__Bacteria; D_1__Gemmatimonadetes; D_2__Gemmatimonadetes; D_3__Gemmatimonadales; D_4__Gemmatimonadaceae; D_5__Gemmatimonas
OTU_1347	5.115	1.085	-2.746	0.006	-2.978	0.054	4.882	1.216	-2.708	0.007	-3.292	0.075	4.646	1.477	-3.485	0	-5.148	0.015	5.106	0.986	-2.829	0.005	-2.79	0.093	5.308	1.018	-2.4	0.016	-2.444	0.212	6.732	0.859	-1.112	0.266	-0.955	0.865	D_0__Bacteria; D_1__unclassified_Bacteria; D_2__unclassified_Bacteria; D_3__unclassified_Bacteria; D_4__unclassified_Bacteria; D_5__unclassified_Bacteria
OTU_1348	2.306	1.207	0.058	0.954	0.07	0.983	3.04	1.196	0.655	0.513	0.783	0.76	2.434	1.054	0.202	0.84	0.213	0.94	2.599	1.009	0.359	0.719	0.362	NA	2.102	1.186	-0.126	0.9	-0.149	NA	2.085	1.158	-0.095	0.924	-0.11	NA	D_0__Bacteria; D_1__unclassified_Bacteria; D_2__unclassified_Bacteria; D_3__unclassified_Bacteria; D_4__unclassified_Bacteria; D_5__unclassified_Bacteria
OTU_1349	0.66	1.909	0.585	0.559	1.116	NA	1.715	1.666	1.508	0.131	2.514	0.379	0.489	1.724	0.301	0.763	0.519	NA	1.15	1.472	0.975	0.33	1.435	NA	0.668	1.559	0.571	0.568	0.89	NA	0.159	1.292	-0.684	0.494	-0.884	NA	D_0__Bacteria; D_1__unclassified_Bacteria; D_2__unclassified_Bacteria; D_3__unclassified_Bacteria; D_4__unclassified_Bacteria; D_5__unclassified_Bacteria
OTU_135	28.973	0.509	-2.894	0.004	-1.472	0.038	26.25	0.598	-3.154	0.002	-1.886	0.032	78.125	0.303	4.579	0	1.389	0.001	48.867	0.375	0.942	0.346	0.353	0.821	51.155	0.371	1.236	0.216	0.459	0.697	68.715	0.326	3.583	0	1.167	0.021	D_0__Bacteria; D_1__Proteobacteria; D_2__Alphaproteobacteria; D_3__Sphingomonadales; D_4__Sphingomonadaceae; D_5__Sphingomonas
OTU_1350	1.907	1.535	-1.839	0.066	-2.823	0.216	1.709	1.851	-2.239	0.025	-4.144	0.145	2.409	1.26	-0.953	0.341	-1.201	0.665	2.243	1.123	-1.334	0.182	-1.498	NA	1.91	1.365	-1.812	0.07	-2.474	NA	4.511	1.002	0.608	0.543	0.609	0.927	D_0__Bacteria; D_1__Cyanobacteria/Chloroplast; D_2__Cyanobacteria; D_3__unclassified_Cyanobacteria; D_4__Family XIII; D_5__GpXIII
OTU_1351	1.817	1.458	0.524	0.6	0.764	0.802	1.397	1.601	0.142	0.887	0.228	NA	0.638	1.72	-1.442	0.149	-2.481	NA	0.798	1.462	-0.762	0.446	-1.115	NA	1.984	1.263	0.68	0.497	0.859	NA	1.604	1.292	0.376	0.707	0.486	NA	D_0__Bacteria; D_1__unclassified_Bacteria; D_2__unclassified_Bacteria; D_3__unclassified_Bacteria; D_4__unclassified_Bacteria; D_5__unclassified_Bacteria
OTU_1352	2.099	1.294	-1.165	0.244	-1.507	0.489	2.2	1.356	-0.801	0.423	-1.087	0.689	2.268	1.17	-0.951	0.342	-1.113	0.665	1.76	1.304	-1.789	0.074	-2.333	NA	2.616	1.17	-0.481	0.631	-0.562	0.909	1.569	1.427	-2.242	0.025	-3.2	NA	D_0__Bacteria; D_1__unclassified_Bacteria; D_2__unclassified_Bacteria; D_3__unclassified_Bacteria; D_4__unclassified_Bacteria; D_5__unclassified_Bacteria
OTU_1353	2.085	1.249	-0.459	0.647	-0.573	0.832	3.13	1.138	0.488	0.625	0.556	0.829	1.601	1.358	-1.162	0.245	-1.578	NA	2.092	1.093	-0.479	0.632	-0.523	NA	1.918	1.256	-0.616	0.538	-0.774	NA	1.247	1.446	-2.009	0.045	-2.905	NA	D_0__Bacteria; D_1__unclassified_Bacteria; D_2__unclassified_Bacteria; D_3__unclassified_Bacteria; D_4__unclassified_Bacteria; D_5__unclassified_Bacteria
OTU_1354	3.773	1.115	1.886	0.059	2.103	0.202	2.516	1.342	1.04	0.298	1.395	0.588	1.618	1.297	0.392	0.695	0.509	0.864	1.959	1.202	0.691	0.49	0.831	NA	1.117	1.493	-0.191	0.849	-0.285	NA	1.768	1.32	0.473	0.637	0.624	NA	D_0__Bacteria; D_1__Proteobacteria; D_2__Betaproteobacteria; D_3__unclassified_Betaproteobacteria; D_4__unclassified_Betaproteobacteria; D_5__unclassified_Betaproteobacteria
OTU_1355	0.653	1.84	0.033	0.974	0.061	NA	0.829	1.789	0.313	0.754	0.56	NA	0.637	1.664	0.014	0.989	0.024	NA	1.79	1.246	1.362	0.173	1.697	NA	0.969	1.458	0.49	0.624	0.714	NA	1.814	1.317	1.229	0.219	1.619	NA	D_0__Bacteria; D_1__unclassified_Bacteria; D_2__unclassified_Bacteria; D_3__unclassified_Bacteria; D_4__unclassified_Bacteria; D_5__unclassified_Bacteria
OTU_1356	1.115	1.944	-1.926	0.054	-3.744	NA	1.558	1.501	-0.631	0.528	-0.947	NA	2.087	1.14	-0.141	0.888	-0.161	0.954	2.922	1.003	0.611	0.541	0.613	0.903	1.796	1.292	-0.442	0.658	-0.571	NA	3.095	1.055	0.703	0.482	0.742	0.919	D_0__Bacteria; D_1__Actinobacteria; D_2__Actinobacteria; D_3__unclassified_Actinobacteria; D_4__unclassified_Actinobacteria; D_5__unclassified_Actinobacteria
OTU_1357	2.414	1.538	-0.804	0.421	-1.237	0.661	3.341	1.441	-0.069	0.945	-0.099	0.978	2.445	1.365	-0.861	0.389	-1.176	0.695	4.062	1.14	0.273	0.784	0.312	0.964	2.972	1.253	-0.381	0.703	-0.478	0.936	4.465	1.106	0.48	0.631	0.53	0.936	D_0__Bacteria; D_1__Bacteroidetes; D_2__unclassified_Bacteroidetes; D_3__unclassified_Bacteroidetes; D_4__unclassified_Bacteroidetes; D_5__unclassified_Bacteroidetes
OTU_1358	36.365	0.507	-0.022	0.983	-0.011	0.993	29.164	0.567	-1.097	0.273	-0.622	0.565	29.536	0.514	-1.303	0.193	-0.669	0.507	34.169	0.493	-0.374	0.708	-0.184	0.942	34.911	0.489	-0.261	0.794	-0.128	0.955	30.86	0.512	-0.864	0.388	-0.442	0.913	D_0__Bacteria; D_1__Actinobacteria; D_2__Actinobacteria; D_3__Solirubrobacterales; D_4__Solirubrobacteraceae; D_5__Solirubrobacter
OTU_1359	1.181	1.638	0.247	0.805	0.405	NA	1.411	1.551	0.506	0.613	0.785	NA	0.487	1.725	-1.246	0.213	-2.15	NA	0.646	1.479	-0.563	0.574	-0.832	NA	1.993	1.28	1.004	0.315	1.285	NA	0.818	1.458	-0.183	0.855	-0.267	NA	D_0__Bacteria; D_1__Acidobacteria; D_2__Acidobacteria_Gp3; D_3__unclassified_Acidobacteria_Gp3; D_4__unclassified_Acidobacteria_Gp3; D_5__Gp3
OTU_136	28.59	0.523	-5.261	0	-2.752	0	27.66	0.612	-4.571	0	-2.797	0	42.58	0.457	-1.125	0.261	-0.514	0.589	41.312	0.414	-1.465	0.143	-0.606	0.617	43.755	0.428	-0.98	0.327	-0.42	0.778	39.145	0.393	-1.886	0.059	-0.741	0.491	D_0__Bacteria; D_1__Proteobacteria; D_2__Alphaproteobacteria; D_3__Rhodospirillales; D_4__unclassified_Rhodospirillales; D_5__unclassified_Rhodospirillales
OTU_1360	0.484	2.029	-0.295	0.768	-0.599	NA	1.638	1.576	1.065	0.287	1.678	0.577	1.304	1.64	0.628	0.53	1.03	NA	0.658	1.486	0.02	0.984	0.03	NA	1.44	1.454	0.84	0.401	1.221	NA	0.645	1.468	0.017	0.987	0.024	NA	D_0__Bacteria; D_1__unclassified_Bacteria; D_2__unclassified_Bacteria; D_3__unclassified_Bacteria; D_4__unclassified_Bacteria; D_5__unclassified_Bacteria
OTU_1361	1.316	1.599	0.063	0.95	0.1	NA	1.722	1.521	0.483	0.629	0.735	0.832	1.785	1.278	0.567	0.571	0.724	0.801	2.292	1.165	0.969	0.333	1.128	NA	2.089	1.256	0.776	0.438	0.974	NA	3.283	1.094	1.595	0.111	1.745	0.65	D_0__Bacteria; D_1__Proteobacteria; D_2__Deltaproteobacteria; D_3__Myxococcales; D_4__unclassified_Myxococcales; D_5__unclassified_Myxococcales
OTU_1362	0.32	2.069	-0.005	0.996	-0.011	NA	0.477	1.974	0.316	0.752	0.625	NA	1.805	1.385	1.885	0.059	2.611	0.266	1.149	1.381	1.264	0.206	1.745	NA	0.807	1.541	0.752	0.452	1.159	NA	2.114	1.308	1.939	0.052	2.537	NA	D_0__Bacteria; D_1__unclassified_Bacteria; D_2__unclassified_Bacteria; D_3__unclassified_Bacteria; D_4__unclassified_Bacteria; D_5__unclassified_Bacteria
OTU_1363	1.468	1.599	1.528	0.126	2.444	0.327	1.139	1.78	1.068	0.286	1.9	NA	0.991	1.605	0.991	0.322	1.591	NA	1.324	1.363	1.422	0.155	1.939	NA	0.806	1.544	0.747	0.455	1.153	NA	0.808	1.461	0.761	0.447	1.111	NA	D_0__Bacteria; D_1__unclassified_Bacteria; D_2__unclassified_Bacteria; D_3__unclassified_Bacteria; D_4__unclassified_Bacteria; D_5__unclassified_Bacteria
OTU_1364	1.793	1.403	0.915	0.36	1.284	0.604	2.238	1.367	1.225	0.221	1.675	0.501	2.784	1.158	1.705	0.088	1.974	0.331	1.644	1.333	0.701	0.483	0.935	NA	2.413	1.241	1.316	0.188	1.634	0.654	1.615	1.303	0.731	0.465	0.952	NA	D_0__Bacteria; D_1__Proteobacteria; D_2__Deltaproteobacteria; D_3__unclassified_Deltaproteobacteria; D_4__unclassified_Deltaproteobacteria; D_5__unclassified_Deltaproteobacteria
OTU_1365	2.202	1.523	-1.981	0.048	-3.018	0.175	2.67	1.27	-1.077	0.282	-1.367	0.572	2.532	1.208	-1.462	0.144	-1.766	0.439	3.046	1.039	-0.864	0.388	-0.897	0.851	4.524	0.944	0.254	0.799	0.24	0.955	4.792	0.938	0.443	0.658	0.416	0.936	D_0__Bacteria; D_1__Acidobacteria; D_2__Acidobacteria_Gp17; D_3__unclassified_Acidobacteria_Gp17; D_4__unclassified_Acidobacteria_Gp17; D_5__Gp17
OTU_1366	1.929	1.287	0.024	0.981	0.031	0.993	2.296	1.257	0.395	0.693	0.497	0.869	2.753	1.011	0.816	0.415	0.825	0.717	2.111	1.101	0.213	0.831	0.234	NA	2.272	1.151	0.337	0.736	0.387	NA	2.097	1.205	0.202	0.84	0.244	NA	D_0__Bacteria; D_1__Verrucomicrobia; D_2__Spartobacteria; D_3__unclassified_Spartobacteria; D_4__unclassified_Spartobacteria; D_5__Spartobacteria_genera_incertae_sedis
OTU_1367	2.941	1.107	0.868	0.385	0.961	0.627	3.925	1.14	1.333	0.182	1.52	0.455	3.255	0.974	1.175	0.24	1.144	0.568	3.112	1.037	0.968	0.333	1.004	0.818	3.508	1.072	1.124	0.261	1.205	0.733	4.41	0.954	1.735	0.083	1.656	0.558	D_0__Bacteria; D_1__Proteobacteria; D_2__Deltaproteobacteria; D_3__Myxococcales; D_4__Polyangiaceae; D_5__unclassified_Polyangiaceae
OTU_1368	1.944	1.288	0.716	0.474	0.922	0.711	1.196	1.604	-0.087	0.931	-0.139	NA	1.609	1.434	0.325	0.745	0.466	NA	1.64	1.248	0.401	0.688	0.501	NA	1.965	1.257	0.666	0.506	0.837	NA	1.966	1.207	0.71	0.478	0.857	NA	D_0__Bacteria; D_1__candidate division WPS-2; D_2__unclassified_candidate division WPS-2; D_3__unclassified_candidate division WPS-2; D_4__unclassified_candidate division WPS-2; D_5__WPS-2_genera_incertae_sedis
OTU_1369	2.433	1.178	0.173	0.863	0.204	0.939	2.1	1.316	-0.078	0.938	-0.102	0.974	2.601	1.108	0.311	0.756	0.345	0.899	3.264	0.989	0.832	0.405	0.823	0.858	1.973	1.264	-0.265	0.791	-0.336	NA	1.912	1.239	-0.266	0.79	-0.33	NA	D_0__Bacteria; D_1__unclassified_Bacteria; D_2__unclassified_Bacteria; D_3__unclassified_Bacteria; D_4__unclassified_Bacteria; D_5__unclassified_Bacteria
OTU_137	44.876	0.399	-1.212	0.225	-0.484	0.47	55.189	0.446	0.479	0.632	0.214	0.833	43.615	0.358	-1.643	0.1	-0.588	0.355	44.45	0.366	-1.371	0.17	-0.502	0.64	47.631	0.403	-0.722	0.47	-0.291	0.846	53.048	0.356	0.265	0.791	0.095	0.95	D_0__Bacteria; D_1__Proteobacteria; D_2__Deltaproteobacteria; D_3__Myxococcales; D_4__unclassified_Myxococcales; D_5__unclassified_Myxococcales
OTU_1370	1.902	1.396	-0.581	0.561	-0.812	0.772	1.537	1.648	-0.904	0.366	-1.489	NA	2.579	1.18	0.045	0.964	0.053	0.988	2.564	1.181	0.039	0.969	0.046	NA	2.916	1.143	0.295	0.768	0.338	0.949	1.731	1.291	-0.75	0.453	-0.969	NA	D_0__Bacteria; D_1__unclassified_Bacteria; D_2__unclassified_Bacteria; D_3__unclassified_Bacteria; D_4__unclassified_Bacteria; D_5__unclassified_Bacteria
OTU_1371	0.795	2.016	1.585	0.113	3.196	NA	2.032	1.827	2.425	0.015	4.43	0.112	0.161	1.62	0.697	0.486	1.13	NA	0.492	1.472	1.209	0.227	1.779	NA	1.211	1.55	1.861	0.063	2.885	NA	0.323	1.352	0.843	0.399	1.14	NA	D_0__Bacteria; D_1__Proteobacteria; D_2__Deltaproteobacteria; D_3__Myxococcales; D_4__unclassified_Myxococcales; D_5__unclassified_Myxococcales
OTU_1373	1.31	1.634	1.383	0.167	2.259	NA	0.842	1.803	0.841	0.4	1.516	NA	0.327	1.717	0.001	0.999	0.002	NA	0.491	1.486	0.349	0.727	0.519	NA	1.155	1.494	1.107	0.268	1.654	NA	0.808	1.459	0.761	0.447	1.11	NA	D_0__Bacteria; D_1__Proteobacteria; D_2__unclassified_Proteobacteria; D_3__unclassified_Proteobacteria; D_4__unclassified_Proteobacteria; D_5__unclassified_Proteobacteria
OTU_1375	1.445	1.556	-0.507	0.612	-0.789	0.812	2.288	1.416	0.342	0.732	0.485	0.89	1.443	1.417	-0.52	0.603	-0.737	NA	1.941	1.179	0.04	0.968	0.047	NA	1.608	1.372	-0.293	0.769	-0.402	NA	1.425	1.352	-0.468	0.64	-0.633	NA	D_0__Bacteria; D_1__unclassified_Bacteria; D_2__unclassified_Bacteria; D_3__unclassified_Bacteria; D_4__unclassified_Bacteria; D_5__unclassified_Bacteria
OTU_1376	3.185	1.178	-0.414	0.679	-0.488	0.852	2.789	1.277	-0.632	0.527	-0.807	0.77	3.208	1.006	-0.477	0.634	-0.48	0.835	3.23	1.08	-0.396	0.692	-0.427	0.941	3.772	1.075	-0.018	0.986	-0.019	0.991	3.339	1.028	-0.27	0.787	-0.278	0.95	D_0__Bacteria; D_1__Verrucomicrobia; D_2__Subdivision3; D_3__unclassified_Subdivision3; D_4__unclassified_Subdivision3; D_5__Subdivision3_genera_incertae_sedis
OTU_1377	2.395	1.244	1.075	0.283	1.337	0.527	2.14	1.406	0.8	0.424	1.125	0.69	0.957	1.454	-0.508	0.612	-0.739	NA	0.795	1.435	-0.836	0.403	-1.2	NA	1.12	1.42	-0.186	0.852	-0.264	NA	1.771	1.272	0.524	0.6	0.667	NA	D_0__Bacteria; D_1__Acidobacteria; D_2__Acidobacteria_Gp15; D_3__unclassified_Acidobacteria_Gp15; D_4__unclassified_Acidobacteria_Gp15; D_5__Gp15
OTU_1378	2.545	1.276	-0.462	0.644	-0.59	0.829	2.52	1.346	-0.385	0.7	-0.519	0.872	1.732	1.512	-1.554	0.12	-2.35	0.394	2.228	1.213	-0.812	0.417	-0.985	NA	1.735	1.435	-1.511	0.131	-2.168	NA	2.37	1.204	-0.585	0.559	-0.704	NA	D_0__Bacteria; D_1__Acidobacteria; D_2__Acidobacteria_Gp6; D_3__unclassified_Acidobacteria_Gp6; D_4__unclassified_Acidobacteria_Gp6; D_5__Gp6
OTU_1379	1.273	1.681	0.74	0.459	1.244	NA	0.947	1.79	0.432	0.666	0.773	NA	2.29	1.262	1.737	0.082	2.192	0.317	0.649	1.486	0.016	0.988	0.023	NA	0.479	1.561	-0.291	0.771	-0.453	NA	0.807	1.458	0.255	0.799	0.372	NA	D_0__Bacteria; D_1__Verrucomicrobia; D_2__Spartobacteria; D_3__unclassified_Spartobacteria; D_4__unclassified_Spartobacteria; D_5__Spartobacteria_genera_incertae_sedis
OTU_138	12.324	0.895	3.53	0	3.161	0.009	15.566	0.938	3.747	0	3.516	0.006	4.687	1.062	1.424	0.154	1.512	0.453	3.084	1.117	0.617	0.538	0.689	0.903	4.19	1.049	1.218	0.223	1.278	0.702	3.654	1.184	0.827	0.408	0.98	0.913	D_0__Bacteria; D_1__Bacteroidetes; D_2__Sphingobacteriia; D_3__Sphingobacteriales; D_4__unclassified_Sphingobacteriales; D_5__unclassified_Sphingobacteriales
OTU_1380	1.791	1.385	-0.463	0.643	-0.641	0.829	1.082	1.925	-1.829	0.067	-3.521	NA	3.241	0.985	0.865	0.387	0.853	0.695	2.277	1.169	0.045	0.964	0.053	NA	1.448	1.372	-0.942	0.346	-1.292	NA	1.573	1.331	-0.617	0.537	-0.822	NA	D_0__Bacteria; D_1__Bacteroidetes; D_2__Sphingobacteriia; D_3__Sphingobacteriales; D_4__Chitinophagaceae; D_5__unclassified_Chitinophagaceae
OTU_1381	2.218	1.427	-1.119	0.263	-1.597	0.508	1.689	1.878	-2.139	0.032	-4.016	0.164	2.225	1.329	-1.119	0.263	-1.488	0.59	2.891	1.111	-0.447	0.655	-0.497	0.933	2.383	1.279	-0.887	0.375	-1.134	NA	3.178	1.107	-0.156	0.876	-0.173	0.965	D_0__Bacteria; D_1__Proteobacteria; D_2__Alphaproteobacteria; D_3__Rhizobiales; D_4__unclassified_Rhizobiales; D_5__unclassified_Rhizobiales
OTU_1382	9.756	0.728	-2.628	0.009	-1.914	0.066	10.5	0.741	-1.78	0.075	-1.32	0.27	12.213	0.601	-1.308	0.191	-0.786	0.504	23.352	0.501	1.945	0.052	0.973	0.405	13.464	0.617	-0.721	0.471	-0.445	0.846	13.303	0.645	-0.629	0.53	-0.406	0.921	D_0__Bacteria; D_1__Firmicutes; D_2__Bacilli; D_3__Bacillales; D_4__Bacillaceae 1; D_5__Bacillus
OTU_1383	3.866	1.754	-3.05	0.002	-5.349	0.027	3.778	1.735	-2.976	0.003	-5.163	0.047	3.878	1.506	-3.242	0.001	-4.884	0.026	4.004	1.191	-2.914	0.004	-3.472	0.084	4.045	1.236	-2.847	0.004	-3.518	0.099	3.94	1.2	-2.839	0.005	-3.407	0.13	D_0__Bacteria; D_1__unclassified_Bacteria; D_2__unclassified_Bacteria; D_3__unclassified_Bacteria; D_4__unclassified_Bacteria; D_5__unclassified_Bacteria
OTU_1384	6.717	0.82	0.03	0.976	0.025	0.991	4.833	1.101	-0.831	0.406	-0.915	0.674	7.782	0.735	0.534	0.593	0.393	0.817	8.132	0.684	0.725	0.468	0.496	0.869	9.441	0.711	1.152	0.249	0.819	0.725	6.544	0.806	0.008	0.993	0.007	0.998	D_0__Bacteria; D_1__Actinobacteria; D_2__Actinobacteria; D_3__Actinomycetales; D_4__Micromonosporaceae; D_5__unclassified_Micromonosporaceae
OTU_1385	5.72	1.691	-3.481	0	-5.886	0.01	6.223	1.057	-2.682	0.007	-2.835	0.079	7.906	0.806	-1.66	0.097	-1.338	0.349	8.015	0.756	-1.611	0.107	-1.218	0.542	7.047	0.843	-2.317	0.021	-1.952	0.244	11.431	0.646	0.071	0.944	0.046	0.985	D_0__Bacteria; D_1__unclassified_Bacteria; D_2__unclassified_Bacteria; D_3__unclassified_Bacteria; D_4__unclassified_Bacteria; D_5__unclassified_Bacteria
OTU_1386	2.102	1.866	-2.401	0.016	-4.479	0.091	2.062	1.842	-2.335	0.02	-4.302	0.128	2.279	1.436	-1.938	0.053	-2.783	0.243	2.086	1.425	-2.462	0.014	-3.509	NA	2.104	1.491	-2.459	0.014	-3.666	NA	3.886	1.06	-0.133	0.894	-0.141	0.975	D_0__Bacteria; D_1__unclassified_Bacteria; D_2__unclassified_Bacteria; D_3__unclassified_Bacteria; D_4__unclassified_Bacteria; D_5__unclassified_Bacteria
OTU_1387	3.056	1.438	-2.441	0.015	-3.51	0.085	3.873	1.162	-1.123	0.261	-1.305	0.557	5.835	0.84	0.027	0.978	0.023	0.988	9.986	0.881	1.338	0.181	1.179	0.646	5.889	0.855	0.048	0.962	0.041	0.99	5.145	0.903	-0.283	0.777	-0.256	0.949	D_0__Bacteria; D_1__Bacteroidetes; D_2__Flavobacteriia; D_3__Flavobacteriales; D_4__Flavobacteriaceae; D_5__Flavobacterium
OTU_1388	3.335	1.159	-1.988	0.047	-2.304	0.174	3.719	1.137	-1.196	0.232	-1.36	0.514	4.487	0.89	-0.834	0.404	-0.742	0.711	4.823	0.828	-0.58	0.562	-0.48	0.907	5.094	0.963	-0.309	0.757	-0.298	0.949	4.61	0.917	-0.602	0.547	-0.552	0.93	D_0__Bacteria; D_1__Actinobacteria; D_2__unclassified_Actinobacteria; D_3__unclassified_Actinobacteria; D_4__unclassified_Actinobacteria; D_5__unclassified_Actinobacteria
OTU_1389	0.984	1.694	0.049	0.961	0.082	NA	1.095	1.751	0.21	0.834	0.368	NA	0.474	1.725	-1.233	0.218	-2.127	NA	2.963	1.145	1.696	0.09	1.943	0.505	1.281	1.39	0.41	0.682	0.57	NA	1.942	1.271	0.98	0.327	1.246	NA	D_0__Bacteria; D_1__Planctomycetes; D_2__Planctomycetia; D_3__Planctomycetales; D_4__Planctomycetaceae; D_5__unclassified_Planctomycetaceae
OTU_139	23.359	0.458	1.511	0.131	0.691	0.333	13.351	0.747	-1.188	0.235	-0.887	0.519	17.59	0.458	-0.083	0.934	-0.038	0.972	18.446	0.473	0.218	0.827	0.103	0.968	13.23	0.602	-1.678	0.093	-1.011	0.491	16.293	0.539	-0.364	0.716	-0.196	0.941	D_0__Bacteria; D_1__Proteobacteria; D_2__Betaproteobacteria; D_3__unclassified_Betaproteobacteria; D_4__unclassified_Betaproteobacteria; D_5__unclassified_Betaproteobacteria
OTU_1390	0.338	2.069	1.021	0.307	2.112	NA	1.301	1.914	1.957	0.05	3.746	NA	0.163	1.621	0.7	0.484	1.134	NA	1.647	1.421	2.426	0.015	3.446	NA	0.488	1.553	1.161	0.246	1.802	NA	0.658	1.469	1.439	0.15	2.113	NA	D_0__Bacteria; D_1__unclassified_Bacteria; D_2__unclassified_Bacteria; D_3__unclassified_Bacteria; D_4__unclassified_Bacteria; D_5__unclassified_Bacteria
OTU_1391	2.711	1.439	-2.329	0.02	-3.353	0.099	2.649	1.475	-2.175	0.03	-3.209	0.153	3.043	1.171	-1.763	0.078	-2.064	0.303	3.21	1.04	-1.592	0.111	-1.657	0.546	3.531	1.029	-1.175	0.24	-1.209	0.717	3.666	0.987	-0.973	0.331	-0.96	0.891	D_0__Bacteria; D_1__unclassified_Bacteria; D_2__unclassified_Bacteria; D_3__unclassified_Bacteria; D_4__unclassified_Bacteria; D_5__unclassified_Bacteria
OTU_1392	0.967	1.967	1.819	0.069	3.579	NA	0.318	2.008	0.955	0.339	1.918	NA	1.638	1.641	2.225	0.026	3.651	0.17	1.473	1.461	2.079	0.038	3.036	NA	0.984	1.551	1.803	0.071	2.796	NA	0.49	1.42	1.054	0.292	1.496	NA	D_0__Bacteria; D_1__candidate division WPS-2; D_2__unclassified_candidate division WPS-2; D_3__unclassified_candidate division WPS-2; D_4__unclassified_candidate division WPS-2; D_5__WPS-2_genera_incertae_sedis
OTU_1393	2.283	1.333	-1.192	0.233	-1.588	0.478	2.824	1.219	-0.504	0.614	-0.614	0.822	3.077	1.037	-0.38	0.704	-0.394	0.871	2.751	1.054	-0.665	0.506	-0.701	NA	3.878	1.022	0.226	0.821	0.231	0.965	4.207	0.954	0.482	0.63	0.46	0.936	D_0__Bacteria; D_1__Proteobacteria; D_2__Deltaproteobacteria; D_3__Myxococcales; D_4__unclassified_Myxococcales; D_5__unclassified_Myxococcales
OTU_1394	3.612	1.129	1.503	0.133	1.697	0.336	1.855	1.496	0.28	0.78	0.419	0.909	1.108	1.504	-0.629	0.529	-0.946	NA	1.61	1.251	0.043	0.966	0.053	NA	1.477	1.445	-0.09	0.929	-0.13	NA	2.765	1.136	0.981	0.327	1.114	0.887	D_0__Bacteria; D_1__Proteobacteria; D_2__Gammaproteobacteria; D_3__Legionellales; D_4__Coxiellaceae; D_5__Aquicella
OTU_1395	0.816	1.765	0.265	0.791	0.468	NA	1.934	1.466	1.35	0.177	1.98	0.447	0.652	1.605	0.013	0.989	0.021	NA	0.654	1.456	0.023	0.982	0.033	NA	3.05	1.225	2.014	0.044	2.466	0.346	1.285	1.386	0.777	0.437	1.078	NA	D_0__Bacteria; D_1__Proteobacteria; D_2__unclassified_Proteobacteria; D_3__unclassified_Proteobacteria; D_4__unclassified_Proteobacteria; D_5__unclassified_Proteobacteria
OTU_1396	1.785	1.396	-0.858	0.391	-1.197	0.631	4.201	1.095	1.029	0.303	1.127	0.594	3.563	1.163	0.608	0.543	0.707	0.79	2.106	1.166	-0.438	0.661	-0.511	NA	3.808	1.042	0.807	0.419	0.841	0.82	5.927	0.908	1.856	0.063	1.686	0.503	D_0__Bacteria; D_1__Proteobacteria; D_2__Gammaproteobacteria; D_3__Gammaproteobacteria_incertae_sedis; D_4__unclassified_Gammaproteobacteria_incertae_sedis; D_5__Solimonas
OTU_1397	2.264	1.358	-1.628	0.104	-2.211	0.293	2.353	1.401	-1.177	0.239	-1.649	0.526	2.418	1.18	-1.435	0.151	-1.694	0.449	2.077	1.276	-2.021	0.043	-2.578	NA	2.59	1.178	-1.083	0.279	-1.276	0.74	2.204	1.255	-1.505	0.132	-1.89	NA	D_0__Bacteria; D_1__Bacteroidetes; D_2__unclassified_Bacteroidetes; D_3__unclassified_Bacteroidetes; D_4__unclassified_Bacteroidetes; D_5__unclassified_Bacteroidetes
OTU_1398	1.824	1.34	0.976	0.329	1.308	0.569	1.513	1.527	0.631	0.528	0.964	NA	1.614	1.334	0.766	0.444	1.021	0.738	1.456	1.282	0.611	0.541	0.784	NA	2.168	1.227	1.193	0.233	1.464	NA	1.128	1.346	0.259	0.796	0.349	NA	D_0__Bacteria; D_1__Bacteroidetes; D_2__unclassified_Bacteroidetes; D_3__unclassified_Bacteroidetes; D_4__unclassified_Bacteroidetes; D_5__unclassified_Bacteroidetes
OTU_1399	1.774	1.404	0.879	0.379	1.234	0.62	0.951	1.794	0.018	0.986	0.031	NA	2.445	1.171	1.495	0.135	1.75	0.424	0.979	1.399	0.024	0.981	0.034	NA	1.157	1.415	0.235	0.814	0.333	NA	0.474	1.437	-1.103	0.27	-1.585	NA	D_0__Bacteria; D_1__Bacteroidetes; D_2__Sphingobacteriia; D_3__Sphingobacteriales; D_4__Chitinophagaceae; D_5__unclassified_Chitinophagaceae
OTU_14	70.966	0.438	-0.868	0.386	-0.38	0.627	115.326	0.512	1.853	0.064	0.948	0.249	105.015	0.333	2.05	0.04	0.682	0.213	89.361	0.307	0.947	0.344	0.291	0.821	116.789	0.444	2.034	0.042	0.904	0.335	84.766	0.313	0.644	0.52	0.201	0.92	D_0__Bacteria; D_1__Bacteroidetes; D_2__Sphingobacteriia; D_3__Sphingobacteriales; D_4__Chitinophagaceae; D_5__unclassified_Chitinophagaceae
OTU_140	13.662	0.653	-0.84	0.401	-0.549	0.64	14.937	0.684	-0.261	0.794	-0.178	0.913	15.874	0.586	-0.152	0.879	-0.089	0.951	28.377	0.536	2.375	0.018	1.272	0.215	19.991	0.606	0.835	0.404	0.506	0.818	15.142	0.614	-0.254	0.8	-0.156	0.95	D_0__Bacteria; D_1__Proteobacteria; D_2__Gammaproteobacteria; D_3__unclassified_Gammaproteobacteria; D_4__unclassified_Gammaproteobacteria; D_5__unclassified_Gammaproteobacteria
OTU_1400	1.429	1.568	-0.943	0.346	-1.479	NA	3.035	1.198	0.656	0.512	0.786	0.76	2.753	1.174	0.414	0.679	0.486	0.861	2.605	1.14	0.306	0.76	0.348	NA	1.291	1.447	-1.263	0.207	-1.827	NA	2.607	1.129	0.341	0.733	0.386	NA	D_0__Bacteria; D_1__unclassified_Bacteria; D_2__unclassified_Bacteria; D_3__unclassified_Bacteria; D_4__unclassified_Bacteria; D_5__unclassified_Bacteria
OTU_1401	2.406	1.277	-0.362	0.717	-0.462	0.871	1.849	1.503	-0.821	0.411	-1.235	0.678	1.902	1.352	-0.915	0.36	-1.237	0.678	2.076	1.199	-0.734	0.463	-0.88	NA	2.916	1.13	0.054	0.957	0.061	0.99	2.556	1.159	-0.179	0.858	-0.208	NA	D_0__Bacteria; D_1__unclassified_Bacteria; D_2__unclassified_Bacteria; D_3__unclassified_Bacteria; D_4__unclassified_Bacteria; D_5__unclassified_Bacteria
OTU_1402	3.557	1.076	0.286	0.775	0.308	0.896	3.244	1.224	0.091	0.927	0.112	0.974	3.709	0.927	0.427	0.67	0.395	0.854	3.565	0.95	0.308	0.758	0.292	0.956	4.353	0.95	0.772	0.44	0.733	0.827	2.863	1.072	-0.183	0.854	-0.197	0.959	D_0__Bacteria; D_1__Proteobacteria; D_2__Deltaproteobacteria; D_3__unclassified_Deltaproteobacteria; D_4__unclassified_Deltaproteobacteria; D_5__unclassified_Deltaproteobacteria
OTU_1403	1.465	1.452	-0.149	0.881	-0.217	0.941	1.664	1.46	0.107	0.915	0.156	0.97	2.76	1.043	1.119	0.263	1.168	0.59	1.946	1.116	0.402	0.688	0.449	NA	1.936	1.221	0.35	0.727	0.427	NA	1.766	1.233	0.215	0.83	0.265	NA	D_0__Bacteria; D_1__unclassified_Bacteria; D_2__unclassified_Bacteria; D_3__unclassified_Bacteria; D_4__unclassified_Bacteria; D_5__unclassified_Bacteria
OTU_1404	2.415	1.822	-2.605	0.009	-4.747	0.069	3.153	1.247	-1.088	0.277	-1.357	0.567	2.584	1.341	-2.297	0.022	-3.08	0.153	3.548	0.984	-0.937	0.349	-0.922	0.823	2.592	1.313	-2.181	0.029	-2.864	0.28	3.343	1.052	-1.012	0.312	-1.065	0.884	D_0__Bacteria; D_1__unclassified_Bacteria; D_2__unclassified_Bacteria; D_3__unclassified_Bacteria; D_4__unclassified_Bacteria; D_5__unclassified_Bacteria
OTU_1405	1.436	1.572	-0.528	0.598	-0.83	NA	1.103	1.737	-1.071	0.284	-1.861	NA	1.3	1.399	-0.876	0.381	-1.226	NA	4.292	0.99	1.583	0.113	1.567	0.547	3.405	1.078	1.076	0.282	1.16	0.74	3.409	1.082	1.076	0.282	1.164	0.866	D_0__Bacteria; D_1__unclassified_Bacteria; D_2__unclassified_Bacteria; D_3__unclassified_Bacteria; D_4__unclassified_Bacteria; D_5__unclassified_Bacteria
OTU_1406	3.372	1.031	-0.864	0.388	-0.89	0.628	3.914	1.101	-0.231	0.818	-0.254	0.924	4.369	0.853	-0.066	0.948	-0.056	0.983	5.347	0.784	0.582	0.56	0.457	0.907	5.678	0.834	0.699	0.485	0.583	0.85	4.978	0.899	0.359	0.719	0.323	0.941	D_0__Bacteria; D_1__Proteobacteria; D_2__Alphaproteobacteria; D_3__Rhizobiales; D_4__Rhizobiaceae; D_5__unclassified_Rhizobiaceae
OTU_1407	1.413	1.678	0.477	0.633	0.801	NA	2.031	1.397	1.084	0.279	1.514	0.569	0.966	1.449	0.025	0.98	0.037	NA	1.134	1.369	0.244	0.808	0.333	NA	2.153	1.261	1.146	0.252	1.444	NA	0.961	1.4	0.043	0.965	0.061	NA	D_0__Bacteria; D_1__Bacteroidetes; D_2__unclassified_Bacteroidetes; D_3__unclassified_Bacteroidetes; D_4__unclassified_Bacteroidetes; D_5__unclassified_Bacteroidetes
OTU_1408	1.475	1.399	-0.162	0.872	-0.226	0.941	2.146	1.319	0.542	0.588	0.715	0.804	0.969	1.527	-1.071	0.284	-1.636	NA	1.291	1.347	-0.362	0.717	-0.488	NA	1.456	1.352	-0.161	0.872	-0.217	NA	1.269	1.342	-0.354	0.723	-0.475	NA	D_0__Bacteria; D_1__Chloroflexi; D_2__Anaerolineae; D_3__Anaerolineales; D_4__Anaerolineaceae; D_5__unclassified_Anaerolineaceae
OTU_1409	1.432	1.55	0.172	0.863	0.267	NA	1.471	1.526	0.236	0.813	0.36	NA	2.128	1.201	0.86	0.39	1.032	0.695	1.954	1.188	0.705	0.481	0.837	NA	1.783	1.297	0.504	0.614	0.653	NA	1.602	1.327	0.343	0.731	0.456	NA	D_0__Bacteria; D_1__Acidobacteria; D_2__Acidobacteria_Gp3; D_3__unclassified_Acidobacteria_Gp3; D_4__unclassified_Acidobacteria_Gp3; D_5__Gp3
OTU_141	9.483	0.725	-0.167	0.867	-0.121	0.939	9.016	0.881	-0.177	0.859	-0.156	0.944	19.272	0.641	2.322	0.02	1.488	0.147	7.245	0.761	-1.323	0.186	-1.008	0.65	16.431	0.634	1.841	0.066	1.167	0.414	14.031	0.713	1.227	0.22	0.875	0.805	D_0__Bacteria; D_1__Cyanobacteria/Chloroplast; D_2__Cyanobacteria; D_3__unclassified_Cyanobacteria; D_4__unclassified_Cyanobacteria; D_5__unclassified_Cyanobacteria
OTU_1410	2.74	1.288	-0.044	0.965	-0.056	0.988	1.879	1.533	-0.745	0.457	-1.141	0.721	4.035	1.108	0.718	0.473	0.796	0.75	2.574	1.211	-0.18	0.857	-0.218	NA	2.05	1.338	-0.623	0.534	-0.833	NA	2.711	1.22	-0.035	0.972	-0.043	NA	D_0__Bacteria; D_1__Verrucomicrobia; D_2__Verrucomicrobiae; D_3__Verrucomicrobiales; D_4__Verrucomicrobiaceae; D_5__Prosthecobacter
OTU_1411	1.016	1.788	0.994	0.32	1.777	NA	0.89	1.791	0.883	0.377	1.581	NA	1.298	1.54	1.293	0.196	1.991	NA	1.642	1.403	1.458	0.145	2.045	NA	1.313	1.444	1.323	0.186	1.911	NA	0.331	1.394	0.026	0.979	0.036	NA	D_0__Bacteria; D_1__unclassified_Bacteria; D_2__unclassified_Bacteria; D_3__unclassified_Bacteria; D_4__unclassified_Bacteria; D_5__unclassified_Bacteria
OTU_1412	1.313	1.592	-0.755	0.45	-1.202	NA	1.093	1.729	-1.076	0.282	-1.86	NA	1.459	1.325	-0.59	0.555	-0.782	NA	1.614	1.19	-0.356	0.722	-0.424	NA	1.986	1.279	0.054	0.957	0.07	NA	2.649	1.195	0.567	0.571	0.678	NA	D_0__Bacteria; D_1__unclassified_Bacteria; D_2__unclassified_Bacteria; D_3__unclassified_Bacteria; D_4__unclassified_Bacteria; D_5__unclassified_Bacteria
OTU_1413	1.465	1.485	1.059	0.289	1.573	0.535	2.337	1.406	1.641	0.101	2.307	0.317	1.449	1.466	0.955	0.339	1.401	NA	1.801	1.235	1.39	0.164	1.717	NA	0.629	1.561	0.002	0.998	0.003	NA	0.642	1.463	0.038	0.97	0.056	NA	D_0__Bacteria; D_1__unclassified_Bacteria; D_2__unclassified_Bacteria; D_3__unclassified_Bacteria; D_4__unclassified_Bacteria; D_5__unclassified_Bacteria
OTU_1414	1.682	1.474	1.204	0.229	1.775	0.473	1.675	1.572	1.103	0.27	1.734	0.562	0.48	1.7	-0.334	0.739	-0.567	NA	0.479	1.486	-0.317	0.751	-0.471	NA	0.665	1.558	0.041	0.968	0.063	NA	0.645	1.463	0.035	0.972	0.051	NA	D_0__Bacteria; D_1__unclassified_Bacteria; D_2__unclassified_Bacteria; D_3__unclassified_Bacteria; D_4__unclassified_Bacteria; D_5__unclassified_Bacteria
OTU_1415	1.574	1.556	0.315	0.753	0.49	0.884	0.933	1.746	-0.392	0.695	-0.684	NA	1.118	1.402	-0.214	0.83	-0.301	NA	0.795	1.435	-0.836	0.403	-1.2	NA	1.13	1.455	-0.166	0.868	-0.242	NA	0.943	1.425	-0.406	0.685	-0.578	NA	D_0__Bacteria; D_1__Verrucomicrobia; D_2__Subdivision3; D_3__unclassified_Subdivision3; D_4__unclassified_Subdivision3; D_5__Subdivision3_genera_incertae_sedis
OTU_1416	0.829	1.762	0.296	0.767	0.521	NA	1.083	1.713	0.578	0.563	0.991	NA	2.595	1.212	1.994	0.046	2.417	0.229	1.632	1.321	1.123	0.261	1.483	NA	0.995	1.481	0.487	0.626	0.721	NA	2.459	1.2	1.806	0.071	2.168	NA	D_0__Bacteria; D_1__unclassified_Bacteria; D_2__unclassified_Bacteria; D_3__unclassified_Bacteria; D_4__unclassified_Bacteria; D_5__unclassified_Bacteria
OTU_1417	2.694	1.329	1.916	0.055	2.547	0.193	0.924	1.817	0.377	0.706	0.685	NA	1.133	1.48	0.699	0.485	1.035	NA	0.988	1.451	0.452	0.651	0.656	NA	0.786	1.544	0.224	0.823	0.345	NA	1.332	1.382	0.822	0.411	1.135	NA	D_0__Bacteria; D_1__Proteobacteria; D_2__unclassified_Proteobacteria; D_3__unclassified_Proteobacteria; D_4__unclassified_Proteobacteria; D_5__unclassified_Proteobacteria
OTU_1418	2.203	1.373	1.167	0.243	1.603	0.487	1.994	1.408	1.041	0.298	1.465	0.588	2.13	1.212	1.25	0.211	1.515	0.533	0.971	1.4	0.023	0.981	0.033	NA	1.795	1.302	0.869	0.385	1.131	NA	0.634	1.469	-0.514	0.607	-0.756	NA	D_0__Bacteria; D_1__Acidobacteria; D_2__Acidobacteria_Gp16; D_3__unclassified_Acidobacteria_Gp16; D_4__unclassified_Acidobacteria_Gp16; D_5__Gp16
OTU_1419	1.279	1.607	-0.367	0.713	-0.59	NA	1.459	1.529	-0.098	0.922	-0.15	NA	1.937	1.182	0.381	0.704	0.45	0.871	1.963	1.206	0.361	0.718	0.435	NA	1.289	1.39	-0.371	0.71	-0.516	NA	4.733	1.177	1.578	0.115	1.857	0.657	D_0__Bacteria; D_1__Proteobacteria; D_2__Gammaproteobacteria; D_3__unclassified_Gammaproteobacteria; D_4__unclassified_Gammaproteobacteria; D_5__unclassified_Gammaproteobacteria
OTU_142	26.752	0.495	-2.518	0.012	-1.246	0.077	41.792	0.513	0.641	0.522	0.329	0.767	24.506	0.589	-2.929	0.003	-1.725	0.053	26.78	0.684	-1.734	0.083	-1.186	0.498	42.888	0.608	0.53	0.596	0.322	0.899	30.333	0.451	-1.422	0.155	-0.642	0.737	D_0__Bacteria; D_1__unclassified_Bacteria; D_2__unclassified_Bacteria; D_3__unclassified_Bacteria; D_4__unclassified_Bacteria; D_5__unclassified_Bacteria
OTU_1420	1.736	1.396	-0.864	0.387	-1.206	0.628	3.421	1.12	0.66	0.509	0.739	0.758	1.922	1.232	-0.657	0.511	-0.809	0.777	2.753	1.003	0.201	0.841	0.202	0.968	2.633	1.15	0.069	0.945	0.08	0.99	2.396	1.117	-0.078	0.938	-0.087	NA	D_0__Bacteria; D_1__unclassified_Bacteria; D_2__unclassified_Bacteria; D_3__unclassified_Bacteria; D_4__unclassified_Bacteria; D_5__unclassified_Bacteria
OTU_1421	3.625	1.236	-2.429	0.015	-3.003	0.087	3.857	1.164	-1.779	0.075	-2.072	0.27	4.144	0.971	-1.891	0.059	-1.837	0.264	4.145	0.988	-1.768	0.077	-1.746	0.492	4.92	0.972	-0.952	0.341	-0.926	0.791	4.085	0.997	-1.711	0.087	-1.706	0.566	D_0__Bacteria; D_1__unclassified_Bacteria; D_2__unclassified_Bacteria; D_3__unclassified_Bacteria; D_4__unclassified_Bacteria; D_5__unclassified_Bacteria
OTU_1422	1.432	1.897	-2.162	0.031	-4.103	NA	1.554	1.616	-1.49	0.136	-2.407	NA	1.597	1.404	-1.725	0.085	-2.421	NA	2.58	1.032	-0.258	0.796	-0.267	NA	2.106	1.198	-0.758	0.448	-0.908	NA	3.063	1.031	0.2	0.842	0.206	0.959	D_0__Bacteria; D_1__unclassified_Bacteria; D_2__unclassified_Bacteria; D_3__unclassified_Bacteria; D_4__unclassified_Bacteria; D_5__unclassified_Bacteria
OTU_1423	0.98	1.728	-0.988	0.323	-1.707	NA	1.098	1.64	-0.598	0.55	-0.981	NA	1.789	1.183	0.222	0.825	0.262	0.939	1.464	1.266	-0.157	0.875	-0.198	NA	1.621	1.327	0.021	0.983	0.028	NA	1.948	1.188	0.383	0.702	0.455	NA	D_0__Bacteria; D_1__Proteobacteria; D_2__Alphaproteobacteria; D_3__Rhodospirillales; D_4__unclassified_Rhodospirillales; D_5__unclassified_Rhodospirillales
OTU_1424	1.442	1.485	-0.149	0.881	-0.222	NA	1.242	1.586	-0.329	0.742	-0.521	NA	2.092	1.17	0.535	0.593	0.626	0.817	1.286	1.302	-0.38	0.704	-0.495	NA	1.11	1.432	-0.625	0.532	-0.894	NA	2.089	1.178	0.518	0.604	0.611	NA	D_0__Bacteria; D_1__Verrucomicrobia; D_2__unclassified_Verrucomicrobia; D_3__unclassified_Verrucomicrobia; D_4__unclassified_Verrucomicrobia; D_5__unclassified_Verrucomicrobia
OTU_1425	1.563	1.513	-1.083	0.279	-1.639	0.524	1.215	1.913	-1.908	0.056	-3.651	NA	1.913	1.23	-0.648	0.517	-0.797	0.777	1.747	1.26	-0.818	0.414	-1.03	NA	1.747	1.298	-0.803	0.422	-1.042	NA	2.217	1.18	-0.219	0.827	-0.258	NA	D_0__Bacteria; D_1__unclassified_Bacteria; D_2__unclassified_Bacteria; D_3__unclassified_Bacteria; D_4__unclassified_Bacteria; D_5__unclassified_Bacteria
OTU_1426	1.251	1.702	0.022	0.982	0.038	NA	0.759	1.925	-0.627	0.531	-1.206	NA	1.929	1.324	0.658	0.511	0.871	0.777	1.116	1.434	-0.151	0.88	-0.216	NA	1.445	1.397	0.212	0.832	0.297	NA	0.944	1.448	-0.355	0.722	-0.515	NA	D_0__Bacteria; D_1__unclassified_Bacteria; D_2__unclassified_Bacteria; D_3__unclassified_Bacteria; D_4__unclassified_Bacteria; D_5__unclassified_Bacteria
OTU_1427	1.928	1.527	-1.821	0.069	-2.781	0.221	1.709	1.851	-2.239	0.025	-4.144	0.145	1.921	1.376	-1.947	0.052	-2.679	0.24	2.074	1.199	-1.579	0.114	-1.894	NA	1.753	1.494	-2.371	0.018	-3.543	NA	3.39	1.01	-0.037	0.971	-0.037	0.989	D_0__Bacteria; D_1__Chloroflexi; D_2__unclassified_Chloroflexi; D_3__unclassified_Chloroflexi; D_4__unclassified_Chloroflexi; D_5__unclassified_Chloroflexi
OTU_1428	0.79	1.857	-0.76	0.447	-1.412	NA	1.414	1.575	0.201	0.84	0.317	NA	1.932	1.33	0.63	0.529	0.838	0.782	1.459	1.253	0.234	0.815	0.293	NA	1.775	1.289	0.517	0.605	0.666	NA	1.273	1.367	0.033	0.973	0.046	NA	D_0__Bacteria; D_1__unclassified_Bacteria; D_2__unclassified_Bacteria; D_3__unclassified_Bacteria; D_4__unclassified_Bacteria; D_5__unclassified_Bacteria
OTU_1429	2.494	1.353	0.451	0.652	0.611	0.833	2.806	1.249	0.742	0.458	0.926	0.721	1.278	1.525	-0.721	0.471	-1.099	NA	1.439	1.326	-0.514	0.607	-0.682	NA	2.071	1.26	0.16	0.873	0.201	NA	2.109	1.257	0.206	0.837	0.259	NA	D_0__Bacteria; D_1__Planctomycetes; D_2__Planctomycetia; D_3__Planctomycetales; D_4__Planctomycetaceae; D_5__unclassified_Planctomycetaceae
OTU_143	16.143	0.629	-1.45	0.147	-0.912	0.36	20.743	0.686	0.023	0.982	0.015	0.989	27.675	0.727	0.898	0.369	0.652	0.684	41.534	0.727	2.003	0.045	1.456	0.364	32.884	0.493	2.114	0.035	1.043	0.302	43.418	0.579	2.773	0.006	1.605	0.147	D_0__Bacteria; D_1__Bacteroidetes; D_2__Flavobacteriia; D_3__Flavobacteriales; D_4__Flavobacteriaceae; D_5__Flavobacterium
OTU_1430	0.317	2.068	0.99	0.322	2.048	NA	1.761	1.873	2.203	0.028	4.125	0.149	0.498	1.725	1.272	0.204	2.194	NA	0.331	1.426	0.97	0.332	1.383	NA	0.801	1.567	1.537	0.124	2.409	NA	0.325	1.377	0.898	0.369	1.236	NA	D_0__Bacteria; D_1__unclassified_Bacteria; D_2__unclassified_Bacteria; D_3__unclassified_Bacteria; D_4__unclassified_Bacteria; D_5__unclassified_Bacteria
OTU_1431	4.066	1.132	1.666	0.096	1.885	0.281	6.466	1.129	2.314	0.021	2.613	0.133	3.56	1.068	1.505	0.132	1.606	0.42	3.42	1.024	1.458	0.145	1.493	0.617	1.782	1.301	0.196	0.844	0.256	NA	1.606	1.282	0.054	0.957	0.07	NA	D_0__Bacteria; D_1__Planctomycetes; D_2__Planctomycetia; D_3__unclassified_Planctomycetia; D_4__unclassified_Planctomycetia; D_5__unclassified_Planctomycetia
OTU_1432	9.754	0.697	-0.535	0.593	-0.373	0.798	7.272	0.858	-1.677	0.093	-1.439	0.305	8.641	0.686	-1.171	0.241	-0.803	0.569	10.627	0.639	-0.177	0.859	-0.113	0.968	10.025	0.776	-0.357	0.721	-0.277	0.94	6.901	0.83	-2.064	0.039	-1.712	0.419	D_0__Bacteria; D_1__Actinobacteria; D_2__Actinobacteria; D_3__Gaiellales; D_4__Gaiellaceae; D_5__Gaiella
OTU_1433	1.47	1.551	0.552	0.581	0.856	0.787	1.471	1.533	0.595	0.552	0.912	NA	1.297	1.353	0.458	0.647	0.62	NA	1.969	1.184	1.104	0.27	1.307	NA	1.966	1.29	0.981	0.327	1.265	NA	1.131	1.369	0.244	0.807	0.334	NA	D_0__Bacteria; D_1__Actinobacteria; D_2__Actinobacteria; D_3__unclassified_Actinobacteria; D_4__unclassified_Actinobacteria; D_5__unclassified_Actinobacteria
OTU_1434	3.675	1.066	0.335	0.737	0.358	0.881	2.041	1.45	-0.971	0.332	-1.408	0.615	3.577	0.937	0.292	0.77	0.274	0.911	2.255	1.101	-0.963	0.336	-1.06	NA	1.606	1.505	-2.274	0.023	-3.422	NA	1.891	1.289	-1.281	0.2	-1.651	NA	D_0__Bacteria; D_1__Proteobacteria; D_2__Gammaproteobacteria; D_3__unclassified_Gammaproteobacteria; D_4__unclassified_Gammaproteobacteria; D_5__unclassified_Gammaproteobacteria
OTU_1435	9.526	0.76	-0.527	0.598	-0.401	0.8	8.832	0.876	-0.601	0.548	-0.527	0.785	11.466	0.694	0.217	0.828	0.151	0.94	10.541	0.765	-0.098	0.922	-0.075	0.981	11.801	0.711	0.296	0.768	0.21	0.949	10.432	0.702	-0.07	0.944	-0.049	0.985	D_0__Bacteria; D_1__Acidobacteria; D_2__Acidobacteria_Gp6; D_3__unclassified_Acidobacteria_Gp6; D_4__unclassified_Acidobacteria_Gp6; D_5__Gp6
OTU_1436	3.707	1.079	-1.274	0.203	-1.374	0.444	5.848	0.98	0.216	0.829	0.212	0.93	3.404	1.067	-1.719	0.086	-1.834	0.326	4.354	0.966	-0.662	0.508	-0.64	0.897	3.769	1.085	-1.134	0.257	-1.23	0.733	7.344	0.795	0.932	0.351	0.741	0.899	D_0__Bacteria; D_1__unclassified_Bacteria; D_2__unclassified_Bacteria; D_3__unclassified_Bacteria; D_4__unclassified_Bacteria; D_5__unclassified_Bacteria
OTU_1437	5.282	1.701	-3.4	0.001	-5.784	0.013	5.158	1.684	-3.323	0.001	-5.596	0.022	5.3	1.456	-3.668	0	-5.341	0.01	5.927	0.941	-2.801	0.005	-2.636	0.097	5.622	1.084	-3.132	0.002	-3.394	0.059	7.654	0.792	-1.231	0.218	-0.975	0.805	D_0__Bacteria; D_1__unclassified_Bacteria; D_2__unclassified_Bacteria; D_3__unclassified_Bacteria; D_4__unclassified_Bacteria; D_5__unclassified_Bacteria
OTU_1438	3.378	1.082	0.623	0.533	0.674	0.758	3.492	1.117	0.707	0.48	0.79	0.738	3.076	1.016	0.45	0.653	0.457	0.844	2.599	1.138	0.044	0.965	0.05	NA	2.785	1.125	0.176	0.861	0.197	0.978	2.228	1.164	-0.234	0.815	-0.272	NA	D_0__Bacteria; D_1__unclassified_Bacteria; D_2__unclassified_Bacteria; D_3__unclassified_Bacteria; D_4__unclassified_Bacteria; D_5__unclassified_Bacteria
OTU_1439	1.608	1.364	0.393	0.694	0.536	0.857	0.938	1.744	-0.397	0.692	-0.692	NA	1.949	1.155	0.785	0.433	0.907	0.73	1.131	1.287	-0.21	0.834	-0.27	NA	1.293	1.35	0.021	0.984	0.028	NA	2.112	1.178	0.849	0.396	1	NA	D_0__Bacteria; D_1__Planctomycetes; D_2__Planctomycetia; D_3__Planctomycetales; D_4__Planctomycetaceae; D_5__unclassified_Planctomycetaceae
OTU_144	25.976	0.448	-0.599	0.549	-0.269	0.769	24.678	0.545	-0.642	0.521	-0.349	0.767	27.402	0.466	-0.231	0.818	-0.108	0.935	29.222	0.467	0.188	0.851	0.088	0.968	29.684	0.486	0.246	0.806	0.12	0.959	26.137	0.446	-0.402	0.688	-0.179	0.936	D_0__Bacteria; D_1__Proteobacteria; D_2__Betaproteobacteria; D_3__Burkholderiales; D_4__Burkholderiaceae; D_5__Ralstonia
OTU_1440	1.437	1.549	0.168	0.867	0.26	NA	1.198	1.663	-0.081	0.936	-0.134	NA	0.809	1.633	-0.775	0.438	-1.265	NA	1.961	1.181	0.714	0.476	0.842	NA	0.803	1.545	-0.743	0.457	-1.148	NA	1.638	1.324	0.37	0.711	0.49	NA	D_0__Bacteria; D_1__Proteobacteria; D_2__Deltaproteobacteria; D_3__Myxococcales; D_4__unclassified_Myxococcales; D_5__unclassified_Myxococcales
OTU_1441	1.599	1.58	-1.613	0.107	-2.549	0.297	1.56	1.619	-1.487	0.137	-2.408	NA	2.091	1.139	-0.872	0.383	-0.993	0.693	1.764	1.23	-1.33	0.183	-1.635	NA	1.921	1.273	-0.972	0.331	-1.236	NA	3.228	1.048	0.303	0.762	0.317	0.949	D_0__Bacteria; D_1__Actinobacteria; D_2__Actinobacteria; D_3__Acidimicrobiales; D_4__unclassified_Acidimicrobiales; D_5__unclassified_Acidimicrobiales
OTU_1442	1.258	1.615	0.38	0.704	0.613	NA	1.142	1.617	0.281	0.778	0.455	NA	1.14	1.481	0.245	0.807	0.363	NA	1.13	1.325	0.26	0.795	0.345	NA	1.325	1.417	0.422	0.673	0.598	NA	1.131	1.393	0.244	0.808	0.339	NA	D_0__Bacteria; D_1__unclassified_Bacteria; D_2__unclassified_Bacteria; D_3__unclassified_Bacteria; D_4__unclassified_Bacteria; D_5__unclassified_Bacteria
OTU_1443	0.825	1.846	0.815	0.415	1.505	NA	0.992	1.754	1.039	0.299	1.822	NA	1.479	1.455	1.58	0.114	2.299	NA	0.968	1.48	0.846	0.398	1.251	NA	1.487	1.425	1.482	0.138	2.111	NA	1.97	1.308	1.897	0.058	2.481	NA	D_0__Bacteria; D_1__Chloroflexi; D_2__Thermomicrobia; D_3__Sphaerobacterales; D_4__Sphaerobacteraceae; D_5__Sphaerobacter
OTU_1444	4.677	0.93	0.748	0.454	0.696	0.691	3.558	1.102	0.097	0.923	0.107	0.973	3.889	0.883	0.29	0.772	0.256	0.911	4.055	0.914	0.387	0.699	0.354	0.942	5.695	0.889	1.189	0.234	1.057	0.716	3.547	0.986	0.075	0.941	0.073	0.985	D_0__Bacteria; D_1__Acidobacteria; D_2__Acidobacteria_Gp17; D_3__unclassified_Acidobacteria_Gp17; D_4__unclassified_Acidobacteria_Gp17; D_5__Gp17
OTU_1445	0.357	2.061	0.954	0.34	1.967	NA	1.159	1.934	1.853	0.064	3.583	NA	0.818	1.71	1.612	0.107	2.756	NA	0.666	1.486	1.428	0.153	2.121	NA	0.81	1.567	1.545	0.122	2.421	NA	0.333	1.382	0.91	0.363	1.257	NA	D_0__Bacteria; D_1__unclassified_Bacteria; D_2__unclassified_Bacteria; D_3__unclassified_Bacteria; D_4__unclassified_Bacteria; D_5__unclassified_Bacteria
OTU_1446	0.48	2.031	-0.296	0.767	-0.602	NA	1.089	1.761	0.542	0.588	0.955	NA	0.967	1.594	0.445	0.656	0.71	NA	1.302	1.358	0.836	0.403	1.135	NA	1.289	1.433	0.778	0.437	1.114	NA	0.474	1.448	-0.267	0.79	-0.386	NA	D_0__Bacteria; D_1__unclassified_Bacteria; D_2__unclassified_Bacteria; D_3__unclassified_Bacteria; D_4__unclassified_Bacteria; D_5__unclassified_Bacteria
OTU_1447	0.967	1.967	1.819	0.069	3.579	NA	0.683	1.996	1.442	0.149	2.878	NA	1.136	1.66	2.012	0.044	3.34	NA	1.326	1.446	2.171	0.03	3.139	NA	0.801	1.567	1.537	0.124	2.409	NA	0.505	1.444	1.161	0.246	1.677	NA	D_0__Bacteria; D_1__Bacteroidetes; D_2__unclassified_Bacteroidetes; D_3__unclassified_Bacteroidetes; D_4__unclassified_Bacteroidetes; D_5__unclassified_Bacteroidetes
OTU_1448	2.877	1.145	-0.749	0.454	-0.858	0.691	3.463	1.128	-0.17	0.865	-0.192	0.945	3.208	1.006	-0.487	0.626	-0.49	0.83	3.549	1.005	-0.171	0.864	-0.172	0.968	3.53	1.035	-0.177	0.859	-0.183	0.978	3.194	1.103	-0.366	0.715	-0.403	0.941	D_0__Bacteria; D_1__unclassified_Bacteria; D_2__unclassified_Bacteria; D_3__unclassified_Bacteria; D_4__unclassified_Bacteria; D_5__unclassified_Bacteria
OTU_1449	0.497	1.978	0.344	0.731	0.681	NA	0.314	2.018	0.015	0.988	0.031	NA	1.495	1.552	1.377	0.169	2.137	NA	2.464	1.242	2.311	0.021	2.872	NA	1.799	1.374	1.748	0.08	2.402	NA	2.009	1.315	1.876	0.061	2.468	NA	D_0__Bacteria; D_1__Bacteroidetes; D_2__Sphingobacteriia; D_3__Sphingobacteriales; D_4__Chitinophagaceae; D_5__Chitinophaga
OTU_145	19.968	0.604	1.307	0.191	0.79	0.431	15.353	0.748	0.268	0.789	0.2	0.911	22.23	0.482	2.092	0.036	1.008	0.202	12.392	0.596	-0.821	0.412	-0.489	0.858	11.994	0.681	-0.893	0.372	-0.608	0.805	12.656	0.65	-0.557	0.578	-0.362	0.93	D_0__Bacteria; D_1__Acidobacteria; D_2__Acidobacteria_Gp4; D_3__unclassified_Acidobacteria_Gp4; D_4__unclassified_Acidobacteria_Gp4; D_5__Gp4
OTU_1450	3.862	1.742	3.11	0.002	5.418	0.024	2.271	1.839	2.425	0.015	4.459	0.112	0	NA	NA	NA	NA	NA	0	NA	NA	NA	NA	NA	0	NA	NA	NA	NA	NA	0.163	1.293	0.709	0.479	0.916	NA	D_0__Bacteria; D_1__Proteobacteria; D_2__Gammaproteobacteria; D_3__unclassified_Gammaproteobacteria; D_4__unclassified_Gammaproteobacteria; D_5__unclassified_Gammaproteobacteria
OTU_1451	1.5	1.603	1.551	0.121	2.487	0.318	1.245	1.743	1.2	0.23	2.091	NA	0.652	1.662	0.623	0.533	1.036	NA	0.813	1.465	0.803	0.422	1.176	NA	0.982	1.496	1.012	0.311	1.515	NA	0.972	1.429	1.006	0.314	1.438	NA	D_0__Bacteria; D_1__Proteobacteria; D_2__Deltaproteobacteria; D_3__unclassified_Deltaproteobacteria; D_4__unclassified_Deltaproteobacteria; D_5__unclassified_Deltaproteobacteria
OTU_1452	1.753	1.877	-2.299	0.021	-4.316	0.104	2.016	1.501	-1.306	0.192	-1.959	0.465	2.733	1.091	-0.669	0.503	-0.73	0.773	2.407	1.16	-0.98	0.327	-1.136	NA	2.4	1.222	-0.951	0.342	-1.161	NA	3.228	1.075	-0.142	0.887	-0.153	0.969	D_0__Bacteria; D_1__unclassified_Bacteria; D_2__unclassified_Bacteria; D_3__unclassified_Bacteria; D_4__unclassified_Bacteria; D_5__unclassified_Bacteria
OTU_1453	0.493	2.061	1.253	0.21	2.583	NA	0.794	1.996	1.473	0.141	2.941	NA	0.485	1.725	1.258	0.208	2.17	NA	0.499	1.473	1.216	0.224	1.79	NA	0.157	1.417	0.697	0.486	0.987	NA	1.538	1.447	2.081	0.037	3.012	NA	D_0__Bacteria; D_1__Proteobacteria; D_2__Deltaproteobacteria; D_3__Myxococcales; D_4__unclassified_Myxococcales; D_5__unclassified_Myxococcales
OTU_1454	1.637	1.375	0.06	0.952	0.082	0.983	3.527	1.161	1.427	0.154	1.656	0.413	2.894	1.182	1.034	0.301	1.222	0.635	1.461	1.342	-0.127	0.899	-0.17	NA	2.312	1.235	0.615	0.539	0.759	NA	1.786	1.239	0.234	0.815	0.29	NA	D_0__Bacteria; D_1__unclassified_Bacteria; D_2__unclassified_Bacteria; D_3__unclassified_Bacteria; D_4__unclassified_Bacteria; D_5__unclassified_Bacteria
OTU_1455	2.76	1.205	-0.61	0.542	-0.735	0.765	2.226	1.371	-1.08	0.28	-1.48	0.57	2.555	1.166	-0.824	0.41	-0.961	0.713	2.242	1.222	-1.162	0.245	-1.42	NA	1.922	1.366	-1.796	0.072	-2.453	NA	2.202	1.212	-1.156	0.248	-1.401	NA	D_0__Bacteria; D_1__Proteobacteria; D_2__Betaproteobacteria; D_3__unclassified_Betaproteobacteria; D_4__unclassified_Betaproteobacteria; D_5__unclassified_Betaproteobacteria
OTU_1456	3.028	1.264	-2.159	0.031	-2.729	0.129	3.118	1.294	-1.642	0.101	-2.124	0.317	5.831	0.797	0.237	0.812	0.189	0.931	5.519	0.774	0.07	0.944	0.054	0.981	5.686	0.828	0.146	0.884	0.121	0.981	5.462	0.83	0.091	0.928	0.075	0.985	D_0__Bacteria; D_1__unclassified_Bacteria; D_2__unclassified_Bacteria; D_3__unclassified_Bacteria; D_4__unclassified_Bacteria; D_5__unclassified_Bacteria
OTU_1457	1.508	1.6	1.543	0.123	2.469	0.321	1.251	1.692	1.258	0.208	2.129	NA	1.471	1.426	1.63	0.103	2.323	NA	0.815	1.464	0.795	0.426	1.165	NA	2.662	1.308	2.263	0.024	2.961	0.257	0.318	1.386	0.014	0.989	0.019	NA	D_0__Bacteria; D_1__Bacteroidetes; D_2__Sphingobacteriia; D_3__Sphingobacteriales; D_4__Sphingobacteriaceae; D_5__Pedobacter
OTU_1458	5.699	0.874	1.087	0.277	0.95	0.524	5.923	0.935	1.143	0.253	1.069	0.548	4.674	0.865	0.592	0.554	0.512	0.793	5.047	0.859	0.768	0.442	0.66	0.863	4.568	0.942	0.459	0.646	0.432	0.914	3.673	0.997	-0.033	0.974	-0.033	0.989	D_0__Bacteria; D_1__Actinobacteria; D_2__Actinobacteria; D_3__Actinomycetales; D_4__Nocardioidaceae; D_5__Aeromicrobium
OTU_1459	0.16	2.04	0.687	0.492	1.401	NA	0	NA	NA	NA	NA	NA	4.519	1.724	1.663	NA	2.867	NA	0	NA	NA	NA	NA	NA	0	NA	NA	NA	NA	NA	0	NA	NA	NA	NA	NA	D_0__Bacteria; D_1__Bacteroidetes; D_2__Flavobacteriia; D_3__Flavobacteriales; D_4__Flavobacteriaceae; D_5__Flavobacterium
OTU_146	13.71	0.635	1.246	0.213	0.791	0.454	8.544	0.824	-0.482	0.63	-0.397	0.832	8.577	0.684	-0.649	0.517	-0.444	0.777	15.356	0.572	1.808	0.071	1.035	0.469	15.858	0.689	1.561	0.119	1.076	0.551	13.608	0.631	1.284	0.199	0.81	0.799	D_0__Bacteria; D_1__Acidobacteria; D_2__Acidobacteria_Gp6; D_3__unclassified_Acidobacteria_Gp6; D_4__unclassified_Acidobacteria_Gp6; D_5__Gp6
OTU_1460	2.843	1.208	0.008	0.994	0.009	0.998	2.386	1.264	-0.321	0.748	-0.406	0.893	2.733	1.001	-0.115	0.908	-0.115	0.961	2.899	1.007	0.045	0.964	0.045	0.981	2.725	1.109	-0.101	0.919	-0.112	0.99	2.701	1.138	-0.069	0.945	-0.078	NA	D_0__Bacteria; D_1__unclassified_Bacteria; D_2__unclassified_Bacteria; D_3__unclassified_Bacteria; D_4__unclassified_Bacteria; D_5__unclassified_Bacteria
OTU_1461	2.568	1.149	0.04	0.968	0.046	0.988	2.544	1.266	0.083	0.934	0.105	0.974	4.356	0.91	1.31	0.19	1.192	0.504	3.391	1.012	0.644	0.52	0.652	0.902	5.323	0.94	1.598	0.11	1.503	0.537	2.544	1.124	0.058	0.954	0.065	NA	D_0__Bacteria; D_1__unclassified_Bacteria; D_2__unclassified_Bacteria; D_3__unclassified_Bacteria; D_4__unclassified_Bacteria; D_5__unclassified_Bacteria
OTU_1462	1.809	1.499	-0.756	0.45	-1.133	0.687	1.618	1.584	-0.923	0.356	-1.461	0.636	1.283	1.672	-1.971	0.049	-3.295	NA	1.776	1.259	-0.828	0.408	-1.043	NA	1.938	1.334	-0.566	0.572	-0.754	NA	1.588	1.347	-0.983	0.325	-1.324	NA	D_0__Bacteria; D_1__Planctomycetes; D_2__Planctomycetia; D_3__Planctomycetales; D_4__Planctomycetaceae; D_5__unclassified_Planctomycetaceae
OTU_1463	2.411	1.243	-1.002	0.316	-1.246	0.561	2.164	1.446	-1.041	0.298	-1.505	0.588	3.381	1.01	-0.074	0.941	-0.075	0.978	4.707	0.91	0.757	0.449	0.689	0.864	2.9	1.094	-0.464	0.643	-0.507	0.91	3.829	1.015	0.272	0.786	0.276	0.95	D_0__Bacteria; D_1__Actinobacteria; D_2__Actinobacteria; D_3__Actinomycetales; D_4__unclassified_Actinomycetales; D_5__unclassified_Actinomycetales
OTU_1464	1.95	1.351	-0.276	0.783	-0.372	0.901	1.923	1.362	-0.225	0.822	-0.306	0.926	1.949	1.366	-0.245	0.806	-0.335	0.928	1.766	1.214	-0.492	0.623	-0.598	NA	2.275	1.165	0.038	0.97	0.044	NA	3.558	1.019	0.996	0.319	1.015	0.885	D_0__Bacteria; D_1__unclassified_Bacteria; D_2__unclassified_Bacteria; D_3__unclassified_Bacteria; D_4__unclassified_Bacteria; D_5__unclassified_Bacteria
OTU_1465	0.653	1.84	0.033	0.974	0.061	NA	1.654	1.538	1.118	0.264	1.72	0.557	1.135	1.406	0.769	0.442	1.081	NA	0.316	1.419	-0.936	0.349	-1.328	NA	1.326	1.429	0.816	0.414	1.166	NA	0.636	1.469	0.029	0.977	0.042	NA	D_0__Bacteria; D_1__unclassified_Bacteria; D_2__unclassified_Bacteria; D_3__unclassified_Bacteria; D_4__unclassified_Bacteria; D_5__unclassified_Bacteria
OTU_1466	5.186	1.011	2.624	0.009	2.653	0.067	1.308	1.514	0.074	0.941	0.113	NA	1.954	1.155	0.781	0.435	0.902	0.731	2.294	1.094	1.055	0.291	1.154	NA	3.384	1.096	1.643	0.1	1.801	0.509	2.087	1.231	0.77	0.441	0.948	NA	D_0__Bacteria; D_1__unclassified_Bacteria; D_2__unclassified_Bacteria; D_3__unclassified_Bacteria; D_4__unclassified_Bacteria; D_5__unclassified_Bacteria
OTU_1467	2.459	1.201	1.141	0.254	1.37	0.499	1.97	1.433	0.644	0.52	0.923	0.766	0.637	1.707	-1.561	0.118	-2.666	NA	1.63	1.188	0.433	0.665	0.514	NA	1.45	1.352	0.195	0.845	0.264	NA	1.628	1.253	0.414	0.679	0.518	NA	D_0__Bacteria; D_1__Proteobacteria; D_2__Deltaproteobacteria; D_3__unclassified_Deltaproteobacteria; D_4__unclassified_Deltaproteobacteria; D_5__unclassified_Deltaproteobacteria
OTU_1468	3.362	1.067	-0.328	0.743	-0.35	0.882	2.585	1.282	-0.954	0.34	-1.223	0.623	3.045	1.029	-0.651	0.515	-0.67	0.777	3.061	0.965	-0.654	0.513	-0.631	0.899	2.577	1.143	-1.115	0.265	-1.275	0.734	2.375	1.185	-1.265	0.206	-1.499	NA	D_0__Bacteria; D_1__Actinobacteria; D_2__Actinobacteria; D_3__Rubrobacterales; D_4__Rubrobacteraceae; D_5__Rubrobacter
OTU_1469	1.112	1.646	-0.63	0.529	-1.038	NA	1.247	1.575	-0.336	0.737	-0.529	NA	1.285	1.355	-0.411	0.681	-0.557	NA	2.757	1.133	0.952	0.341	1.079	0.821	1.439	1.346	-0.163	0.87	-0.22	NA	2.099	1.184	0.515	0.607	0.609	NA	D_0__Bacteria; D_1__unclassified_Bacteria; D_2__unclassified_Bacteria; D_3__unclassified_Bacteria; D_4__unclassified_Bacteria; D_5__unclassified_Bacteria
OTU_147	13.595	0.597	-0.891	0.373	-0.532	0.615	11.635	0.744	-1.369	0.171	-1.019	0.439	15.268	0.54	-0.306	0.76	-0.165	0.9	19.099	0.503	0.867	0.386	0.436	0.851	16.695	0.591	0.141	0.888	0.084	0.982	14.524	0.575	-0.439	0.661	-0.252	0.936	D_0__Bacteria; D_1__unclassified_Bacteria; D_2__unclassified_Bacteria; D_3__unclassified_Bacteria; D_4__unclassified_Bacteria; D_5__unclassified_Bacteria
OTU_1470	0.162	2.041	-0.677	0.498	-1.383	NA	0.842	1.851	0.789	0.43	1.46	NA	1.14	1.494	1.28	0.201	1.912	NA	1.154	1.381	1.267	0.205	1.749	NA	1.644	1.407	1.585	0.113	2.23	NA	0.645	1.469	0.556	0.578	0.817	NA	D_0__Bacteria; D_1__Proteobacteria; D_2__Deltaproteobacteria; D_3__Myxococcales; D_4__Nannocystaceae; D_5__unclassified_Nannocystaceae
OTU_1471	4.377	0.951	0.368	0.713	0.35	0.868	2.904	1.176	-0.643	0.52	-0.756	0.766	3.059	0.969	-0.691	0.49	-0.669	0.764	3.728	0.937	-0.062	0.951	-0.058	0.981	3.68	1.013	-0.089	0.929	-0.09	0.99	3.723	1	-0.016	0.987	-0.016	0.994	D_0__Bacteria; D_1__unclassified_Bacteria; D_2__unclassified_Bacteria; D_3__unclassified_Bacteria; D_4__unclassified_Bacteria; D_5__unclassified_Bacteria
OTU_1472	3.09	1.135	1.573	0.116	1.785	0.309	1.51	1.455	0.293	0.769	0.427	NA	0.637	1.707	-1.561	0.118	-2.666	NA	0.636	1.486	-1.503	0.133	-2.234	NA	0.796	1.525	-0.787	0.431	-1.2	NA	0.624	1.467	-1.375	0.169	-2.018	NA	D_0__Bacteria; D_1__unclassified_Bacteria; D_2__unclassified_Bacteria; D_3__unclassified_Bacteria; D_4__unclassified_Bacteria; D_5__unclassified_Bacteria
OTU_1473	0.97	1.64	0.515	0.606	0.845	NA	1.259	1.65	0.79	0.429	1.304	NA	1.3	1.456	0.86	0.39	1.252	NA	1.464	1.343	0.98	0.327	1.316	NA	1.666	1.346	1.16	0.246	1.56	NA	1.799	1.271	1.321	0.187	1.678	NA	D_0__Bacteria; D_1__Proteobacteria; D_2__Deltaproteobacteria; D_3__Myxococcales; D_4__unclassified_Myxococcales; D_5__unclassified_Myxococcales
OTU_1474	0.633	2.039	1.434	0.152	2.924	NA	2.271	1.839	2.425	0.015	4.459	0.112	0	NA	NA	NA	NA	NA	0.654	1.485	1.418	0.156	2.106	NA	0.322	1.499	0.912	0.362	1.367	NA	0.652	1.463	1.345	0.179	1.968	NA	D_0__Bacteria; D_1__unclassified_Bacteria; D_2__unclassified_Bacteria; D_3__unclassified_Bacteria; D_4__unclassified_Bacteria; D_5__unclassified_Bacteria
OTU_1475	1.925	1.452	-0.586	0.558	-0.851	0.772	1.255	1.903	-1.953	0.051	-3.716	NA	2.587	1.089	0.018	0.986	0.019	0.989	2.267	1.092	-0.282	0.778	-0.308	NA	1.611	1.347	-1.1	0.271	-1.482	NA	2.929	1.069	0.324	0.746	0.347	0.949	D_0__Bacteria; D_1__unclassified_Bacteria; D_2__unclassified_Bacteria; D_3__unclassified_Bacteria; D_4__unclassified_Bacteria; D_5__unclassified_Bacteria
OTU_1476	0.785	1.865	0.771	0.441	1.438	NA	0.674	1.867	0.651	0.515	1.216	NA	0.484	1.699	0.366	0.714	0.622	NA	1.31	1.378	1.385	0.166	1.908	NA	1.025	1.543	0.91	0.363	1.404	NA	0.325	1.39	0.036	0.971	0.05	NA	D_0__Bacteria; D_1__Proteobacteria; D_2__Alphaproteobacteria; D_3__Rhizobiales; D_4__unclassified_Rhizobiales; D_5__unclassified_Rhizobiales
OTU_1477	2.077	1.841	-2.484	0.013	-4.573	0.08	3.289	1.221	-0.464	0.642	-0.567	0.84	4.502	1.017	0.209	0.835	0.212	0.94	2.233	1.264	-2.119	0.034	-2.677	NA	2.551	1.242	-1.362	0.173	-1.69	0.64	3.351	1.07	-0.485	0.627	-0.52	0.936	D_0__Bacteria; D_1__unclassified_Bacteria; D_2__unclassified_Bacteria; D_3__unclassified_Bacteria; D_4__unclassified_Bacteria; D_5__unclassified_Bacteria
OTU_1478	0.32	2.069	-0.005	0.996	-0.011	NA	0.366	2.019	0.08	0.936	0.161	NA	1.142	1.494	1.281	0.2	1.913	NA	0.654	1.478	0.595	0.552	0.88	NA	1.469	1.456	1.373	0.17	2	NA	1.292	1.413	1.235	0.217	1.745	NA	D_0__Bacteria; D_1__Parcubacteria; D_2__unclassified_Parcubacteria; D_3__unclassified_Parcubacteria; D_4__unclassified_Parcubacteria; D_5__Parcubacteria_genera_incertae_sedis
OTU_1479	1.148	1.578	0.724	0.469	1.143	NA	0.623	1.915	0.029	0.977	0.056	NA	1.972	1.385	1.364	0.173	1.888	0.478	0.82	1.465	0.266	0.79	0.39	NA	1.283	1.431	0.789	0.43	1.13	NA	1.147	1.397	0.665	0.506	0.929	NA	D_0__Bacteria; D_1__Actinobacteria; D_2__Actinobacteria; D_3__unclassified_Actinobacteria; D_4__unclassified_Actinobacteria; D_5__unclassified_Actinobacteria
OTU_148	12.942	0.748	1.495	0.135	1.119	0.341	5.805	0.988	-0.992	0.321	-0.981	0.607	22.701	0.715	2.962	0.003	2.118	0.051	16.405	0.701	2.201	0.028	1.544	0.278	11.156	0.749	1.055	0.291	0.791	0.751	7.415	0.817	-0.188	0.851	-0.154	0.959	D_0__Bacteria; D_1__Bacteroidetes; D_2__Flavobacteriia; D_3__Flavobacteriales; D_4__Flavobacteriaceae; D_5__Flavobacterium
OTU_1480	1.995	1.347	0.689	0.491	0.928	0.722	1.635	1.476	0.387	0.698	0.572	0.872	2.142	1.254	0.809	0.419	1.014	0.718	1.981	1.285	0.618	0.537	0.794	NA	1.302	1.387	0.011	0.991	0.016	NA	0.958	1.426	-0.411	0.681	-0.586	NA	D_0__Bacteria; D_1__Actinobacteria; D_2__Actinobacteria; D_3__Actinomycetales; D_4__Nocardioidaceae; D_5__Kribbella
OTU_1481	3.742	0.982	0.403	0.687	0.395	0.855	3.291	1.103	0.124	0.901	0.137	0.965	2.58	1.052	-0.602	0.547	-0.633	0.79	2.414	1.074	-0.749	0.454	-0.805	NA	2.423	1.148	-0.705	0.481	-0.809	0.85	2.398	1.131	-0.662	0.508	-0.748	NA	D_0__Bacteria; D_1__Planctomycetes; D_2__Planctomycetia; D_3__Planctomycetales; D_4__Planctomycetaceae; D_5__unclassified_Planctomycetaceae
OTU_1482	1.479	1.468	0.602	0.547	0.884	0.768	2.094	1.391	1.094	0.274	1.521	0.566	0.816	1.557	-0.257	0.797	-0.4	NA	1.972	1.274	0.967	0.333	1.232	NA	1.323	1.417	0.394	0.693	0.559	NA	0.474	1.437	-1.103	0.27	-1.585	NA	D_0__Bacteria; D_1__unclassified_Bacteria; D_2__unclassified_Bacteria; D_3__unclassified_Bacteria; D_4__unclassified_Bacteria; D_5__unclassified_Bacteria
OTU_1483	0.79	1.773	0.255	0.798	0.453	NA	0.627	1.914	0.024	0.981	0.046	NA	0.319	1.704	-0.998	0.318	-1.7	NA	0.806	1.43	0.281	0.779	0.402	NA	2.625	1.22	1.885	0.059	2.3	0.393	0.645	1.463	0.035	0.972	0.051	NA	D_0__Bacteria; D_1__unclassified_Bacteria; D_2__unclassified_Bacteria; D_3__unclassified_Bacteria; D_4__unclassified_Bacteria; D_5__unclassified_Bacteria
OTU_1484	1.729	1.495	-0.779	0.436	-1.165	0.675	1.375	1.717	-1.257	0.209	-2.157	NA	1.919	1.351	-0.554	0.579	-0.749	0.806	2.087	1.246	-0.376	0.707	-0.468	NA	1.761	1.353	-0.737	0.461	-0.996	NA	2.557	1.159	0.069	0.945	0.08	NA	D_0__Bacteria; D_1__unclassified_Bacteria; D_2__unclassified_Bacteria; D_3__unclassified_Bacteria; D_4__unclassified_Bacteria; D_5__unclassified_Bacteria
OTU_1485	0.332	2.068	0.043	0.965	0.089	NA	0.309	2.017	0.025	0.98	0.05	NA	0.155	1.621	-0.677	0.498	-1.097	NA	2.297	1.304	2.047	0.041	2.669	NA	1.661	1.402	1.623	0.105	2.275	NA	1.84	1.363	1.656	0.098	2.258	NA	D_0__Bacteria; D_1__Bacteroidetes; D_2__Bacteroidetes_incertae_sedis; D_3__unclassified_Bacteroidetes_incertae_sedis; D_4__unclassified_Bacteroidetes_incertae_sedis; D_5__Ohtaekwangia
OTU_1486	0.832	1.761	0.297	0.767	0.523	NA	0.945	1.806	0.425	0.671	0.767	NA	1.294	1.397	0.913	0.361	1.276	NA	1.147	1.376	0.69	0.49	0.95	NA	1.127	1.429	0.667	0.505	0.953	NA	1.152	1.374	0.697	0.486	0.958	NA	D_0__Bacteria; D_1__unclassified_Bacteria; D_2__unclassified_Bacteria; D_3__unclassified_Bacteria; D_4__unclassified_Bacteria; D_5__unclassified_Bacteria
OTU_1488	1.627	1.514	-0.309	0.757	-0.468	0.887	2.26	1.372	0.319	0.749	0.438	0.893	1.461	1.416	-0.532	0.595	-0.753	NA	1.616	1.311	-0.306	0.76	-0.401	NA	1.781	1.301	-0.148	0.882	-0.193	NA	1.276	1.381	-0.723	0.47	-0.998	NA	D_0__Bacteria; D_1__unclassified_Bacteria; D_2__unclassified_Bacteria; D_3__unclassified_Bacteria; D_4__unclassified_Bacteria; D_5__unclassified_Bacteria
OTU_1489	3.478	1.399	-2.657	0.008	-3.717	0.063	3.561	1.313	-2.184	0.029	-2.868	0.152	3.34	1.515	-3.132	0.002	-4.743	0.036	3.649	1.128	-2.408	0.016	-2.716	0.201	3.982	1.048	-1.941	0.052	-2.035	0.383	8.433	0.736	0.833	0.405	0.613	0.913	D_0__Bacteria; D_1__Proteobacteria; D_2__Betaproteobacteria; D_3__Rhodocyclales; D_4__Rhodocyclaceae; D_5__unclassified_Rhodocyclaceae
OTU_149	9.133	0.763	0.359	0.719	0.274	0.873	7.13	0.872	-0.38	0.704	-0.332	0.874	14.501	0.568	2.266	0.023	1.288	0.161	12.328	0.668	1.408	0.159	0.941	0.633	9.649	0.712	0.545	0.586	0.388	0.894	12.659	0.602	1.728	0.084	1.041	0.56	D_0__Bacteria; D_1__Gemmatimonadetes; D_2__Gemmatimonadetes; D_3__Gemmatimonadales; D_4__Gemmatimonadaceae; D_5__Gemmatimonas
OTU_1490	0.638	2.059	1.319	0.187	2.715	NA	1.477	1.872	2.16	0.031	4.043	NA	0.651	1.724	1.259	0.208	2.17	NA	0.829	1.485	1.599	0.11	2.375	NA	1.298	1.541	1.968	0.049	3.032	NA	0	NA	NA	NA	NA	NA	D_0__Bacteria; D_1__Proteobacteria; D_2__Deltaproteobacteria; D_3__Bdellovibrionales; D_4__Bdellovibrionaceae; D_5__Vampirovibrio
OTU_1491	0.812	1.856	0.775	0.439	1.438	NA	0.319	2.018	0.008	0.993	0.017	NA	0.486	1.724	0.297	0.766	0.513	NA	1.651	1.377	1.544	0.123	2.126	NA	1.487	1.434	1.44	0.15	2.065	NA	0.982	1.428	1	0.317	1.428	NA	D_0__Bacteria; D_1__Parcubacteria; D_2__unclassified_Parcubacteria; D_3__unclassified_Parcubacteria; D_4__unclassified_Parcubacteria; D_5__Parcubacteria_genera_incertae_sedis
OTU_1492	2.374	1.849	2.521	0.012	4.661	0.077	0.635	2.013	1.312	0.189	2.641	NA	0.163	1.621	0.7	0.484	1.134	NA	0	NA	NA	NA	NA	NA	0	NA	NA	NA	NA	NA	1	1.467	1.712	0.087	2.511	NA	D_0__Bacteria; D_1__Proteobacteria; D_2__Gammaproteobacteria; D_3__Legionellales; D_4__Coxiellaceae; D_5__Aquicella
OTU_1493	0.321	2.069	0.001	1	0.001	NA	2.728	1.481	2.255	0.024	3.339	0.145	0.32	1.715	0.006	0.995	0.011	NA	0.16	1.313	-0.688	0.491	-0.904	NA	1.015	1.515	0.968	0.333	1.467	NA	0.156	1.291	-0.681	0.496	-0.879	NA	D_0__Bacteria; D_1__unclassified_Bacteria; D_2__unclassified_Bacteria; D_3__unclassified_Bacteria; D_4__unclassified_Bacteria; D_5__unclassified_Bacteria
OTU_1494	1.272	1.661	-1.321	0.187	-2.194	NA	2.924	1.176	0.599	0.549	0.704	0.785	2.102	1.211	-0.12	0.904	-0.146	0.961	2.283	1.197	0.047	0.963	0.056	NA	1.605	1.332	-0.679	0.497	-0.904	NA	1.913	1.211	-0.26	0.795	-0.315	NA	D_0__Bacteria; D_1__candidate division WPS-2; D_2__unclassified_candidate division WPS-2; D_3__unclassified_candidate division WPS-2; D_4__unclassified_candidate division WPS-2; D_5__WPS-2_genera_incertae_sedis
OTU_1495	3.254	1.768	2.939	0.003	5.196	0.034	1.001	1.934	1.81	0.07	3.502	NA	0.807	1.71	1.604	0.109	2.743	NA	0	NA	NA	NA	NA	NA	0.801	1.567	1.523	0.128	2.387	NA	0.652	1.463	1.345	0.179	1.968	NA	D_0__Bacteria; D_1__unclassified_Bacteria; D_2__unclassified_Bacteria; D_3__unclassified_Bacteria; D_4__unclassified_Bacteria; D_5__unclassified_Bacteria
OTU_1496	2.049	1.345	-0.432	0.666	-0.581	0.844	1.862	1.414	-0.55	0.583	-0.777	0.8	2.089	1.156	-0.467	0.64	-0.54	0.838	2.252	1.092	-0.273	0.785	-0.298	NA	2.092	1.211	-0.415	0.678	-0.503	NA	1.905	1.24	-0.557	0.578	-0.69	NA	D_0__Bacteria; D_1__Planctomycetes; D_2__Planctomycetia; D_3__Planctomycetales; D_4__Planctomycetaceae; D_5__unclassified_Planctomycetaceae
OTU_1498	1.891	1.564	-0.238	0.812	-0.372	0.918	1.387	1.677	-0.79	0.43	-1.324	NA	2.895	1.104	0.557	0.577	0.616	0.806	2.424	1.123	0.192	0.848	0.216	NA	2.43	1.205	0.184	0.854	0.222	0.978	1.243	1.419	-1.164	0.244	-1.652	NA	D_0__Bacteria; D_1__Verrucomicrobia; D_2__Subdivision3; D_3__unclassified_Subdivision3; D_4__unclassified_Subdivision3; D_5__Subdivision3_genera_incertae_sedis
OTU_1499	1.769	1.385	-0.855	0.393	-1.183	0.632	1.399	1.649	-1.361	0.173	-2.245	NA	4.08	0.971	1.068	0.286	1.036	0.62	2.105	1.17	-0.422	0.673	-0.493	NA	2.284	1.16	-0.248	0.804	-0.288	NA	3.408	1.002	0.683	0.494	0.684	0.919	D_0__Bacteria; D_1__unclassified_Bacteria; D_2__unclassified_Bacteria; D_3__unclassified_Bacteria; D_4__unclassified_Bacteria; D_5__unclassified_Bacteria
OTU_15	104.422	0.363	5.273	0	1.914	0	91.558	0.417	4.124	0	1.718	0.002	55.202	0.358	1.734	0.083	0.621	0.319	60.607	0.337	2.488	0.013	0.839	0.174	53.739	0.406	1.354	0.176	0.55	0.641	48.703	0.374	0.981	0.327	0.367	0.887	D_0__Bacteria; D_1__Proteobacteria; D_2__Gammaproteobacteria; D_3__unclassified_Gammaproteobacteria; D_4__unclassified_Gammaproteobacteria; D_5__unclassified_Gammaproteobacteria
OTU_150	53.525	0.371	1.403	0.161	0.52	0.382	61.234	0.479	1.843	0.065	0.883	0.253	39.414	0.408	-0.791	0.429	-0.323	0.727	44.885	0.362	0.19	0.85	0.069	0.968	41.148	0.41	-0.467	0.64	-0.192	0.91	44.72	0.372	0.301	0.764	0.112	0.949	D_0__Bacteria; D_1__unclassified_Bacteria; D_2__unclassified_Bacteria; D_3__unclassified_Bacteria; D_4__unclassified_Bacteria; D_5__unclassified_Bacteria
OTU_1500	2.75	1.15	-0.109	0.913	-0.125	0.959	3.398	1.138	0.383	0.702	0.436	0.873	2.268	1.147	-0.628	0.53	-0.72	0.782	2.098	1.191	-0.749	0.454	-0.892	NA	2.282	1.192	-0.548	0.583	-0.654	NA	2.094	1.235	-0.665	0.506	-0.822	NA	D_0__Bacteria; D_1__Proteobacteria; D_2__Gammaproteobacteria; D_3__Xanthomonadales; D_4__unclassified_Xanthomonadales; D_5__unclassified_Xanthomonadales
OTU_1501	1.449	1.469	-0.157	0.875	-0.231	0.941	1.883	1.414	0.338	0.735	0.478	0.892	2.74	1.085	1.063	0.288	1.153	0.621	2.789	1.08	1.037	0.3	1.12	0.775	2.301	1.181	0.643	0.52	0.759	NA	2.256	1.146	0.659	0.51	0.755	NA	D_0__Bacteria; D_1__Bacteroidetes; D_2__unclassified_Bacteroidetes; D_3__unclassified_Bacteroidetes; D_4__unclassified_Bacteroidetes; D_5__unclassified_Bacteroidetes
OTU_1502	0.493	1.979	-0.282	0.778	-0.558	NA	0.941	1.748	0.462	0.644	0.808	NA	0.967	1.452	0.553	0.58	0.804	NA	1.14	1.336	0.74	0.46	0.988	NA	2.119	1.293	1.501	0.133	1.941	NA	0.969	1.401	0.504	0.614	0.707	NA	D_0__Bacteria; D_1__Acidobacteria; D_2__Acidobacteria_Gp10; D_3__unclassified_Acidobacteria_Gp10; D_4__unclassified_Acidobacteria_Gp10; D_5__Gp10
OTU_1503	1.985	1.352	1.071	0.284	1.447	0.529	1.882	1.439	0.936	0.349	1.347	0.63	1.45	1.543	0.473	0.636	0.729	NA	0.642	1.479	-0.559	0.576	-0.826	NA	2.073	1.319	1.014	0.311	1.337	NA	0.814	1.458	-0.179	0.858	-0.262	NA	D_0__Bacteria; D_1__Planctomycetes; D_2__Planctomycetia; D_3__Planctomycetales; D_4__Planctomycetaceae; D_5__unclassified_Planctomycetaceae
OTU_1504	2.067	1.382	-1.529	0.126	-2.114	0.327	2.027	1.436	-1.394	0.163	-2.001	0.431	2.255	1.195	-1.315	0.189	-1.571	0.502	2.243	1.123	-1.334	0.182	-1.498	NA	2.938	1.089	-0.456	0.649	-0.496	0.914	2.556	1.149	-0.734	0.463	-0.844	NA	D_0__Bacteria; D_1__Proteobacteria; D_2__unclassified_Proteobacteria; D_3__unclassified_Proteobacteria; D_4__unclassified_Proteobacteria; D_5__unclassified_Proteobacteria
OTU_1506	2.98	1.31	2.079	0.038	2.723	0.147	3.237	1.322	2.154	0.031	2.847	0.16	2.447	1.265	1.816	0.069	2.298	0.287	0.807	1.43	0.293	0.77	0.419	NA	1.659	1.376	1.118	0.264	1.538	NA	1.789	1.304	1.253	0.21	1.634	NA	D_0__Bacteria; D_1__Proteobacteria; D_2__Gammaproteobacteria; D_3__unclassified_Gammaproteobacteria; D_4__unclassified_Gammaproteobacteria; D_5__unclassified_Gammaproteobacteria
OTU_1507	1.77	1.402	0.18	0.857	0.252	0.937	2.232	1.372	0.567	0.571	0.778	0.797	1.288	1.461	-0.356	0.721	-0.521	NA	1.455	1.284	-0.156	0.876	-0.201	NA	1.958	1.274	0.332	0.74	0.423	NA	1.113	1.407	-0.555	0.579	-0.781	NA	D_0__Bacteria; D_1__unclassified_Bacteria; D_2__unclassified_Bacteria; D_3__unclassified_Bacteria; D_4__unclassified_Bacteria; D_5__unclassified_Bacteria
OTU_1508	2.739	1.263	-1.159	0.246	-1.464	0.489	2.639	1.313	-1.076	0.282	-1.414	0.572	2.878	1.09	-1.082	0.279	-1.179	0.612	2.876	1.141	-0.957	0.338	-1.092	0.821	3.23	1.076	-0.673	0.501	-0.725	0.856	2.831	1.146	-0.926	0.355	-1.061	0.899	D_0__Bacteria; D_1__unclassified_Bacteria; D_2__unclassified_Bacteria; D_3__unclassified_Bacteria; D_4__unclassified_Bacteria; D_5__unclassified_Bacteria
OTU_1509	1.762	1.49	-1.222	0.222	-1.821	0.465	2.828	1.298	0.042	0.967	0.055	0.984	1.596	1.47	-1.581	0.114	-2.325	NA	2.754	1.134	-0.087	0.931	-0.098	0.981	1.603	1.425	-1.518	0.129	-2.163	NA	2.549	1.15	-0.205	0.837	-0.236	NA	D_0__Bacteria; D_1__unclassified_Bacteria; D_2__unclassified_Bacteria; D_3__unclassified_Bacteria; D_4__unclassified_Bacteria; D_5__unclassified_Bacteria
OTU_151	46.88	0.372	0.951	0.341	0.354	0.583	34.269	0.493	-0.994	0.32	-0.491	0.607	60.299	0.314	2.995	0.003	0.94	0.049	49.499	0.399	1.235	0.217	0.492	0.69	41.901	0.408	0.129	0.898	0.053	0.982	44.766	0.425	0.671	0.502	0.285	0.919	D_0__Bacteria; D_1__Proteobacteria; D_2__Betaproteobacteria; D_3__unclassified_Betaproteobacteria; D_4__unclassified_Betaproteobacteria; D_5__unclassified_Betaproteobacteria
OTU_1510	3.944	1.09	0.912	0.362	0.994	0.605	2.699	1.269	0.151	0.88	0.191	0.954	1.605	1.409	-1.088	0.276	-1.533	NA	2.088	1.263	-0.377	0.706	-0.476	NA	1.773	1.35	-0.746	0.456	-1.007	NA	2.221	1.237	-0.217	0.828	-0.268	NA	D_0__Bacteria; D_1__Proteobacteria; D_2__Deltaproteobacteria; D_3__Myxococcales; D_4__unclassified_Myxococcales; D_5__unclassified_Myxococcales
OTU_1511	3.572	1.05	-0.428	0.668	-0.45	0.846	2.923	1.242	-0.87	0.384	-1.081	0.659	3.583	0.994	-0.446	0.656	-0.443	0.845	3.391	0.947	-0.607	0.544	-0.576	0.903	3.636	1.114	-0.337	0.736	-0.376	0.946	5.551	0.868	0.815	0.415	0.708	0.913	D_0__Bacteria; D_1__Bacteroidetes; D_2__unclassified_Bacteroidetes; D_3__unclassified_Bacteroidetes; D_4__unclassified_Bacteroidetes; D_5__unclassified_Bacteroidetes
OTU_1512	1.124	1.637	-0.206	0.836	-0.338	NA	0.995	1.727	-0.357	0.721	-0.616	NA	0.809	1.625	-0.8	0.424	-1.299	NA	1.304	1.347	0.026	0.979	0.035	NA	1.345	1.457	0.044	0.965	0.064	NA	1.318	1.4	0.054	0.957	0.076	NA	D_0__Bacteria; D_1__Proteobacteria; D_2__unclassified_Proteobacteria; D_3__unclassified_Proteobacteria; D_4__unclassified_Proteobacteria; D_5__unclassified_Proteobacteria
OTU_1513	1.277	1.602	-0.805	0.421	-1.289	NA	1.095	1.729	-1.077	0.282	-1.862	NA	2.447	1.085	0.515	0.606	0.559	0.822	1.947	1.151	0.036	0.971	0.042	NA	1.608	1.317	-0.331	0.741	-0.436	NA	1.262	1.376	-0.742	0.458	-1.021	NA	D_0__Bacteria; D_1__Gemmatimonadetes; D_2__Gemmatimonadetes; D_3__Gemmatimonadales; D_4__Gemmatimonadaceae; D_5__Gemmatimonas
OTU_1514	0.957	1.991	-1.719	0.086	-3.422	NA	1.574	1.621	-0.26	0.795	-0.422	NA	1.464	1.416	-0.531	0.595	-0.752	NA	1.605	1.38	-0.273	0.785	-0.377	NA	1.282	1.435	-0.756	0.45	-1.085	NA	1.104	1.432	-1.035	0.301	-1.482	NA	D_0__Bacteria; D_1__unclassified_Bacteria; D_2__unclassified_Bacteria; D_3__unclassified_Bacteria; D_4__unclassified_Bacteria; D_5__unclassified_Bacteria
OTU_1515	1.606	1.421	-0.706	0.48	-1.003	0.714	1.716	1.507	-0.403	0.687	-0.607	0.864	1.435	1.334	-1.079	0.281	-1.44	NA	1.277	1.356	-1.379	0.168	-1.869	NA	3.088	1.049	0.689	0.491	0.723	0.854	3.232	1.036	0.806	0.42	0.835	0.913	D_0__Bacteria; D_1__unclassified_Bacteria; D_2__unclassified_Bacteria; D_3__unclassified_Bacteria; D_4__unclassified_Bacteria; D_5__unclassified_Bacteria
OTU_1516	2.126	1.401	0.182	0.856	0.255	0.936	2.795	1.289	0.681	0.496	0.878	0.748	1.282	1.531	-0.717	0.473	-1.098	NA	2.597	1.208	0.519	0.604	0.627	NA	1.808	1.334	-0.099	0.921	-0.132	NA	2.253	1.201	0.331	0.74	0.398	NA	D_0__Bacteria; D_1__unclassified_Bacteria; D_2__unclassified_Bacteria; D_3__unclassified_Bacteria; D_4__unclassified_Bacteria; D_5__unclassified_Bacteria
OTU_1517	1.133	1.653	-0.604	0.546	-0.999	NA	1.414	1.587	-0.131	0.896	-0.208	NA	2.448	1.175	0.766	0.444	0.9	0.738	2.779	1.069	1.045	0.296	1.117	0.77	2.26	1.221	0.588	0.556	0.718	NA	2.098	1.205	0.492	0.623	0.593	NA	D_0__Bacteria; D_1__Proteobacteria; D_2__Gammaproteobacteria; D_3__unclassified_Gammaproteobacteria; D_4__unclassified_Gammaproteobacteria; D_5__unclassified_Gammaproteobacteria
OTU_1518	2.072	1.505	-1.925	0.054	-2.898	0.189	2.163	1.45	-1.441	0.15	-2.089	0.408	2.403	1.247	-1.307	0.191	-1.63	0.505	2.23	1.182	-1.691	0.091	-1.999	NA	2.935	1.151	-0.652	0.514	-0.751	0.859	2.189	1.254	-1.496	0.135	-1.876	NA	D_0__Bacteria; D_1__unclassified_Bacteria; D_2__unclassified_Bacteria; D_3__unclassified_Bacteria; D_4__unclassified_Bacteria; D_5__unclassified_Bacteria
OTU_1519	1.959	1.441	-1.32	0.187	-1.902	0.424	1.767	1.576	-1.559	0.119	-2.457	0.355	3.399	0.931	0.168	0.866	0.157	0.948	1.927	1.212	-1.459	0.145	-1.768	NA	2.955	1.081	-0.204	0.838	-0.221	0.974	3.54	1.016	0.287	0.774	0.291	0.949	D_0__Bacteria; D_1__unclassified_Bacteria; D_2__unclassified_Bacteria; D_3__unclassified_Bacteria; D_4__unclassified_Bacteria; D_5__unclassified_Bacteria
OTU_152	19.641	0.515	1.552	0.121	0.799	0.318	22.702	0.564	2.037	0.042	1.149	0.188	14.857	0.499	0.208	0.835	0.104	0.94	19.509	0.479	1.616	0.106	0.773	0.542	18.946	0.575	1.2	0.23	0.691	0.716	19.702	0.53	1.56	0.119	0.826	0.671	D_0__Bacteria; D_1__Proteobacteria; D_2__Gammaproteobacteria; D_3__unclassified_Gammaproteobacteria; D_4__unclassified_Gammaproteobacteria; D_5__unclassified_Gammaproteobacteria
OTU_1520	1.3	1.588	-0.329	0.742	-0.523	NA	1.087	1.749	-0.528	0.597	-0.924	NA	0.961	1.595	-0.957	0.338	-1.527	NA	1.948	1.17	0.38	0.704	0.444	NA	2.095	1.293	0.44	0.66	0.569	NA	1.271	1.373	-0.321	0.748	-0.44	NA	D_0__Bacteria; D_1__Proteobacteria; D_2__Gammaproteobacteria; D_3__unclassified_Gammaproteobacteria; D_4__unclassified_Gammaproteobacteria; D_5__unclassified_Gammaproteobacteria
OTU_1521	1.843	1.467	0.534	0.594	0.783	0.798	1.255	1.63	0.034	0.973	0.056	NA	1.296	1.421	0.024	0.981	0.034	NA	0.633	1.485	-1.378	0.168	-2.046	NA	1.122	1.451	-0.177	0.859	-0.257	NA	0.623	1.461	-1.298	0.194	-1.897	NA	D_0__Bacteria; D_1__unclassified_Bacteria; D_2__unclassified_Bacteria; D_3__unclassified_Bacteria; D_4__unclassified_Bacteria; D_5__unclassified_Bacteria
OTU_1522	1.144	1.676	1.241	0.215	2.08	NA	0.785	1.863	0.767	0.443	1.429	NA	1.13	1.514	1.259	0.208	1.906	NA	1.492	1.364	1.519	0.129	2.072	NA	1.339	1.472	1.283	0.2	1.888	NA	0.83	1.459	0.789	0.43	1.152	NA	D_0__Bacteria; D_1__Proteobacteria; D_2__Deltaproteobacteria; D_3__Bdellovibrionales; D_4__Bdellovibrionaceae; D_5__Vampirovibrio
OTU_1523	2.882	1.285	1.246	0.213	1.601	0.454	1.772	1.521	0.455	0.649	0.692	0.842	0.977	1.525	-0.464	0.642	-0.708	NA	1.308	1.357	0.033	0.973	0.045	NA	0.799	1.545	-0.739	0.46	-1.142	NA	1.792	1.262	0.531	0.595	0.671	NA	D_0__Bacteria; D_1__Gemmatimonadetes; D_2__Gemmatimonadetes; D_3__Gemmatimonadales; D_4__Gemmatimonadaceae; D_5__Gemmatimonas
OTU_1524	4.834	1.062	-1.965	0.049	-2.085	0.179	5.639	1.052	-0.985	0.325	-1.037	0.609	6.46	0.811	-0.816	0.414	-0.662	0.717	5.795	0.832	-1.238	0.216	-1.029	0.69	8.011	0.826	0.009	0.993	0.008	0.996	8.574	0.752	0.314	0.754	0.236	0.949	D_0__Bacteria; D_1__unclassified_Bacteria; D_2__unclassified_Bacteria; D_3__unclassified_Bacteria; D_4__unclassified_Bacteria; D_5__unclassified_Bacteria
OTU_1525	1.126	1.943	-1.932	0.053	-3.754	NA	1.782	1.396	-0.418	0.676	-0.584	0.859	1.129	1.655	-2.021	0.043	-3.345	NA	1.614	1.21	-0.764	0.445	-0.924	NA	1.981	1.264	-0.259	0.795	-0.328	NA	2.756	1.148	0.419	0.676	0.481	0.936	D_0__Bacteria; D_1__Acidobacteria; D_2__Acidobacteria_Gp3; D_3__unclassified_Acidobacteria_Gp3; D_4__unclassified_Acidobacteria_Gp3; D_5__unclassified_Acidobacteria_Gp3
OTU_1526	0.981	1.738	-0.978	0.328	-1.699	NA	0.784	1.97	-1.569	0.117	-3.09	NA	1.965	1.254	0.353	0.724	0.443	0.881	3.576	1.15	1.277	0.201	1.469	0.68	2.093	1.217	0.465	0.642	0.566	NA	4.264	0.984	1.901	0.057	1.869	0.488	D_0__Bacteria; D_1__unclassified_Bacteria; D_2__unclassified_Bacteria; D_3__unclassified_Bacteria; D_4__unclassified_Bacteria; D_5__unclassified_Bacteria
OTU_1527	2.269	1.387	1.655	0.098	2.295	0.282	2.808	1.383	1.88	0.06	2.6	0.239	1.29	1.457	0.86	0.39	1.254	NA	1.146	1.419	0.638	0.523	0.906	NA	0.971	1.512	0.451	0.652	0.683	NA	1.479	1.349	0.985	0.325	1.329	NA	D_0__Bacteria; D_1__Proteobacteria; D_2__Gammaproteobacteria; D_3__unclassified_Gammaproteobacteria; D_4__unclassified_Gammaproteobacteria; D_5__unclassified_Gammaproteobacteria
OTU_1528	0.643	1.907	0.038	0.97	0.072	NA	1.094	1.744	0.608	0.543	1.06	NA	1.453	1.412	1.033	0.302	1.458	NA	2.128	1.221	1.605	0.108	1.96	NA	1.476	1.388	0.991	0.322	1.375	NA	3.447	1.162	2.279	0.023	2.649	0.33	D_0__Bacteria; D_1__unclassified_Bacteria; D_2__unclassified_Bacteria; D_3__unclassified_Bacteria; D_4__unclassified_Bacteria; D_5__unclassified_Bacteria
OTU_1529	1.115	1.574	-0.211	0.833	-0.332	NA	0.78	1.826	-0.737	0.461	-1.345	NA	2.107	1.136	0.93	0.352	1.057	0.672	1.291	1.29	0.027	0.979	0.035	NA	1.275	1.39	0.005	0.996	0.007	NA	2.104	1.178	0.844	0.399	0.995	NA	D_0__Bacteria; D_1__unclassified_Bacteria; D_2__unclassified_Bacteria; D_3__unclassified_Bacteria; D_4__unclassified_Bacteria; D_5__unclassified_Bacteria
OTU_153	24.569	0.501	2.692	0.007	1.347	0.06	58.107	0.48	6.051	0	2.904	0	10.755	0.647	-1.201	0.23	-0.777	0.561	12.305	0.698	-0.433	0.665	-0.302	0.936	12.22	0.639	-0.542	0.588	-0.347	0.894	14.437	0.585	0.34	0.734	0.199	0.949	D_0__Bacteria; D_1__Acidobacteria; D_2__Acidobacteria_Gp6; D_3__unclassified_Acidobacteria_Gp6; D_4__unclassified_Acidobacteria_Gp6; D_5__Gp6
OTU_1530	1.421	1.627	-1.455	0.146	-2.367	NA	2.235	1.304	-0.196	0.845	-0.255	0.937	1.758	1.277	-0.901	0.368	-1.151	0.683	1.927	1.19	-0.63	0.529	-0.749	NA	1.92	1.238	-0.619	0.536	-0.767	NA	3.071	1.114	0.41	0.682	0.456	0.936	D_0__Bacteria; D_1__unclassified_Bacteria; D_2__unclassified_Bacteria; D_3__unclassified_Bacteria; D_4__unclassified_Bacteria; D_5__unclassified_Bacteria
OTU_1532	0.797	1.863	-0.754	0.451	-1.404	NA	0.934	1.753	-0.39	0.697	-0.684	NA	1.288	1.455	0.026	0.98	0.037	NA	1.785	1.219	0.553	0.58	0.674	NA	0.804	1.544	-0.722	0.47	-1.115	NA	1.441	1.32	0.219	0.827	0.289	NA	D_0__Bacteria; D_1__Proteobacteria; D_2__Gammaproteobacteria; D_3__Xanthomonadales; D_4__Sinobacteraceae; D_5__Steroidobacter
OTU_1533	0.79	1.857	-0.76	0.447	-1.412	NA	1.62	1.55	0.372	0.71	0.576	0.878	1.779	1.359	0.5	0.617	0.679	0.825	1.134	1.369	-0.175	0.861	-0.239	NA	1.461	1.343	0.215	0.83	0.289	NA	1.453	1.306	0.23	0.818	0.3	NA	D_0__Bacteria; D_1__unclassified_Bacteria; D_2__unclassified_Bacteria; D_3__unclassified_Bacteria; D_4__unclassified_Bacteria; D_5__unclassified_Bacteria
OTU_1534	1.41	1.933	-2.036	0.042	-3.935	NA	1.379	1.909	-1.962	0.05	-3.745	NA	1.585	1.511	-1.49	0.136	-2.252	NA	1.582	1.386	-1.463	0.144	-2.028	NA	1.571	1.447	-1.447	0.148	-2.094	NA	4.222	0.997	0.885	0.376	0.882	0.913	D_0__Bacteria; D_1__unclassified_Bacteria; D_2__unclassified_Bacteria; D_3__unclassified_Bacteria; D_4__unclassified_Bacteria; D_5__unclassified_Bacteria
OTU_1535	1.841	1.562	1.767	0.077	2.76	0.239	1.457	1.7	1.353	0.176	2.301	NA	0.651	1.612	0.676	0.499	1.089	NA	0.657	1.478	0.602	0.547	0.89	NA	1.276	1.481	1.217	0.224	1.802	NA	1.315	1.386	1.338	0.181	1.854	NA	D_0__Bacteria; D_1__unclassified_Bacteria; D_2__unclassified_Bacteria; D_3__unclassified_Bacteria; D_4__unclassified_Bacteria; D_5__unclassified_Bacteria
OTU_1536	1.619	1.43	0.008	0.993	0.012	0.998	0.996	1.799	-0.814	0.416	-1.465	NA	2.296	1.175	0.65	0.516	0.764	0.777	1.129	1.378	-0.636	0.525	-0.877	NA	1.15	1.455	-0.592	0.554	-0.862	NA	1.277	1.372	-0.337	0.736	-0.462	NA	D_0__Bacteria; D_1__Bacteroidetes; D_2__Sphingobacteriia; D_3__Sphingobacteriales; D_4__unclassified_Sphingobacteriales; D_5__unclassified_Sphingobacteriales
OTU_1537	0.477	2.052	-1.299	0.194	-2.666	NA	0.671	1.865	-0.471	0.638	-0.878	NA	1.636	1.254	0.854	0.393	1.07	0.697	0.964	1.408	0.019	0.985	0.026	NA	1.279	1.4	0.391	0.696	0.547	NA	0.975	1.399	0.05	0.96	0.07	NA	D_0__Bacteria; D_1__unclassified_Bacteria; D_2__unclassified_Bacteria; D_3__unclassified_Bacteria; D_4__unclassified_Bacteria; D_5__unclassified_Bacteria
OTU_1538	2.25	1.313	0.598	0.55	0.785	0.77	1.72	1.498	0.19	0.849	0.284	0.938	1.764	1.253	0.207	0.836	0.259	0.94	1.621	1.294	0.039	0.969	0.05	NA	1.768	1.337	0.172	0.864	0.23	NA	1.441	1.342	-0.116	0.908	-0.156	NA	D_0__Bacteria; D_1__Planctomycetes; D_2__Planctomycetia; D_3__Planctomycetales; D_4__Planctomycetaceae; D_5__unclassified_Planctomycetaceae
OTU_1539	2.249	1.399	-1.561	0.118	-2.184	0.314	2.949	1.22	-0.581	0.561	-0.709	0.791	2.871	1.199	-0.694	0.487	-0.832	0.762	3.734	0.982	-0.056	0.955	-0.055	0.981	2.57	1.181	-1.083	0.279	-1.278	0.74	4.206	0.974	0.288	0.773	0.28	0.949	D_0__Bacteria; D_1__Proteobacteria; D_2__Deltaproteobacteria; D_3__Myxococcales; D_4__Polyangiaceae; D_5__unclassified_Polyangiaceae
OTU_154	45.724	0.392	4.398	0	1.725	0	34.275	0.498	2.42	0.016	1.206	0.114	19.06	0.497	-0.614	0.54	-0.305	0.789	18.458	0.534	-0.728	0.466	-0.389	0.869	21.297	0.541	0.035	0.972	0.019	0.99	21.535	0.49	0.241	0.81	0.118	0.953	D_0__Bacteria; D_1__Acidobacteria; D_2__Acidobacteria_Gp6; D_3__unclassified_Acidobacteria_Gp6; D_4__unclassified_Acidobacteria_Gp6; D_5__Gp6
OTU_1540	1.621	1.364	-0.327	0.744	-0.446	0.882	1.56	1.489	-0.283	0.777	-0.421	NA	2.735	1.113	0.718	0.473	0.799	0.75	1.771	1.153	-0.146	0.884	-0.168	NA	1.795	1.255	-0.116	0.907	-0.146	NA	1.584	1.291	-0.292	0.77	-0.377	NA	D_0__Bacteria; D_1__unclassified_Bacteria; D_2__unclassified_Bacteria; D_3__unclassified_Bacteria; D_4__unclassified_Bacteria; D_5__unclassified_Bacteria
OTU_1541	3.626	1.144	-1.775	0.076	-2.031	0.236	5.716	1.071	-0.044	0.965	-0.048	0.984	3.333	1.186	-2.311	0.021	-2.74	0.15	3.659	0.995	-1.908	0.056	-1.9	0.421	4.17	0.975	-1.254	0.21	-1.222	0.692	7.22	0.775	0.639	0.523	0.496	0.92	D_0__Bacteria; D_1__Verrucomicrobia; D_2__Opitutae; D_3__Opitutales; D_4__Opitutaceae; D_5__unclassified_Opitutaceae
OTU_1542	0.692	2.033	1.476	0.14	3.002	NA	0.318	1.999	0.913	0.361	1.826	NA	1.146	1.646	2.085	0.037	3.431	NA	0.501	1.473	1.218	0.223	1.794	NA	0.949	1.562	1.663	0.096	2.598	NA	0.172	1.296	0.715	0.474	0.927	NA	D_0__Bacteria; D_1__Proteobacteria; D_2__unclassified_Proteobacteria; D_3__unclassified_Proteobacteria; D_4__unclassified_Proteobacteria; D_5__unclassified_Proteobacteria
OTU_1543	0	NA	NA	NA	NA	NA	0.889	1.95	1.716	0.086	3.346	NA	1.152	1.65	2.067	0.039	3.409	NA	0.494	1.437	1.043	0.297	1.499	NA	1.516	1.513	2.213	0.027	3.349	NA	0	NA	NA	NA	NA	NA	D_0__Bacteria; D_1__Verrucomicrobia; D_2__unclassified_Verrucomicrobia; D_3__unclassified_Verrucomicrobia; D_4__unclassified_Verrucomicrobia; D_5__unclassified_Verrucomicrobia
OTU_1544	2.053	1.538	-1.896	0.058	-2.915	0.199	1.854	1.844	-2.293	0.022	-4.228	0.135	2.567	1.174	-1.134	0.257	-1.332	0.584	2.893	1.045	-0.767	0.443	-0.801	0.863	2.423	1.273	-1.172	0.241	-1.492	0.717	2.881	1.135	-0.641	0.522	-0.727	0.92	D_0__Bacteria; D_1__Proteobacteria; D_2__Alphaproteobacteria; D_3__Rhodospirillales; D_4__unclassified_Rhodospirillales; D_5__unclassified_Rhodospirillales
OTU_1545	2	1.581	0.091	0.928	0.143	0.966	1.953	1.483	0.111	0.911	0.165	0.97	1.098	1.591	-1.073	0.283	-1.708	NA	1.779	1.385	-0.083	0.934	-0.114	NA	1.43	1.451	-0.435	0.664	-0.631	NA	0.92	1.469	-1.594	0.111	-2.342	NA	D_0__Bacteria; D_1__unclassified_Bacteria; D_2__unclassified_Bacteria; D_3__unclassified_Bacteria; D_4__unclassified_Bacteria; D_5__unclassified_Bacteria
OTU_1546	4.169	1.124	-2.366	0.018	-2.658	0.095	4.586	1.034	-1.632	0.103	-1.689	0.321	5.149	0.872	-1.413	0.158	-1.232	0.455	6.144	0.886	-0.571	0.568	-0.506	0.909	5.633	0.879	-0.943	0.346	-0.829	0.796	6.061	0.816	-0.609	0.542	-0.497	0.927	D_0__Bacteria; D_1__Proteobacteria; D_2__unclassified_Proteobacteria; D_3__unclassified_Proteobacteria; D_4__unclassified_Proteobacteria; D_5__unclassified_Proteobacteria
OTU_1547	1.779	1.313	-0.132	0.895	-0.173	0.949	1.857	1.378	-0.012	0.991	-0.016	0.994	1.759	1.282	-0.145	0.885	-0.186	0.953	1.608	1.19	-0.352	0.725	-0.419	NA	1.463	1.353	-0.503	0.615	-0.681	NA	1.577	1.292	-0.294	0.769	-0.379	NA	D_0__Bacteria; D_1__unclassified_Bacteria; D_2__unclassified_Bacteria; D_3__unclassified_Bacteria; D_4__unclassified_Bacteria; D_5__unclassified_Bacteria
OTU_1548	1.442	1.505	-1.004	0.315	-1.51	NA	1.667	1.477	-0.564	0.573	-0.832	0.797	2.272	1.185	0.024	0.981	0.029	0.988	1.616	1.243	-0.724	0.469	-0.9	NA	4.358	1.01	1.325	0.185	1.338	0.654	2.093	1.174	-0.096	0.924	-0.112	NA	D_0__Bacteria; D_1__Proteobacteria; D_2__Gammaproteobacteria; D_3__unclassified_Gammaproteobacteria; D_4__unclassified_Gammaproteobacteria; D_5__unclassified_Gammaproteobacteria
OTU_1549	1.307	1.536	0.892	0.372	1.371	NA	1.671	1.492	1.203	0.229	1.794	0.512	0.801	1.559	0.287	0.774	0.447	NA	1.299	1.358	0.841	0.4	1.143	NA	0.656	1.545	0.034	0.973	0.053	NA	0.644	1.463	0.04	0.968	0.059	NA	D_0__Bacteria; D_1__unclassified_Bacteria; D_2__unclassified_Bacteria; D_3__unclassified_Bacteria; D_4__unclassified_Bacteria; D_5__unclassified_Bacteria
OTU_155	33.271	0.476	2.498	0.012	1.189	0.079	29.026	0.573	1.647	0.099	0.945	0.315	15.626	0.505	-1.649	0.099	-0.833	0.353	46.479	0.712	2.46	0.014	1.751	0.183	18.286	0.573	-0.487	0.626	-0.279	0.906	17.314	0.545	-0.702	0.482	-0.383	0.919	D_0__Bacteria; D_1__Proteobacteria; D_2__Gammaproteobacteria; D_3__Xanthomonadales; D_4__Xanthomonadaceae; D_5__Lysobacter
OTU_1550	2.428	1.318	-0.636	0.525	-0.839	0.751	2.021	1.496	-0.921	0.357	-1.377	0.636	3.553	1.097	0.252	0.801	0.276	0.927	3.571	1.043	0.261	0.794	0.273	0.965	3.246	1.125	0.033	0.974	0.037	0.99	2.702	1.163	-0.303	0.762	-0.352	NA	D_0__Bacteria; D_1__Actinobacteria; D_2__unclassified_Actinobacteria; D_3__unclassified_Actinobacteria; D_4__unclassified_Actinobacteria; D_5__unclassified_Actinobacteria
OTU_1551	2.044	1.852	2.452	0.014	4.54	0.085	0.206	1.983	0.762	0.446	1.511	NA	0.815	1.685	1.777	0.076	2.994	NA	0.493	1.472	1.21	0.226	1.781	NA	0	NA	NA	NA	NA	NA	0.505	1.444	1.161	0.246	1.677	NA	D_0__Bacteria; D_1__Planctomycetes; D_2__Planctomycetia; D_3__Planctomycetales; D_4__Planctomycetaceae; D_5__unclassified_Planctomycetaceae
OTU_1552	1.936	1.4	1.458	0.145	2.041	0.356	1.925	1.526	1.286	0.198	1.962	0.477	0.314	1.703	-0.991	0.322	-1.688	NA	0.316	1.419	-0.936	0.349	-1.328	NA	0.638	1.547	0.014	0.989	0.021	NA	0.47	1.462	-0.282	0.778	-0.412	NA	D_0__Bacteria; D_1__unclassified_Bacteria; D_2__unclassified_Bacteria; D_3__unclassified_Bacteria; D_4__unclassified_Bacteria; D_5__unclassified_Bacteria
OTU_1553	1.313	1.452	0.038	0.97	0.055	NA	1.26	1.642	0.029	0.977	0.047	NA	1.785	1.208	0.595	0.552	0.718	0.792	0.974	1.4	-0.442	0.658	-0.619	NA	1.625	1.283	0.383	0.702	0.491	NA	0.79	1.45	-0.753	0.452	-1.091	NA	D_0__Bacteria; D_1__unclassified_Bacteria; D_2__unclassified_Bacteria; D_3__unclassified_Bacteria; D_4__unclassified_Bacteria; D_5__unclassified_Bacteria
OTU_1554	3.591	1.316	2.238	0.025	2.944	0.115	1.883	1.497	1.297	0.195	1.941	0.47	2.112	1.294	1.59	0.112	2.056	0.374	0.981	1.439	0.455	0.649	0.654	NA	1.298	1.423	0.796	0.426	1.133	NA	2.511	1.252	1.681	0.093	2.105	NA	D_0__Bacteria; D_1__Proteobacteria; D_2__Gammaproteobacteria; D_3__Xanthomonadales; D_4__Xanthomonadaceae; D_5__unclassified_Xanthomonadaceae
OTU_1555	2.33	1.297	-0.212	0.832	-0.274	0.926	2.564	1.214	0.077	0.939	0.093	0.974	1.772	1.25	-0.928	0.353	-1.16	0.672	4.583	0.867	1.44	0.15	1.248	0.619	1.916	1.265	-0.62	0.535	-0.785	NA	1.745	1.262	-0.796	0.426	-1.005	NA	D_0__Bacteria; D_1__unclassified_Bacteria; D_2__unclassified_Bacteria; D_3__unclassified_Bacteria; D_4__unclassified_Bacteria; D_5__unclassified_Bacteria
OTU_1556	2.645	1.249	1.172	0.241	1.464	0.487	1.047	1.771	-0.288	0.773	-0.51	NA	2.111	1.254	0.793	0.428	0.995	0.727	1.46	1.342	0.19	0.85	0.254	NA	1.137	1.455	-0.188	0.851	-0.274	NA	1.452	1.318	0.209	0.834	0.276	NA	D_0__Bacteria; D_1__unclassified_Bacteria; D_2__unclassified_Bacteria; D_3__unclassified_Bacteria; D_4__unclassified_Bacteria; D_5__unclassified_Bacteria
OTU_1557	1.446	1.623	-1.465	0.143	-2.379	0.354	1.616	1.516	-0.989	0.322	-1.5	0.608	1.78	1.277	-0.898	0.369	-1.146	0.684	1.446	1.347	-1.5	0.134	-2.02	NA	2.089	1.243	-0.432	0.666	-0.536	NA	2.729	1.11	0.179	0.858	0.199	NA	D_0__Bacteria; D_1__Proteobacteria; D_2__Gammaproteobacteria; D_3__unclassified_Gammaproteobacteria; D_4__unclassified_Gammaproteobacteria; D_5__unclassified_Gammaproteobacteria
OTU_1558	0.482	2.03	-0.292	0.77	-0.594	NA	1.264	1.713	0.729	0.466	1.249	NA	0.811	1.623	0.259	0.795	0.421	NA	0.975	1.445	0.443	0.658	0.64	NA	0.479	1.561	-0.291	0.771	-0.453	NA	1.465	1.35	0.963	0.335	1.3	NA	D_0__Bacteria; D_1__unclassified_Bacteria; D_2__unclassified_Bacteria; D_3__unclassified_Bacteria; D_4__unclassified_Bacteria; D_5__unclassified_Bacteria
OTU_1559	1.754	1.329	0.203	0.839	0.27	0.927	0.924	1.781	-0.9	0.368	-1.604	NA	1.933	1.156	0.401	0.688	0.463	0.862	1.449	1.267	-0.155	0.877	-0.196	NA	1.606	1.325	0.032	0.975	0.042	NA	1.775	1.229	0.23	0.818	0.283	NA	D_0__Bacteria; D_1__Chloroflexi; D_2__unclassified_Chloroflexi; D_3__unclassified_Chloroflexi; D_4__unclassified_Chloroflexi; D_5__unclassified_Chloroflexi
OTU_156	15.96	0.607	2.825	0.005	1.714	0.044	12.264	0.685	1.836	0.066	1.259	0.255	16.31	0.537	3.254	0.001	1.746	0.026	16.685	0.621	2.828	0.005	1.755	0.093	11.863	0.64	1.747	0.081	1.119	0.457	11.839	0.641	1.79	0.073	1.147	0.521	D_0__Bacteria; D_1__unclassified_Bacteria; D_2__unclassified_Bacteria; D_3__unclassified_Bacteria; D_4__unclassified_Bacteria; D_5__unclassified_Bacteria
OTU_1560	0.317	2.068	0.99	0.322	2.048	NA	1.667	1.876	2.177	0.03	4.083	0.153	0.49	1.725	1.263	0.206	2.18	NA	0.824	1.485	1.594	0.111	2.368	NA	1.324	1.524	2.096	0.036	3.195	NA	0.507	1.445	1.164	0.245	1.681	NA	D_0__Bacteria; D_1__Bacteroidetes; D_2__unclassified_Bacteroidetes; D_3__unclassified_Bacteroidetes; D_4__unclassified_Bacteroidetes; D_5__unclassified_Bacteroidetes
OTU_1561	0.795	2.016	1.585	0.113	3.196	NA	0.683	1.996	1.442	0.149	2.878	NA	1.659	1.616	2.353	0.019	3.804	0.142	0.979	1.481	1.735	0.083	2.57	NA	0.819	1.567	1.552	0.121	2.431	NA	1.138	1.461	1.837	0.066	2.684	NA	D_0__Bacteria; D_1__Parcubacteria; D_2__unclassified_Parcubacteria; D_3__unclassified_Parcubacteria; D_4__unclassified_Parcubacteria; D_5__Parcubacteria_genera_incertae_sedis
OTU_1562	1.48	1.898	2.182	0.029	4.142	0.124	0.412	2.013	1.016	0.31	2.045	NA	0.498	1.725	1.272	0.204	2.194	NA	0.669	1.485	1.414	0.157	2.1	NA	0	NA	NA	NA	NA	NA	0.669	1.469	1.449	0.147	2.128	NA	D_0__Bacteria; D_1__Bacteroidetes; D_2__unclassified_Bacteroidetes; D_3__unclassified_Bacteroidetes; D_4__unclassified_Bacteroidetes; D_5__unclassified_Bacteroidetes
OTU_1563	1.826	1.466	1.289	0.197	1.89	0.438	0.517	1.99	-0.195	0.846	-0.387	NA	1.296	1.434	0.875	0.382	1.254	NA	0.484	1.475	-0.279	0.78	-0.412	NA	1.011	1.511	0.453	0.65	0.685	NA	0.648	1.469	0.034	0.973	0.05	NA	D_0__Bacteria; D_1__Bacteroidetes; D_2__unclassified_Bacteroidetes; D_3__unclassified_Bacteroidetes; D_4__unclassified_Bacteroidetes; D_5__unclassified_Bacteroidetes
OTU_1564	1.412	1.636	-1.438	0.15	-2.353	NA	2.337	1.327	-0.072	0.942	-0.096	0.975	2.726	1.192	0.153	0.878	0.183	0.951	1.59	1.314	-1.069	0.285	-1.405	NA	2.4	1.161	-0.101	0.919	-0.118	NA	2.711	1.163	0.175	0.861	0.203	NA	D_0__Bacteria; D_1__Bacteroidetes; D_2__unclassified_Bacteroidetes; D_3__unclassified_Bacteroidetes; D_4__unclassified_Bacteroidetes; D_5__unclassified_Bacteroidetes
OTU_1565	1.952	1.566	1.81	0.07	2.834	0.224	1.955	1.565	1.808	0.071	2.83	0.263	1.788	1.409	1.822	0.068	2.567	0.286	1.659	1.336	1.673	0.094	2.235	NA	0.825	1.52	0.815	0.415	1.239	NA	0.664	1.469	0.576	0.565	0.846	NA	D_0__Bacteria; D_1__unclassified_Bacteria; D_2__unclassified_Bacteria; D_3__unclassified_Bacteria; D_4__unclassified_Bacteria; D_5__unclassified_Bacteria
OTU_1566	1.665	1.509	0.377	0.706	0.569	0.863	3.142	1.248	1.456	0.145	1.816	0.405	2.583	1.197	1.164	0.244	1.393	0.571	2.289	1.137	0.995	0.32	1.132	NA	2.276	1.219	0.908	0.364	1.107	NA	0.955	1.426	-0.391	0.696	-0.558	NA	D_0__Bacteria; D_1__unclassified_Bacteria; D_2__unclassified_Bacteria; D_3__unclassified_Bacteria; D_4__unclassified_Bacteria; D_5__unclassified_Bacteria
OTU_1567	0.992	1.959	1.851	0.064	3.628	NA	0.477	2.018	1.201	0.23	2.423	NA	0	NA	NA	NA	NA	NA	0	NA	NA	NA	NA	NA	1.028	1.559	1.72	0.085	2.682	NA	1.5	1.43	2.231	0.026	3.19	NA	D_0__Bacteria; D_1__unclassified_Bacteria; D_2__unclassified_Bacteria; D_3__unclassified_Bacteria; D_4__unclassified_Bacteria; D_5__unclassified_Bacteria
OTU_1568	4.635	1.719	-3.266	0.001	-5.616	0.017	4.528	1.702	-3.187	0.001	-5.426	0.03	4.989	1.108	-3.011	0.003	-3.337	0.048	6.255	0.833	-1.635	0.102	-1.362	0.537	4.643	1.374	-3.524	0	-4.843	0.023	5.19	0.992	-2.434	0.015	-2.413	0.272	D_0__Bacteria; D_1__Proteobacteria; D_2__Gammaproteobacteria; D_3__unclassified_Gammaproteobacteria; D_4__unclassified_Gammaproteobacteria; D_5__unclassified_Gammaproteobacteria
OTU_1569	2.555	1.356	-1.8	0.072	-2.44	0.228	2.34	1.508	-2.004	0.045	-3.022	0.199	2.9	1.091	-1.433	0.152	-1.564	0.449	3.223	0.979	-1.044	0.297	-1.022	0.771	2.758	1.177	-1.509	0.131	-1.776	0.564	4.013	0.941	-0.248	0.804	-0.233	0.95	D_0__Bacteria; D_1__Proteobacteria; D_2__Deltaproteobacteria; D_3__Myxococcales; D_4__unclassified_Myxococcales; D_5__unclassified_Myxococcales
OTU_157	27.283	0.481	-0.046	0.964	-0.022	0.988	30.142	0.545	0.587	0.557	0.32	0.787	37.875	0.376	2.13	0.033	0.801	0.193	28.303	0.504	0.182	0.855	0.092	0.968	37.739	0.45	1.753	0.08	0.788	0.454	33.137	0.438	1.223	0.221	0.536	0.808	D_0__Bacteria; D_1__Bacteroidetes; D_2__unclassified_Bacteroidetes; D_3__unclassified_Bacteroidetes; D_4__unclassified_Bacteroidetes; D_5__unclassified_Bacteroidetes
OTU_1570	5.042	1.707	-3.355	0.001	-5.728	0.015	4.916	1.69	-3.276	0.001	-5.537	0.025	5.393	1.07	-3.26	0.001	-3.489	0.025	5.874	0.893	-2.633	0.008	-2.35	0.13	5.561	1.021	-2.856	0.004	-2.917	0.098	8.101	0.74	-0.834	0.405	-0.617	0.913	D_0__Bacteria; D_1__Proteobacteria; D_2__Alphaproteobacteria; D_3__unclassified_Alphaproteobacteria; D_4__unclassified_Alphaproteobacteria; D_5__unclassified_Alphaproteobacteria
OTU_1571	2.544	1.201	-0.519	0.604	-0.623	0.804	1.53	1.871	-2.132	0.033	-3.99	NA	2.226	1.209	-0.905	0.365	-1.094	0.681	1.741	1.314	-1.754	0.079	-2.304	NA	1.574	1.508	-2.246	0.025	-3.387	NA	3.177	1.057	0.063	0.95	0.067	0.985	D_0__Bacteria; D_1__unclassified_Bacteria; D_2__unclassified_Bacteria; D_3__unclassified_Bacteria; D_4__unclassified_Bacteria; D_5__unclassified_Bacteria
OTU_1572	1.946	1.351	-1.006	0.314	-1.359	0.559	2.626	1.311	-0.154	0.878	-0.202	0.952	1.618	1.445	-1.646	0.1	-2.379	0.355	1.771	1.261	-1.273	0.203	-1.605	NA	1.609	1.413	-1.549	0.121	-2.19	NA	1.752	1.296	-1.173	0.241	-1.52	NA	D_0__Bacteria; D_1__Acidobacteria; D_2__Acidobacteria_Gp22; D_3__unclassified_Acidobacteria_Gp22; D_4__unclassified_Acidobacteria_Gp22; D_5__Gp22
OTU_1573	2.203	1.404	1.562	0.118	2.192	0.314	0.633	1.87	0.021	0.984	0.039	NA	2.297	1.232	1.796	0.073	2.212	0.295	0.822	1.428	0.287	0.774	0.41	NA	1.474	1.368	0.993	0.321	1.358	NA	1.143	1.397	0.65	0.516	0.908	NA	D_0__Bacteria; D_1__Bacteroidetes; D_2__Sphingobacteriia; D_3__Sphingobacteriales; D_4__Chitinophagaceae; D_5__unclassified_Chitinophagaceae
OTU_1574	2.235	1.483	-2.034	0.042	-3.017	0.159	2.005	1.824	-2.392	0.017	-4.364	0.118	2.226	1.339	-2.172	0.03	-2.908	0.186	3.041	1.051	-0.862	0.389	-0.905	0.852	2.061	1.474	-2.557	0.011	-3.769	NA	5.013	0.898	0.562	0.574	0.505	0.93	D_0__Bacteria; D_1__Acidobacteria; D_2__Acidobacteria_Gp2; D_3__unclassified_Acidobacteria_Gp2; D_4__unclassified_Acidobacteria_Gp2; D_5__Gp2
OTU_1575	2.699	1.183	-0.661	0.509	-0.782	0.739	2.388	1.271	-0.919	0.358	-1.168	0.637	3.738	0.924	0.174	0.862	0.161	0.947	2.897	0.999	-0.522	0.602	-0.521	0.917	3.259	1.045	-0.187	0.851	-0.196	0.978	3.853	0.953	0.296	0.767	0.282	0.949	D_0__Bacteria; D_1__unclassified_Bacteria; D_2__unclassified_Bacteria; D_3__unclassified_Bacteria; D_4__unclassified_Bacteria; D_5__unclassified_Bacteria
OTU_1576	2.064	1.837	-2.495	0.013	-4.584	0.08	2.376	1.376	-1.572	0.116	-2.162	0.349	2.393	1.244	-1.797	0.072	-2.235	0.295	2.549	1.169	-1.424	0.154	-1.664	NA	2.242	1.325	-2.024	0.043	-2.682	NA	2.186	1.286	-2.004	0.045	-2.578	NA	D_0__Bacteria; D_1__unclassified_Bacteria; D_2__unclassified_Bacteria; D_3__unclassified_Bacteria; D_4__unclassified_Bacteria; D_5__unclassified_Bacteria
OTU_1577	2.207	1.325	-0.866	0.386	-1.148	0.627	2.738	1.22	-0.257	0.797	-0.314	0.914	2.893	1.046	-0.229	0.819	-0.239	0.936	2.567	1.065	-0.539	0.59	-0.574	NA	2.721	1.119	-0.354	0.723	-0.397	0.942	3.848	1.019	0.482	0.63	0.491	0.936	D_0__Bacteria; D_1__Bacteroidetes; D_2__unclassified_Bacteroidetes; D_3__unclassified_Bacteroidetes; D_4__unclassified_Bacteroidetes; D_5__unclassified_Bacteroidetes
OTU_1578	2.248	1.225	-0.597	0.551	-0.731	0.77	2.13	1.318	-0.648	0.517	-0.854	0.764	3.074	0.975	0.175	0.861	0.171	0.947	2.262	1.091	-0.605	0.545	-0.66	NA	2.743	1.1	-0.102	0.919	-0.112	0.99	3.378	1.018	0.415	0.678	0.423	0.936	D_0__Bacteria; D_1__Acidobacteria; D_2__Acidobacteria_Gp7; D_3__unclassified_Acidobacteria_Gp7; D_4__unclassified_Acidobacteria_Gp7; D_5__Gp7
OTU_1579	2.076	1.32	-0.15	0.881	-0.197	0.941	2.783	1.298	0.426	0.67	0.553	0.856	1.632	1.387	-0.674	0.501	-0.934	0.771	1.778	1.296	-0.437	0.662	-0.566	NA	2.112	1.2	-0.129	0.897	-0.155	NA	2.899	1.092	0.547	0.584	0.597	0.933	D_0__Bacteria; D_1__unclassified_Bacteria; D_2__unclassified_Bacteria; D_3__unclassified_Bacteria; D_4__unclassified_Bacteria; D_5__unclassified_Bacteria
OTU_158	26.167	0.497	-4.185	0	-2.079	0.001	27.113	0.592	-2.772	0.006	-1.64	0.065	26.851	0.539	-3.5	0	-1.887	0.015	29.107	0.432	-3.211	0.001	-1.386	0.045	35.012	0.454	-1.374	0.17	-0.624	0.636	32.887	0.426	-1.799	0.072	-0.767	0.517	D_0__Bacteria; D_1__Proteobacteria; D_2__Deltaproteobacteria; D_3__Myxococcales; D_4__unclassified_Myxococcales; D_5__unclassified_Myxococcales
OTU_1580	1.957	1.343	-0.617	0.537	-0.828	0.762	1.719	1.492	-0.747	0.455	-1.115	0.72	1.757	1.405	-0.779	0.436	-1.095	0.731	2.277	1.197	-0.234	0.815	-0.28	NA	1.791	1.324	-0.782	0.434	-1.036	NA	1.584	1.323	-1.022	0.307	-1.352	NA	D_0__Bacteria; D_1__unclassified_Bacteria; D_2__unclassified_Bacteria; D_3__unclassified_Bacteria; D_4__unclassified_Bacteria; D_5__unclassified_Bacteria
OTU_1581	0.514	2.059	1.276	0.202	2.627	NA	0.159	1.979	0.7	0.484	1.385	NA	0.492	1.721	1.385	0.166	2.384	NA	0	NA	NA	NA	NA	NA	0.967	1.56	1.699	0.089	2.651	NA	0.662	1.464	1.355	0.175	1.985	NA	D_0__Bacteria; D_1__unclassified_Bacteria; D_2__unclassified_Bacteria; D_3__unclassified_Bacteria; D_4__unclassified_Bacteria; D_5__unclassified_Bacteria
OTU_1582	1.206	1.958	1.909	0.056	3.739	NA	0.524	2.015	1.255	0.21	2.527	NA	0.488	1.71	1.082	0.279	1.85	NA	0.333	1.427	0.973	0.331	1.389	NA	0	NA	NA	NA	NA	NA	0.163	1.293	0.709	0.479	0.916	NA	D_0__Bacteria; D_1__Chloroflexi; D_2__Caldilineae; D_3__Caldilineales; D_4__Caldilineaceae; D_5__unclassified_Caldilineaceae
OTU_1583	0.786	2.016	-1.574	0.116	-3.172	NA	0.769	1.985	-1.495	0.135	-2.968	NA	1.778	1.253	0.208	0.835	0.261	0.94	1.279	1.348	-0.361	0.718	-0.486	NA	1.442	1.395	-0.141	0.888	-0.197	NA	1.262	1.374	-0.329	0.743	-0.451	NA	D_0__Bacteria; D_1__Planctomycetes; D_2__Planctomycetia; D_3__Planctomycetales; D_4__Planctomycetaceae; D_5__Rubinisphaera
OTU_1584	2.358	1.51	-2.061	0.039	-3.111	0.152	2.296	1.538	-1.933	0.053	-2.972	0.222	3.012	1.168	-1.067	0.286	-1.246	0.62	3.365	1	-0.812	0.417	-0.811	0.858	3.015	1.126	-1.081	0.28	-1.217	0.74	3.648	1.03	-0.452	0.651	-0.465	0.936	D_0__Bacteria; D_1__unclassified_Bacteria; D_2__unclassified_Bacteria; D_3__unclassified_Bacteria; D_4__unclassified_Bacteria; D_5__unclassified_Bacteria
OTU_1585	0.471	2.07	1.124	0.261	2.327	NA	1.778	1.865	2.241	0.025	4.179	0.145	0.645	1.724	1.254	0.21	2.161	NA	0.162	1.313	0.705	0.481	0.926	NA	0.514	1.556	1.19	0.234	1.853	NA	0.172	1.296	0.715	0.474	0.927	NA	D_0__Bacteria; D_1__Proteobacteria; D_2__unclassified_Proteobacteria; D_3__unclassified_Proteobacteria; D_4__unclassified_Proteobacteria; D_5__unclassified_Proteobacteria
OTU_1586	0.679	1.903	0.604	0.546	1.149	NA	0.954	1.81	0.926	0.354	1.676	NA	1.138	1.585	1.113	0.266	1.764	NA	0.656	1.457	0.658	0.511	0.958	NA	1.025	1.518	0.961	0.336	1.46	NA	0.664	1.469	0.576	0.565	0.846	NA	D_0__Bacteria; D_1__unclassified_Bacteria; D_2__unclassified_Bacteria; D_3__unclassified_Bacteria; D_4__unclassified_Bacteria; D_5__unclassified_Bacteria
OTU_1587	0.992	1.692	0.04	0.968	0.068	NA	0.469	2.019	-1.149	0.251	-2.319	NA	1.476	1.414	0.579	0.563	0.818	NA	1.141	1.324	0.26	0.795	0.344	NA	1.447	1.394	0.532	0.595	0.742	NA	1.61	1.33	0.685	0.493	0.911	NA	D_0__Bacteria; D_1__Proteobacteria; D_2__Deltaproteobacteria; D_3__Bdellovibrionales; D_4__Bdellovibrionaceae; D_5__Bdellovibrio
OTU_1588	0.836	1.828	0.266	0.79	0.487	NA	1.788	1.523	1.225	0.221	1.866	0.501	2.448	1.424	1.489	0.137	2.12	0.425	1.982	1.268	1.41	0.159	1.788	NA	1.15	1.449	0.646	0.518	0.937	NA	1.31	1.401	0.77	0.442	1.078	NA	D_0__Bacteria; D_1__Proteobacteria; D_2__Alphaproteobacteria; D_3__Rhodobacterales; D_4__Rhodobacteraceae; D_5__unclassified_Rhodobacteraceae
OTU_1589	0.791	1.773	0.259	0.795	0.46	NA	0.464	1.979	-0.273	0.785	-0.54	NA	2.628	1.213	2.003	0.045	2.43	0.227	0.811	1.395	0.311	0.755	0.434	NA	0.481	1.568	-0.29	0.772	-0.454	NA	2.134	1.233	1.577	0.115	1.945	NA	D_0__Bacteria; D_1__unclassified_Bacteria; D_2__unclassified_Bacteria; D_3__unclassified_Bacteria; D_4__unclassified_Bacteria; D_5__unclassified_Bacteria
OTU_159	10.906	0.679	0.876	0.381	0.595	0.622	12.627	0.691	1.415	0.157	0.978	0.421	10.264	0.645	0.684	0.494	0.441	0.765	11.438	0.688	1.003	0.316	0.69	0.798	10.524	0.682	0.734	0.463	0.5	0.844	13.683	0.593	1.879	0.06	1.114	0.493	D_0__Bacteria; D_1__Proteobacteria; D_2__Gammaproteobacteria; D_3__unclassified_Gammaproteobacteria; D_4__unclassified_Gammaproteobacteria; D_5__unclassified_Gammaproteobacteria
OTU_1590	1.125	1.69	1.214	0.225	2.052	NA	1.658	1.669	1.506	0.132	2.514	0.38	0.155	1.621	-0.677	0.498	-1.097	NA	0.156	1.312	-0.682	0.495	-0.896	NA	1.461	1.418	1.489	0.137	2.111	NA	0.643	1.468	0.529	0.597	0.776	NA	D_0__Bacteria; D_1__unclassified_Bacteria; D_2__unclassified_Bacteria; D_3__unclassified_Bacteria; D_4__unclassified_Bacteria; D_5__unclassified_Bacteria
OTU_1591	0.822	1.832	0.248	0.804	0.454	NA	0.478	2	-0.272	0.786	-0.544	NA	0.49	1.724	-0.299	0.765	-0.516	NA	0.983	1.439	0.452	0.651	0.65	NA	1.701	1.416	1.038	0.299	1.47	NA	1.324	1.398	0.772	0.44	1.08	NA	D_0__Bacteria; D_1__Proteobacteria; D_2__unclassified_Proteobacteria; D_3__unclassified_Proteobacteria; D_4__unclassified_Proteobacteria; D_5__unclassified_Proteobacteria
OTU_1592	1.431	1.899	-2.156	0.031	-4.094	NA	1.709	1.527	-1.118	0.264	-1.707	0.557	1.759	1.285	-1.37	0.171	-1.76	0.474	2.251	1.077	-0.622	0.534	-0.67	NA	2.113	1.241	-0.708	0.479	-0.879	NA	1.898	1.218	-0.954	0.34	-1.162	NA	D_0__Bacteria; D_1__Proteobacteria; D_2__Alphaproteobacteria; D_3__Rhodospirillales; D_4__unclassified_Rhodospirillales; D_5__unclassified_Rhodospirillales
OTU_1593	2.142	1.402	0.447	0.655	0.627	0.835	2.25	1.416	0.53	0.596	0.75	0.812	1.946	1.269	0.331	0.741	0.419	0.891	1.129	1.378	-0.636	0.525	-0.877	NA	1.481	1.349	-0.153	0.878	-0.206	NA	1.451	1.347	-0.129	0.897	-0.174	NA	D_0__Bacteria; D_1__unclassified_Bacteria; D_2__unclassified_Bacteria; D_3__unclassified_Bacteria; D_4__unclassified_Bacteria; D_5__unclassified_Bacteria
OTU_1594	0.787	1.856	0.781	0.435	1.45	NA	2.117	1.588	1.824	0.068	2.896	0.259	1.125	1.57	1.156	0.248	1.815	NA	0.649	1.478	0.604	0.546	0.893	NA	0.311	1.509	0.007	0.994	0.011	NA	0.486	1.463	0.342	0.733	0.5	NA	D_0__Bacteria; D_1__Acidobacteria; D_2__Acidobacteria_Gp4; D_3__unclassified_Acidobacteria_Gp4; D_4__unclassified_Acidobacteria_Gp4; D_5__unclassified_Acidobacteria_Gp4
OTU_1595	1.608	1.472	-1.117	0.264	-1.644	0.509	1.721	1.465	-0.767	0.443	-1.124	0.708	1.931	1.252	-0.653	0.513	-0.818	0.777	1.928	1.15	-0.672	0.502	-0.773	NA	2.442	1.141	-0.097	0.922	-0.111	0.99	2.742	1.084	0.197	0.844	0.214	0.959	D_0__Bacteria; D_1__Actinobacteria; D_2__Actinobacteria; D_3__Acidimicrobiales; D_4__unclassified_Acidimicrobiales; D_5__unclassified_Acidimicrobiales
OTU_1596	1.117	1.657	0.666	0.506	1.103	NA	0.618	1.956	0.032	0.974	0.063	NA	3.07	1.266	2.057	0.04	2.604	0.21	1.302	1.333	0.889	0.374	1.184	NA	2.129	1.297	1.509	0.131	1.957	NA	2.311	1.243	1.637	0.102	2.035	NA	D_0__Bacteria; D_1__Proteobacteria; D_2__unclassified_Proteobacteria; D_3__unclassified_Proteobacteria; D_4__unclassified_Proteobacteria; D_5__unclassified_Proteobacteria
OTU_1597	1.917	1.354	-0.312	0.755	-0.423	0.886	1.457	1.551	-0.851	0.395	-1.321	NA	3.409	0.96	0.988	0.323	0.948	0.652	1.285	1.367	-1.352	0.177	-1.848	NA	1.622	1.3	-0.705	0.481	-0.916	NA	1.422	1.356	-0.878	0.38	-1.19	NA	D_0__Bacteria; D_1__Proteobacteria; D_2__Gammaproteobacteria; D_3__Xanthomonadales; D_4__Xanthomonadaceae; D_5__unclassified_Xanthomonadaceae
OTU_1598	1.45	1.484	-0.167	0.867	-0.248	0.939	1.3	1.529	-0.311	0.756	-0.475	NA	1.283	1.372	-0.412	0.68	-0.566	NA	0.961	1.413	-1.022	0.307	-1.445	NA	1.777	1.301	0.175	0.861	0.228	NA	1.105	1.38	-0.606	0.545	-0.836	NA	D_0__Bacteria; D_1__Proteobacteria; D_2__Deltaproteobacteria; D_3__Myxococcales; D_4__unclassified_Myxococcales; D_5__unclassified_Myxococcales
OTU_1599	2.831	1.215	1.327	0.184	1.613	0.421	1.938	1.409	0.673	0.501	0.948	0.754	2.786	1.267	1.157	0.247	1.465	0.572	2.466	1.234	0.961	0.336	1.186	NA	1.906	1.327	0.584	0.559	0.775	NA	1.941	1.224	0.685	0.493	0.838	NA	D_0__Bacteria; D_1__unclassified_Bacteria; D_2__unclassified_Bacteria; D_3__unclassified_Bacteria; D_4__unclassified_Bacteria; D_5__unclassified_Bacteria
OTU_16	85.439	0.334	5.972	0	1.995	0	105.795	0.457	5.247	0	2.396	0	43.423	0.389	1.613	0.107	0.627	0.366	40.821	0.407	1.181	0.237	0.48	0.709	44.18	0.387	1.71	0.087	0.661	0.475	41.403	0.373	1.507	0.132	0.562	0.693	D_0__Bacteria; D_1__Proteobacteria; D_2__Betaproteobacteria; D_3__unclassified_Betaproteobacteria; D_4__unclassified_Betaproteobacteria; D_5__unclassified_Betaproteobacteria
OTU_160	18.574	0.508	1.823	0.068	0.926	0.221	11.476	0.691	-0.333	0.739	-0.23	0.893	21.179	0.495	2.406	0.016	1.192	0.129	14.261	0.559	0.549	0.583	0.307	0.916	12.678	0.649	-0.024	0.981	-0.015	0.991	14.74	0.575	0.746	0.456	0.429	0.913	D_0__Bacteria; D_1__Bacteroidetes; D_2__Sphingobacteriia; D_3__Sphingobacteriales; D_4__Chitinophagaceae; D_5__Flavitalea
OTU_1600	2.605	1.147	0.62	0.535	0.711	0.759	3.096	1.163	0.955	0.34	1.111	0.623	1.769	1.253	-0.161	0.872	-0.201	0.948	2.268	1.16	0.322	0.748	0.373	NA	1.8	1.246	-0.134	0.894	-0.167	NA	2.915	1.067	0.851	0.395	0.908	0.913	D_0__Bacteria; D_1__unclassified_Bacteria; D_2__unclassified_Bacteria; D_3__unclassified_Bacteria; D_4__unclassified_Bacteria; D_5__unclassified_Bacteria
OTU_1602	3.527	1.26	-2.312	0.021	-2.914	0.101	4.079	1.172	-1.336	0.181	-1.566	0.453	5.81	0.891	-0.285	0.775	-0.254	0.912	5.648	0.852	-0.387	0.699	-0.33	0.942	4.485	1.031	-1.102	0.27	-1.137	0.735	4.427	0.973	-1.116	0.264	-1.087	0.865	D_0__Bacteria; D_1__Actinobacteria; D_2__Actinobacteria; D_3__Actinomycetales; D_4__unclassified_Actinomycetales; D_5__unclassified_Actinomycetales
OTU_1603	1.248	1.954	-1.927	0.054	-3.765	NA	1.219	1.928	-1.854	0.064	-3.573	NA	1.421	1.537	-1.357	0.175	-2.087	NA	1.421	1.405	-1.331	0.183	-1.87	NA	1.252	1.545	-1.904	0.057	-2.943	NA	3.441	1.122	0.607	0.544	0.681	0.927	D_0__Bacteria; D_1__Acidobacteria; D_2__Acidobacteria_Gp2; D_3__unclassified_Acidobacteria_Gp2; D_4__unclassified_Acidobacteria_Gp2; D_5__Gp2
OTU_1604	6.171	1.68	-3.564	0	-5.987	0.008	6.183	1.309	-3.398	0.001	-4.448	0.02	6.363	1.175	-3.757	0	-4.415	0.007	6.175	1.275	-4.014	0	-5.119	0.007	6.186	1.34	-3.9	0	-5.226	0.007	6.067	1.272	-3.95	0	-5.026	0.006	D_0__Bacteria; D_1__unclassified_Bacteria; D_2__unclassified_Bacteria; D_3__unclassified_Bacteria; D_4__unclassified_Bacteria; D_5__unclassified_Bacteria
OTU_1605	2.134	1.329	-0.405	0.685	-0.539	0.855	2.089	1.396	-0.342	0.732	-0.478	0.89	1.609	1.34	-1.183	0.237	-1.585	NA	2.922	1.177	0.253	0.8	0.297	0.966	1.443	1.431	-1.425	0.154	-2.039	NA	1.759	1.276	-0.767	0.443	-0.978	NA	D_0__Bacteria; D_1__Bacteroidetes; D_2__Sphingobacteriia; D_3__Sphingobacteriales; D_4__Sphingobacteriaceae; D_5__Solitalea
OTU_1606	0.974	1.639	-0.461	0.645	-0.756	NA	1.557	1.458	0.324	0.746	0.472	NA	3.105	1.064	1.637	0.102	1.741	0.357	1.456	1.225	0.237	0.813	0.29	NA	2.591	1.151	1.177	0.239	1.354	0.716	1.443	1.287	0.229	0.819	0.294	NA	D_0__Bacteria; D_1__unclassified_Bacteria; D_2__unclassified_Bacteria; D_3__unclassified_Bacteria; D_4__unclassified_Bacteria; D_5__unclassified_Bacteria
OTU_1607	1.426	1.626	-1.458	0.145	-2.371	NA	1.391	1.661	-1.34	0.18	-2.226	NA	1.596	1.329	-1.193	0.233	-1.585	NA	2.099	1.128	-0.448	0.654	-0.506	NA	1.585	1.38	-1.052	0.293	-1.452	NA	2.229	1.17	-0.227	0.82	-0.265	NA	D_0__Bacteria; D_1__Planctomycetes; D_2__Planctomycetia; D_3__Planctomycetales; D_4__Planctomycetaceae; D_5__unclassified_Planctomycetaceae
OTU_1608	0.643	1.916	-0.569	0.57	-1.09	NA	1.046	1.709	0.105	0.916	0.18	NA	1.636	1.294	0.801	0.423	1.037	0.723	1.302	1.3	0.443	0.658	0.576	NA	0.974	1.483	0.007	0.994	0.011	NA	0.635	1.469	-0.521	0.602	-0.766	NA	D_0__Bacteria; D_1__Parcubacteria; D_2__unclassified_Parcubacteria; D_3__unclassified_Parcubacteria; D_4__unclassified_Parcubacteria; D_5__Parcubacteria_genera_incertae_sedis
OTU_161	27.547	0.551	-4.375	0	-2.411	0.001	31.151	0.592	-2.355	0.019	-1.393	0.122	31.551	0.465	-3.204	0.001	-1.489	0.029	35.29	0.419	-2.213	0.027	-0.928	0.278	35.666	0.5	-1.81	0.07	-0.906	0.434	40.349	0.4	-0.94	0.347	-0.376	0.899	D_0__Bacteria; D_1__Proteobacteria; D_2__Alphaproteobacteria; D_3__Rhodospirillales; D_4__Rhodospirillaceae; D_5__unclassified_Rhodospirillaceae
OTU_1610	2.725	1.141	0.171	0.865	0.195	0.939	1.965	1.36	-0.506	0.613	-0.688	0.822	2.098	1.157	-0.472	0.637	-0.546	0.838	2.259	1.092	-0.271	0.786	-0.296	NA	1.772	1.305	-0.795	0.426	-1.038	NA	4.203	0.979	1.115	0.265	1.091	0.865	D_0__Bacteria; D_1__Proteobacteria; D_2__Gammaproteobacteria; D_3__unclassified_Gammaproteobacteria; D_4__unclassified_Gammaproteobacteria; D_5__unclassified_Gammaproteobacteria
OTU_1611	0.308	2.054	-0.894	0.371	-1.836	NA	0.3	1.998	-0.864	0.388	-1.726	NA	0.31	1.66	-0.86	0.39	-1.428	NA	0.312	1.37	-0.828	0.408	-1.134	NA	0.309	1.47	-0.838	0.402	-1.231	NA	3.055	1.422	0.748	0.455	1.063	0.913	D_0__Bacteria; D_1__Bacteroidetes; D_2__unclassified_Bacteroidetes; D_3__unclassified_Bacteroidetes; D_4__unclassified_Bacteroidetes; D_5__unclassified_Bacteroidetes
OTU_1612	0.971	1.988	-1.733	0.083	-3.445	NA	0.946	1.961	-1.652	0.098	-3.24	NA	1.782	1.48	-0.126	0.899	-0.187	0.96	2.13	1.197	0.186	0.852	0.223	NA	1.294	1.431	-0.768	0.442	-1.1	NA	2.127	1.256	0.193	0.847	0.243	NA	D_0__Bacteria; D_1__unclassified_Bacteria; D_2__unclassified_Bacteria; D_3__unclassified_Bacteria; D_4__unclassified_Bacteria; D_5__unclassified_Bacteria
OTU_1613	3.376	1.052	-0.33	0.741	-0.347	0.882	2.488	1.315	-0.999	0.318	-1.313	0.605	5.318	0.844	0.935	0.35	0.79	0.669	4.047	0.879	0.176	0.86	0.155	0.968	3.566	1.001	-0.184	0.854	-0.185	0.978	4.035	0.952	0.197	0.844	0.187	0.959	D_0__Bacteria; D_1__unclassified_Bacteria; D_2__unclassified_Bacteria; D_3__unclassified_Bacteria; D_4__unclassified_Bacteria; D_5__unclassified_Bacteria
OTU_1614	0.487	2.07	-1.13	0.259	-2.339	NA	0.638	1.958	-0.484	0.628	-0.949	NA	0.975	1.672	-0.004	0.996	-0.007	NA	1.468	1.323	0.569	0.569	0.753	NA	1.01	1.538	0.035	0.972	0.054	NA	0.965	1.443	0.019	0.985	0.028	NA	D_0__Bacteria; D_1__unclassified_Bacteria; D_2__unclassified_Bacteria; D_3__unclassified_Bacteria; D_4__unclassified_Bacteria; D_5__unclassified_Bacteria
OTU_1615	4.155	1.397	-2.82	0.005	-3.941	0.045	4.281	1.271	-2.413	0.016	-3.066	0.114	4.187	1.286	-2.906	0.004	-3.738	0.056	4.645	1.011	-2.21	0.027	-2.235	0.278	4.841	1.046	-1.886	0.059	-1.972	0.393	5.435	0.941	-1.297	0.194	-1.221	0.799	D_0__Bacteria; D_1__Bacteroidetes; D_2__unclassified_Bacteroidetes; D_3__unclassified_Bacteroidetes; D_4__unclassified_Bacteroidetes; D_5__unclassified_Bacteroidetes
OTU_1616	3.841	1.108	0.862	0.389	0.955	0.629	1.905	1.425	-0.503	0.615	-0.717	0.822	3.554	1.002	0.779	0.436	0.781	0.731	4.071	0.967	1.045	0.296	1.011	0.77	2.099	1.246	-0.389	0.697	-0.485	NA	3.061	1.084	0.431	0.667	0.467	0.936	D_0__Bacteria; D_1__Acidobacteria; D_2__Acidobacteria_Gp4; D_3__unclassified_Acidobacteria_Gp4; D_4__unclassified_Acidobacteria_Gp4; D_5__Gp4
OTU_1617	1.969	1.365	0.351	0.726	0.479	0.874	1.709	1.53	0.134	0.894	0.204	0.961	2.263	1.204	0.635	0.525	0.765	0.78	2.118	1.168	0.509	0.61	0.595	NA	2.603	1.178	0.828	0.408	0.975	0.818	1.924	1.245	0.346	0.73	0.43	NA	D_0__Bacteria; D_1__unclassified_Bacteria; D_2__unclassified_Bacteria; D_3__unclassified_Bacteria; D_4__unclassified_Bacteria; D_5__unclassified_Bacteria
OTU_1618	1.597	1.609	-1.566	0.117	-2.52	0.312	1.393	1.89	-2.033	0.042	-3.843	NA	2.085	1.256	-0.754	0.451	-0.947	0.744	2.252	1.194	-0.533	0.594	-0.636	NA	1.919	1.295	-0.941	0.347	-1.219	NA	1.735	1.297	-1.163	0.245	-1.508	NA	D_0__Bacteria; D_1__Proteobacteria; D_2__Betaproteobacteria; D_3__unclassified_Betaproteobacteria; D_4__unclassified_Betaproteobacteria; D_5__unclassified_Betaproteobacteria
OTU_1619	1.135	1.647	0.254	0.799	0.418	NA	0.45	2.017	-1.051	0.293	-2.119	NA	0.969	1.673	0.037	0.971	0.061	NA	0.467	1.428	-1.002	0.316	-1.431	NA	1.317	1.466	0.397	0.692	0.581	NA	1.288	1.37	0.42	0.675	0.575	NA	D_0__Bacteria; D_1__Planctomycetes; D_2__Planctomycetia; D_3__Planctomycetales; D_4__Planctomycetaceae; D_5__unclassified_Planctomycetaceae
OTU_162	12.786	0.612	1.585	0.113	0.97	0.308	13.063	0.744	1.399	0.162	1.041	0.429	11.473	0.617	1.173	0.241	0.724	0.568	11.355	0.606	1.149	0.251	0.696	0.732	9.95	0.753	0.497	0.619	0.374	0.903	11.291	0.646	1.114	0.265	0.72	0.865	D_0__Bacteria; D_1__Proteobacteria; D_2__Gammaproteobacteria; D_3__Xanthomonadales; D_4__Xanthomonadaceae; D_5__unclassified_Xanthomonadaceae
OTU_1620	1.466	1.616	-1.446	0.148	-2.337	0.362	2.192	1.36	-0.292	0.77	-0.397	0.904	1.288	1.639	-2.144	0.032	-3.514	NA	2.6	1.173	0.034	0.973	0.04	NA	1.986	1.32	-0.528	0.598	-0.697	NA	1.906	1.24	-0.582	0.561	-0.721	NA	D_0__Bacteria; D_1__unclassified_Bacteria; D_2__unclassified_Bacteria; D_3__unclassified_Bacteria; D_4__unclassified_Bacteria; D_5__unclassified_Bacteria
OTU_1621	2.723	1.801	-2.728	0.006	-4.914	0.056	2.663	1.784	-2.645	0.008	-4.719	0.082	3.072	1.226	-2.097	0.036	-2.57	0.202	2.88	1.229	-2.458	0.014	-3.021	0.183	3.05	1.2	-2.067	0.039	-2.481	0.321	3.494	1.089	-1.293	0.196	-1.408	0.799	D_0__Bacteria; D_1__Proteobacteria; D_2__Deltaproteobacteria; D_3__Myxococcales; D_4__unclassified_Myxococcales; D_5__unclassified_Myxococcales
OTU_1622	1.283	1.957	-1.921	0.055	-3.76	NA	1.398	1.733	-1.244	0.214	-2.155	NA	1.591	1.524	-0.941	0.347	-1.434	NA	2.1	1.223	-0.4	0.689	-0.489	NA	2.268	1.253	-0.242	0.809	-0.303	NA	1.418	1.409	-1.259	0.208	-1.774	NA	D_0__Bacteria; D_1__unclassified_Bacteria; D_2__unclassified_Bacteria; D_3__unclassified_Bacteria; D_4__unclassified_Bacteria; D_5__unclassified_Bacteria
OTU_1623	5.473	0.857	-1.124	0.261	-0.963	0.506	5.025	1.039	-1.178	0.239	-1.224	0.526	4.313	1.008	-2.234	0.025	-2.252	0.169	5.135	0.82	-1.449	0.147	-1.188	0.617	5.541	0.918	-0.962	0.336	-0.884	0.786	5.405	0.883	-0.997	0.319	-0.88	0.885	D_0__Bacteria; D_1__unclassified_Bacteria; D_2__unclassified_Bacteria; D_3__unclassified_Bacteria; D_4__unclassified_Bacteria; D_5__unclassified_Bacteria
OTU_1624	2.118	1.231	-0.11	0.913	-0.135	0.959	1.445	1.539	-0.856	0.392	-1.318	NA	1.274	1.458	-1.425	0.154	-2.078	NA	1.766	1.154	-0.531	0.596	-0.612	NA	1.442	1.362	-0.953	0.341	-1.298	NA	1.088	1.456	-1.872	0.061	-2.725	NA	D_0__Bacteria; D_1__Planctomycetes; D_2__Planctomycetia; D_3__Planctomycetales; D_4__Planctomycetaceae; D_5__unclassified_Planctomycetaceae
OTU_1625	0.162	2.041	-0.677	0.498	-1.383	NA	0.16	1.982	-0.656	0.512	-1.301	NA	0.649	1.662	0.597	0.55	0.993	NA	1.3	1.424	1.23	0.219	1.753	NA	1.312	1.437	1.341	0.18	1.927	NA	0.32	1.388	0.009	0.993	0.013	NA	D_0__Bacteria; D_1__unclassified_Bacteria; D_2__unclassified_Bacteria; D_3__unclassified_Bacteria; D_4__unclassified_Bacteria; D_5__unclassified_Bacteria
OTU_1626	3.977	1.236	-2.536	0.011	-3.134	0.075	4.718	1.023	-1.451	0.147	-1.484	0.407	4.478	0.93	-2.134	0.033	-1.984	0.193	4.319	0.996	-2.143	0.032	-2.134	0.298	5.324	0.88	-1.193	0.233	-1.05	0.716	5.265	0.901	-1.091	0.275	-0.983	0.866	D_0__Bacteria; D_1__unclassified_Bacteria; D_2__unclassified_Bacteria; D_3__unclassified_Bacteria; D_4__unclassified_Bacteria; D_5__unclassified_Bacteria
OTU_1627	0.815	1.788	0.842	0.4	1.506	NA	2.509	1.497	2.134	0.033	3.193	0.164	0.325	1.716	-0.002	0.999	-0.003	NA	0.656	1.457	0.658	0.511	0.958	NA	0.319	1.513	-0.006	0.995	-0.01	NA	0.492	1.464	0.332	0.74	0.486	NA	D_0__Bacteria; D_1__unclassified_Bacteria; D_2__unclassified_Bacteria; D_3__unclassified_Bacteria; D_4__unclassified_Bacteria; D_5__unclassified_Bacteria
OTU_1628	1.747	1.574	-1.658	0.097	-2.61	0.282	1.685	1.614	-1.557	0.119	-2.513	0.355	2.064	1.205	-1.195	0.232	-1.44	0.563	2.884	1.052	-0.215	0.83	-0.226	0.968	3.019	1.104	-0.089	0.929	-0.099	0.99	2.378	1.186	-0.6	0.549	-0.711	NA	D_0__Bacteria; D_1__Actinobacteria; D_2__unclassified_Actinobacteria; D_3__unclassified_Actinobacteria; D_4__unclassified_Actinobacteria; D_5__unclassified_Actinobacteria
OTU_1629	3.059	1.163	-0.559	0.576	-0.65	0.783	4.676	0.994	0.564	0.572	0.561	0.797	3.869	0.932	0.043	0.966	0.04	0.988	2.724	1.039	-0.991	0.322	-1.03	NA	3.415	1.039	-0.283	0.777	-0.294	0.949	4.375	0.936	0.401	0.689	0.375	0.936	D_0__Bacteria; D_1__Proteobacteria; D_2__unclassified_Proteobacteria; D_3__unclassified_Proteobacteria; D_4__unclassified_Proteobacteria; D_5__unclassified_Proteobacteria
OTU_163	51.063	0.404	-0.605	0.545	-0.244	0.767	45.072	0.529	-1.082	0.279	-0.573	0.57	47.653	0.333	-1.402	0.161	-0.466	0.462	55.5	0.325	0.043	0.966	0.014	0.981	41.861	0.441	-2.145	0.032	-0.947	0.283	41.003	0.377	-2.514	0.012	-0.948	0.24	D_0__Bacteria; D_1__Proteobacteria; D_2__Betaproteobacteria; D_3__Burkholderiales; D_4__unclassified_Burkholderiales; D_5__unclassified_Burkholderiales
OTU_1630	3.051	1.23	-1.342	0.18	-1.651	0.413	2.463	1.521	-2.021	0.043	-3.074	0.194	2.692	1.241	-1.938	0.053	-2.404	0.243	2.538	1.269	-2.212	0.027	-2.807	NA	3.173	1.156	-1.133	0.257	-1.309	0.733	3.648	1.073	-0.64	0.522	-0.686	0.92	D_0__Bacteria; D_1__Actinobacteria; D_2__Actinobacteria; D_3__Solirubrobacterales; D_4__Conexibacteraceae; D_5__Conexibacter
OTU_1631	1.917	1.858	2.411	0.016	4.479	0.09	1.095	1.938	1.814	0.07	3.517	NA	0	NA	NA	NA	NA	NA	0.33	1.373	0.846	0.398	1.161	NA	0	NA	NA	NA	NA	NA	0	NA	NA	NA	NA	NA	D_0__Bacteria; D_1__Bacteroidetes; D_2__unclassified_Bacteroidetes; D_3__unclassified_Bacteroidetes; D_4__unclassified_Bacteroidetes; D_5__unclassified_Bacteroidetes
OTU_1632	5.235	0.877	-0.128	0.898	-0.112	0.95	4.515	1.035	-0.479	0.632	-0.496	0.833	4.025	0.892	-1.091	0.275	-0.972	0.606	6.183	0.767	0.438	0.661	0.336	0.933	6.336	0.812	0.472	0.637	0.383	0.91	3.793	1.025	-1.015	0.31	-1.04	0.884	D_0__Bacteria; D_1__Planctomycetes; D_2__Planctomycetia; D_3__Planctomycetales; D_4__Planctomycetaceae; D_5__Gemmata
OTU_1633	1.303	1.537	0.889	0.374	1.366	NA	1.259	1.65	0.79	0.429	1.304	NA	0.643	1.607	0.024	0.981	0.038	NA	1.318	1.357	0.853	0.394	1.158	NA	1.492	1.363	1.024	0.306	1.396	NA	0.795	1.446	0.267	0.789	0.386	NA	D_0__Bacteria; D_1__Actinobacteria; D_2__Actinobacteria; D_3__Actinomycetales; D_4__Promicromonosporaceae; D_5__Promicromonospora
OTU_1634	1.115	1.574	-0.211	0.833	-0.332	NA	1.239	1.653	-0.036	0.971	-0.059	NA	0.637	1.707	-1.561	0.118	-2.666	NA	1.618	1.243	0.393	0.695	0.488	NA	1.154	1.415	-0.167	0.867	-0.237	NA	1.112	1.372	-0.171	0.864	-0.235	NA	D_0__Bacteria; D_1__Nitrospirae; D_2__Nitrospira; D_3__Nitrospirales; D_4__Nitrospiraceae; D_5__Nitrospira
OTU_1635	0.942	1.75	-0.991	0.322	-1.734	NA	1.766	1.388	0.246	0.806	0.341	0.918	1.768	1.226	0.215	0.83	0.263	0.94	1.779	1.153	0.231	0.818	0.266	NA	1.423	1.363	-0.162	0.871	-0.221	NA	1.928	1.198	0.379	0.705	0.454	NA	D_0__Bacteria; D_1__Planctomycetes; D_2__Planctomycetia; D_3__Planctomycetales; D_4__Planctomycetaceae; D_5__unclassified_Planctomycetaceae
OTU_1636	1.604	1.475	-1.144	0.253	-1.687	0.499	1.255	1.903	-1.953	0.051	-3.716	NA	1.939	1.346	-0.59	0.555	-0.794	0.793	2.265	1.183	-0.251	0.802	-0.297	NA	2.813	1.126	0.178	0.859	0.201	0.978	3.91	0.975	0.968	0.333	0.944	0.892	D_0__Bacteria; D_1__Proteobacteria; D_2__Alphaproteobacteria; D_3__Rhodospirillales; D_4__unclassified_Rhodospirillales; D_5__unclassified_Rhodospirillales
OTU_1637	0.157	2.04	0.683	0.494	1.394	NA	0.571	2.011	1.305	0.192	2.623	NA	0.82	1.685	1.78	0.075	2.999	NA	0.325	1.372	0.843	0.399	1.158	NA	1.132	1.551	1.841	0.066	2.856	NA	0	NA	NA	NA	NA	NA	D_0__Bacteria; D_1__Bacteroidetes; D_2__unclassified_Bacteroidetes; D_3__unclassified_Bacteroidetes; D_4__unclassified_Bacteroidetes; D_5__unclassified_Bacteroidetes
OTU_1638	2.57	1.158	-0.246	0.806	-0.285	0.915	3.335	1.171	0.4	0.689	0.468	0.866	2.567	1.053	-0.268	0.789	-0.282	0.918	2.901	1.123	0.041	0.967	0.046	0.981	3.281	1.055	0.304	0.761	0.321	0.949	4.66	0.968	1.111	0.266	1.075	0.865	D_0__Bacteria; D_1__unclassified_Bacteria; D_2__unclassified_Bacteria; D_3__unclassified_Bacteria; D_4__unclassified_Bacteria; D_5__unclassified_Bacteria
OTU_1639	0.162	2.041	-0.677	0.498	-1.383	NA	0.16	1.982	-0.656	0.512	-1.301	NA	0.667	1.709	0.531	0.595	0.908	NA	0.653	1.478	0.594	0.552	0.878	NA	0.999	1.49	1.016	0.309	1.514	NA	1.842	1.333	1.745	0.081	2.326	NA	D_0__Bacteria; D_1__unclassified_Bacteria; D_2__unclassified_Bacteria; D_3__unclassified_Bacteria; D_4__unclassified_Bacteria; D_5__unclassified_Bacteria
OTU_164	10.344	0.747	1.655	0.098	1.236	0.282	12.161	0.724	2.182	0.029	1.58	0.152	6.306	0.75	0.137	0.891	0.103	0.956	7.149	0.719	0.591	0.555	0.424	0.907	8.62	0.787	1.039	0.299	0.818	0.754	7.58	0.756	0.785	0.433	0.593	0.913	D_0__Bacteria; D_1__Proteobacteria; D_2__unclassified_Proteobacteria; D_3__unclassified_Proteobacteria; D_4__unclassified_Proteobacteria; D_5__unclassified_Proteobacteria
OTU_1640	1.761	1.558	-1.732	0.083	-2.698	0.252	1.724	1.594	-1.603	0.109	-2.555	0.334	2.43	1.146	-0.735	0.463	-0.842	0.75	2.586	1.029	-0.573	0.567	-0.59	NA	2.591	1.189	-0.486	0.627	-0.578	0.906	2.4	1.133	-0.661	0.509	-0.749	NA	D_0__Bacteria; D_1__Proteobacteria; D_2__Alphaproteobacteria; D_3__Sphingomonadales; D_4__unclassified_Sphingomonadales; D_5__unclassified_Sphingomonadales
OTU_1641	0.951	1.638	0.005	0.996	0.008	NA	1.101	1.635	0.235	0.814	0.385	NA	1.938	1.229	1.115	0.265	1.37	0.592	1.138	1.324	0.259	0.796	0.343	NA	1.306	1.35	0.441	0.659	0.595	NA	0.629	1.465	-0.547	0.584	-0.801	NA	D_0__Bacteria; D_1__unclassified_Bacteria; D_2__unclassified_Bacteria; D_3__unclassified_Bacteria; D_4__unclassified_Bacteria; D_5__unclassified_Bacteria
OTU_1644	1.274	1.53	-0.399	0.69	-0.611	NA	0.935	1.779	-0.91	0.363	-1.618	NA	1.122	1.483	-0.654	0.513	-0.969	NA	2.115	1.126	0.536	0.592	0.603	NA	1.942	1.282	0.318	0.75	0.408	NA	2.09	1.186	0.503	0.615	0.597	NA	D_0__Bacteria; D_1__unclassified_Bacteria; D_2__unclassified_Bacteria; D_3__unclassified_Bacteria; D_4__unclassified_Bacteria; D_5__unclassified_Bacteria
OTU_1645	0.321	2.069	0.001	1	0.001	NA	0.997	1.751	1.031	0.303	1.805	NA	1.476	1.521	1.434	0.152	2.182	NA	1.47	1.4	1.394	0.163	1.952	NA	0.492	1.568	0.325	0.745	0.509	NA	0.967	1.445	0.941	0.347	1.359	NA	D_0__Bacteria; D_1__Proteobacteria; D_2__Deltaproteobacteria; D_3__Myxococcales; D_4__Polyangiaceae; D_5__Sorangium
OTU_1646	0.48	2.03	0.293	0.769	0.596	NA	3.093	1.519	2.267	0.023	3.443	0.142	0.647	1.711	0.525	0.6	0.898	NA	0.325	1.432	0.012	0.99	0.018	NA	0.997	1.517	0.954	0.34	1.447	NA	0.492	1.464	0.338	0.735	0.496	NA	D_0__Bacteria; D_1__Proteobacteria; D_2__Deltaproteobacteria; D_3__unclassified_Deltaproteobacteria; D_4__unclassified_Deltaproteobacteria; D_5__unclassified_Deltaproteobacteria
OTU_1647	0.624	2.043	-1.399	0.162	-2.858	NA	0.61	2.007	-1.323	0.186	-2.654	NA	1.294	1.455	0.036	0.972	0.052	NA	1.121	1.379	-0.175	0.861	-0.241	NA	1.436	1.361	0.204	0.838	0.278	NA	1.441	1.32	0.226	0.822	0.298	NA	D_0__Bacteria; D_1__unclassified_Bacteria; D_2__unclassified_Bacteria; D_3__unclassified_Bacteria; D_4__unclassified_Bacteria; D_5__unclassified_Bacteria
OTU_1648	0.631	2.023	-1.492	0.136	-3.018	NA	0.774	1.828	-0.731	0.465	-1.337	NA	1.619	1.306	0.401	0.688	0.524	0.862	0.965	1.362	-0.478	0.633	-0.651	NA	1.8	1.26	0.554	0.58	0.698	NA	1.115	1.371	-0.162	0.871	-0.223	NA	D_0__Bacteria; D_1__unclassified_Bacteria; D_2__unclassified_Bacteria; D_3__unclassified_Bacteria; D_4__unclassified_Bacteria; D_5__unclassified_Bacteria
OTU_1649	1.786	1.382	-0.837	0.402	-1.157	0.64	2.507	1.277	0.051	0.96	0.065	0.984	2.237	1.306	-0.246	0.806	-0.321	0.928	2.908	1.006	0.321	0.748	0.323	0.956	2.814	1.133	0.196	0.845	0.222	0.978	1.729	1.299	-0.759	0.448	-0.986	NA	D_0__Bacteria; D_1__Chloroflexi; D_2__unclassified_Chloroflexi; D_3__unclassified_Chloroflexi; D_4__unclassified_Chloroflexi; D_5__unclassified_Chloroflexi
OTU_165	22.156	0.665	1.513	0.13	1.006	0.333	25.213	0.698	1.882	0.06	1.314	0.238	18.283	0.655	0.887	0.375	0.581	0.687	17.479	0.742	0.619	0.536	0.459	0.903	16.473	0.718	0.452	0.651	0.325	0.914	15.591	0.634	0.373	0.709	0.237	0.941	D_0__Bacteria; D_1__Bacteroidetes; D_2__unclassified_Bacteroidetes; D_3__unclassified_Bacteroidetes; D_4__unclassified_Bacteroidetes; D_5__unclassified_Bacteroidetes
OTU_1650	0.977	1.78	0.057	0.955	0.101	NA	0.927	1.801	0.041	0.967	0.075	NA	0.789	1.636	-0.212	0.832	-0.348	NA	1.13	1.43	0.22	0.826	0.315	NA	1.16	1.522	0.23	0.818	0.35	NA	0.963	1.443	0.052	0.958	0.076	NA	D_0__Bacteria; D_1__Proteobacteria; D_2__unclassified_Proteobacteria; D_3__unclassified_Proteobacteria; D_4__unclassified_Proteobacteria; D_5__unclassified_Proteobacteria
OTU_1651	3.061	1.132	0.404	0.686	0.457	0.855	1.859	1.483	-0.617	0.537	-0.915	0.779	1.767	1.205	-0.977	0.328	-1.177	0.659	2.094	1.107	-0.468	0.64	-0.518	NA	2.929	1.06	0.309	0.758	0.327	0.949	3.404	1.038	0.649	0.516	0.673	0.919	D_0__Bacteria; D_1__Proteobacteria; D_2__Deltaproteobacteria; D_3__unclassified_Deltaproteobacteria; D_4__unclassified_Deltaproteobacteria; D_5__unclassified_Deltaproteobacteria
OTU_1652	1.309	1.509	0.446	0.656	0.673	NA	0.938	1.739	0.035	0.972	0.06	NA	1.299	1.436	0.429	0.668	0.617	NA	0.475	1.469	-1.173	0.241	-1.723	NA	0.651	1.56	-0.513	0.608	-0.8	NA	1.125	1.37	0.25	0.803	0.342	NA	D_0__Bacteria; D_1__unclassified_Bacteria; D_2__unclassified_Bacteria; D_3__unclassified_Bacteria; D_4__unclassified_Bacteria; D_5__unclassified_Bacteria
OTU_1653	1.722	1.882	2.285	0.022	4.301	0.105	1.46	1.874	2.141	0.032	4.012	NA	0.49	1.725	1.263	0.206	2.18	NA	0.168	1.315	0.71	0.478	0.934	NA	0	NA	NA	NA	NA	NA	0.161	1.292	0.707	0.48	0.913	NA	D_0__Bacteria; D_1__Proteobacteria; D_2__Gammaproteobacteria; D_3__unclassified_Gammaproteobacteria; D_4__unclassified_Gammaproteobacteria; D_5__unclassified_Gammaproteobacteria
OTU_1654	2.053	1.873	2.382	0.017	4.462	0.093	0.842	1.974	1.599	0.11	3.157	NA	0	NA	NA	NA	NA	NA	0	NA	NA	NA	NA	NA	0	NA	NA	NA	NA	NA	0	NA	NA	NA	NA	NA	D_0__Bacteria; D_1__Proteobacteria; D_2__unclassified_Proteobacteria; D_3__unclassified_Proteobacteria; D_4__unclassified_Proteobacteria; D_5__unclassified_Proteobacteria
OTU_1655	3.01	1.444	1.835	0.067	2.649	0.217	2.443	1.412	1.691	0.091	2.388	0.301	2.107	1.323	1.546	0.122	2.046	0.4	0.977	1.439	0.468	0.639	0.674	NA	1.284	1.465	0.756	0.45	1.107	NA	1.14	1.42	0.63	0.529	0.895	NA	D_0__Bacteria; D_1__Gemmatimonadetes; D_2__Gemmatimonadetes; D_3__Gemmatimonadales; D_4__Gemmatimonadaceae; D_5__Gemmatimonas
OTU_1656	2.766	1.193	-0.353	0.724	-0.422	0.874	2.673	1.251	-0.32	0.749	-0.401	0.893	2.748	1.01	-0.431	0.667	-0.435	0.851	3.073	0.993	-0.091	0.927	-0.09	0.981	3.137	1.13	-0.056	0.955	-0.064	0.99	3.745	0.986	0.419	0.675	0.413	0.936	D_0__Bacteria; D_1__Proteobacteria; D_2__unclassified_Proteobacteria; D_3__unclassified_Proteobacteria; D_4__unclassified_Proteobacteria; D_5__unclassified_Proteobacteria
OTU_1657	0.814	1.766	-0.225	0.822	-0.397	NA	1.835	1.452	0.902	0.367	1.31	0.646	0.644	1.664	-0.588	0.557	-0.978	NA	2.15	1.238	1.125	0.26	1.394	NA	1.281	1.431	0.369	0.712	0.528	NA	2.153	1.232	1.145	0.252	1.411	NA	D_0__Bacteria; D_1__Proteobacteria; D_2__unclassified_Proteobacteria; D_3__unclassified_Proteobacteria; D_4__unclassified_Proteobacteria; D_5__unclassified_Proteobacteria
OTU_1658	3.084	1.057	0.171	0.864	0.181	0.939	3.75	1.07	0.629	0.529	0.674	0.772	3.236	1.037	0.281	0.778	0.292	0.914	2.097	1.113	-0.83	0.407	-0.924	NA	4.081	0.964	0.811	0.417	0.782	0.818	2.905	1.053	0.072	0.943	0.076	0.985	D_0__Bacteria; D_1__Verrucomicrobia; D_2__Subdivision3; D_3__unclassified_Subdivision3; D_4__unclassified_Subdivision3; D_5__Subdivision3_genera_incertae_sedis
OTU_1659	1.157	1.642	-0.162	0.872	-0.265	NA	2.312	1.442	0.844	0.399	1.216	0.667	1.459	1.435	0.183	0.855	0.263	NA	2.126	1.202	0.805	0.421	0.968	NA	0.816	1.543	-0.712	0.476	-1.099	NA	0.629	1.461	-1.296	0.195	-1.894	NA	D_0__Bacteria; D_1__Proteobacteria; D_2__Gammaproteobacteria; D_3__unclassified_Gammaproteobacteria; D_4__unclassified_Gammaproteobacteria; D_5__unclassified_Gammaproteobacteria
OTU_166	16.362	0.576	1.729	0.084	0.996	0.253	18.193	0.675	1.857	0.063	1.254	0.249	10.546	0.717	-0.126	0.899	-0.091	0.96	8.875	0.72	-0.833	0.405	-0.6	0.858	15.03	0.598	1.323	0.186	0.791	0.654	7.965	0.752	-1.243	0.214	-0.935	0.805	D_0__Bacteria; D_1__unclassified_Bacteria; D_2__unclassified_Bacteria; D_3__unclassified_Bacteria; D_4__unclassified_Bacteria; D_5__unclassified_Bacteria
OTU_1660	0.157	2.04	0.683	0.494	1.394	NA	0.159	1.979	0.7	0.484	1.385	NA	2.11	1.62	2.423	0.015	3.925	0.126	1.813	1.475	1.981	0.048	2.921	NA	0.166	1.419	0.708	0.479	1.005	NA	0.344	1.355	0.853	0.394	1.156	NA	D_0__Bacteria; D_1__Bacteroidetes; D_2__Sphingobacteriia; D_3__Sphingobacteriales; D_4__unclassified_Sphingobacteriales; D_5__unclassified_Sphingobacteriales
OTU_1661	1.477	1.451	-0.151	0.88	-0.219	0.941	0.987	1.752	-0.862	0.389	-1.509	NA	1.779	1.183	0.215	0.83	0.254	0.94	2.117	1.099	0.556	0.578	0.611	NA	0.802	1.563	-1.607	0.108	-2.511	NA	1.606	1.254	0.047	0.963	0.058	NA	D_0__Bacteria; D_1__unclassified_Bacteria; D_2__unclassified_Bacteria; D_3__unclassified_Bacteria; D_4__unclassified_Bacteria; D_5__unclassified_Bacteria
OTU_1662	3.926	1.01	-0.62	0.535	-0.626	0.759	3.016	1.21	-1.312	0.189	-1.588	0.462	5.197	0.854	0.247	0.805	0.211	0.928	3.537	1.033	-0.875	0.382	-0.904	0.851	4.051	0.972	-0.498	0.618	-0.484	0.903	3.314	1.094	-0.959	0.338	-1.049	0.895	D_0__Bacteria; D_1__Firmicutes; D_2__Bacilli; D_3__Bacillales; D_4__Alicyclobacillaceae; D_5__Tumebacillus
OTU_1663	0.963	1.893	-0.851	0.395	-1.61	NA	2.238	1.506	0.495	0.621	0.745	0.827	1.284	1.642	-0.279	0.78	-0.459	NA	0.963	1.48	-0.807	0.419	-1.195	NA	1.835	1.394	0.179	0.858	0.25	NA	1.437	1.391	-0.118	0.906	-0.164	NA	D_0__Bacteria; D_1__unclassified_Bacteria; D_2__unclassified_Bacteria; D_3__unclassified_Bacteria; D_4__unclassified_Bacteria; D_5__unclassified_Bacteria
OTU_1664	0.161	2.041	-0.676	0.499	-1.379	NA	0.314	2.018	0.015	0.988	0.031	NA	0.495	1.724	0.321	0.748	0.553	NA	0.328	1.433	0.018	0.986	0.025	NA	1.346	1.441	1.348	0.178	1.943	NA	1.152	1.404	1.187	0.235	1.668	NA	D_0__Bacteria; D_1__unclassified_Bacteria; D_2__unclassified_Bacteria; D_3__unclassified_Bacteria; D_4__unclassified_Bacteria; D_5__unclassified_Bacteria
OTU_1665	0.313	2.07	0.013	0.99	0.027	NA	0.309	2.017	0.025	0.98	0.05	NA	0.486	1.699	0.368	0.713	0.625	NA	1.326	1.412	1.294	0.196	1.826	NA	0.32	1.513	0.022	0.983	0.033	NA	0.153	1.29	-0.676	0.499	-0.872	NA	D_0__Bacteria; D_1__unclassified_Bacteria; D_2__unclassified_Bacteria; D_3__unclassified_Bacteria; D_4__unclassified_Bacteria; D_5__unclassified_Bacteria
OTU_1666	15.798	0.634	2.181	0.029	1.382	0.124	21.635	0.646	3.09	0.002	1.996	0.038	17.367	0.619	2.489	0.013	1.54	0.116	8.75	0.697	0.07	0.944	0.049	0.981	14.372	0.662	1.753	0.08	1.16	0.454	15.831	0.593	2.354	0.019	1.395	0.304	D_0__Bacteria; D_1__Acidobacteria; D_2__Acidobacteria_Gp6; D_3__unclassified_Acidobacteria_Gp6; D_4__unclassified_Acidobacteria_Gp6; D_5__Gp6
OTU_1667	1.166	1.935	1.982	0.047	3.835	NA	1.254	1.897	2.012	0.044	3.817	NA	0	NA	NA	NA	NA	NA	0	NA	NA	NA	NA	NA	0.174	1.421	0.719	0.472	1.022	NA	0	NA	NA	NA	NA	NA	D_0__Bacteria; D_1__unclassified_Bacteria; D_2__unclassified_Bacteria; D_3__unclassified_Bacteria; D_4__unclassified_Bacteria; D_5__unclassified_Bacteria
OTU_1668	93.725	0.404	-1.123	0.261	-0.454	0.506	89.305	0.403	-1.315	0.189	-0.53	0.462	105.997	0.263	-0.286	0.775	-0.075	0.912	112.729	0.285	0.381	0.703	0.109	0.942	87.711	0.318	-2.208	0.027	-0.701	0.273	92.899	0.279	-1.508	0.132	-0.421	0.693	D_0__Bacteria; D_1__Acidobacteria; D_2__Acidobacteria_Gp6; D_3__unclassified_Acidobacteria_Gp6; D_4__unclassified_Acidobacteria_Gp6; D_5__Gp6
OTU_1669	1.265	1.657	-1.322	0.186	-2.191	NA	1.235	1.693	-1.21	0.226	-2.049	NA	1.269	1.471	-1.398	0.162	-2.057	NA	2.244	1.269	0.025	0.98	0.032	NA	1.746	1.301	-0.471	0.638	-0.612	NA	1.258	1.391	-1.234	0.217	-1.716	NA	D_0__Bacteria; D_1__Actinobacteria; D_2__Actinobacteria; D_3__unclassified_Actinobacteria; D_4__unclassified_Actinobacteria; D_5__unclassified_Actinobacteria
OTU_167	18.231	0.53	-0.451	0.652	-0.239	0.833	16.5	0.648	-0.707	0.479	-0.459	0.738	13.453	0.611	-2.315	0.021	-1.414	0.149	20.076	0.564	0.096	0.923	0.054	0.981	15.348	0.564	-1.463	0.143	-0.826	0.593	14.506	0.583	-1.649	0.099	-0.961	0.598	D_0__Bacteria; D_1__unclassified_Bacteria; D_2__unclassified_Bacteria; D_3__unclassified_Bacteria; D_4__unclassified_Bacteria; D_5__unclassified_Bacteria
OTU_1670	1.264	1.924	-2.034	0.042	-3.913	NA	1.234	1.905	-1.941	0.052	-3.699	NA	1.775	1.358	-0.802	0.423	-1.089	0.722	1.43	1.348	-1.497	0.134	-2.018	NA	1.772	1.305	-0.795	0.427	-1.037	NA	2.057	1.217	-0.389	0.698	-0.473	NA	D_0__Bacteria; D_1__unclassified_Bacteria; D_2__unclassified_Bacteria; D_3__unclassified_Bacteria; D_4__unclassified_Bacteria; D_5__unclassified_Bacteria
OTU_1671	2.115	1.281	-0.123	0.902	-0.158	0.951	1.294	1.689	-1.142	0.253	-1.929	NA	1.767	1.24	-0.526	0.599	-0.652	0.819	2.607	1.067	0.333	0.739	0.356	NA	2.439	1.173	0.164	0.87	0.192	0.978	1.6	1.305	-0.623	0.533	-0.813	NA	D_0__Bacteria; D_1__Bacteroidetes; D_2__unclassified_Bacteroidetes; D_3__unclassified_Bacteroidetes; D_4__unclassified_Bacteroidetes; D_5__unclassified_Bacteroidetes
OTU_1673	3	1.308	0.521	0.603	0.681	0.803	2.127	1.43	-0.029	0.977	-0.042	0.986	2.256	1.164	0.03	0.976	0.035	0.988	2.76	1.068	0.458	0.647	0.49	0.933	1.924	1.268	-0.271	0.787	-0.343	NA	2.081	1.207	-0.086	0.931	-0.104	NA	D_0__Bacteria; D_1__Planctomycetes; D_2__Planctomycetia; D_3__Planctomycetales; D_4__Planctomycetaceae; D_5__unclassified_Planctomycetaceae
OTU_1674	1.101	1.946	-1.918	0.055	-3.732	NA	1.075	1.926	-1.825	0.068	-3.514	NA	1.443	1.414	-0.963	0.335	-1.362	NA	1.766	1.214	-0.482	0.629	-0.586	NA	1.435	1.373	-0.933	0.351	-1.282	NA	1.248	1.394	-1.24	0.215	-1.728	NA	D_0__Bacteria; D_1__unclassified_Bacteria; D_2__unclassified_Bacteria; D_3__unclassified_Bacteria; D_4__unclassified_Bacteria; D_5__unclassified_Bacteria
OTU_1675	2.139	1.363	1.614	0.107	2.199	0.297	1.452	1.572	0.954	0.34	1.499	NA	0.648	1.606	0.018	0.986	0.029	NA	0.481	1.486	-0.313	0.754	-0.465	NA	0.787	1.544	0.222	0.824	0.343	NA	0.819	1.444	0.285	0.776	0.411	NA	D_0__Bacteria; D_1__Acidobacteria; D_2__Acidobacteria_Gp3; D_3__unclassified_Acidobacteria_Gp3; D_4__unclassified_Acidobacteria_Gp3; D_5__Gp3
OTU_1676	0.319	2.055	0.912	0.362	1.873	NA	0.318	1.999	0.913	0.361	1.826	NA	1.3	1.636	2.175	0.03	3.558	NA	1.167	1.472	1.892	0.058	2.786	NA	0.157	1.417	0.697	0.486	0.987	NA	0.327	1.352	0.845	0.398	1.143	NA	D_0__Bacteria; D_1__Verrucomicrobia; D_2__Spartobacteria; D_3__unclassified_Spartobacteria; D_4__unclassified_Spartobacteria; D_5__Spartobacteria_genera_incertae_sedis
OTU_1677	4.168	1.745	-3.116	0.002	-5.439	0.024	4.287	1.388	-2.74	0.006	-3.804	0.069	4.194	1.5	-3.311	0.001	-4.968	0.022	4.482	1.098	-2.732	0.006	-3.001	0.107	4.175	1.396	-3.335	0.001	-4.656	0.038	5.408	0.971	-1.463	0.143	-1.421	0.718	D_0__Bacteria; D_1__unclassified_Bacteria; D_2__unclassified_Bacteria; D_3__unclassified_Bacteria; D_4__unclassified_Bacteria; D_5__unclassified_Bacteria
OTU_1678	5.266	1.698	-3.413	0.001	-5.795	0.013	5.489	1.171	-2.982	0.003	-3.491	0.047	5.588	1.064	-3.334	0.001	-3.547	0.021	5.58	1.008	-3.378	0.001	-3.406	0.03	5.937	0.947	-2.83	0.005	-2.68	0.101	5.494	1.049	-3.139	0.002	-3.294	0.066	D_0__Bacteria; D_1__Proteobacteria; D_2__Alphaproteobacteria; D_3__Rhodospirillales; D_4__unclassified_Rhodospirillales; D_5__unclassified_Rhodospirillales
OTU_1679	1.093	1.839	0.534	0.593	0.982	NA	1.666	1.535	1.16	0.246	1.78	0.537	4.388	1.127	2.848	0.004	3.21	0.063	2.927	1.301	1.708	0.088	2.223	0.502	1.851	1.395	1.182	0.237	1.648	NA	1.137	1.394	0.671	0.503	0.935	NA	D_0__Bacteria; D_1__Bacteroidetes; D_2__Sphingobacteriia; D_3__Sphingobacteriales; D_4__Chitinophagaceae; D_5__unclassified_Chitinophagaceae
OTU_168	19.52	0.622	4.31	0	2.682	0.001	11.147	0.816	2.104	0.035	1.718	0.172	18.068	0.586	4.319	0	2.532	0.001	7.812	0.69	1.446	0.148	0.997	0.617	10.203	0.695	2.169	0.03	1.507	0.28	20.36	0.589	4.617	0	2.721	0.001	D_0__Bacteria; D_1__Acidobacteria; D_2__Acidobacteria_Gp4; D_3__unclassified_Acidobacteria_Gp4; D_4__unclassified_Acidobacteria_Gp4; D_5__Gp4
OTU_1680	2.665	1.835	2.611	0.009	4.791	0.068	1.19	1.933	1.853	0.064	3.582	NA	1.828	1.608	2.433	0.015	3.91	0.126	0.661	1.486	1.424	0.155	2.115	NA	0.505	1.555	1.181	0.238	1.836	NA	0.333	1.382	0.91	0.363	1.257	NA	D_0__Bacteria; D_1__unclassified_Bacteria; D_2__unclassified_Bacteria; D_3__unclassified_Bacteria; D_4__unclassified_Bacteria; D_5__unclassified_Bacteria
OTU_1681	0.818	1.786	-0.792	0.428	-1.415	NA	1.625	1.423	0.418	0.676	0.595	0.859	1.134	1.348	-0.229	0.819	-0.309	NA	0.967	1.401	-0.45	0.653	-0.631	NA	1.808	1.246	0.556	0.578	0.693	NA	1.134	1.369	-0.156	0.876	-0.214	NA	D_0__Bacteria; D_1__unclassified_Bacteria; D_2__unclassified_Bacteria; D_3__unclassified_Bacteria; D_4__unclassified_Bacteria; D_5__unclassified_Bacteria
OTU_1682	2.768	1.126	0.453	0.651	0.51	0.833	1.409	1.608	-0.858	0.391	-1.38	NA	1.611	1.256	-0.794	0.427	-0.998	0.727	2.113	1.115	-0.123	0.902	-0.137	NA	3.303	1.052	0.788	0.431	0.829	0.827	1.766	1.262	-0.427	0.669	-0.539	NA	D_0__Bacteria; D_1__Planctomycetes; D_2__Planctomycetia; D_3__Planctomycetales; D_4__Planctomycetaceae; D_5__unclassified_Planctomycetaceae
OTU_1683	0.154	2.041	-0.664	0.507	-1.355	NA	0.15	1.981	-0.641	0.521	-1.27	NA	0.477	1.724	0.312	0.755	0.538	NA	1.306	1.364	1.42	0.156	1.937	NA	1.322	1.444	1.346	0.178	1.944	NA	0.643	1.468	0.529	0.597	0.776	NA	D_0__Bacteria; D_1__unclassified_Bacteria; D_2__unclassified_Bacteria; D_3__unclassified_Bacteria; D_4__unclassified_Bacteria; D_5__unclassified_Bacteria
OTU_1684	0.479	2.063	-1.223	0.221	-2.523	NA	1.264	1.628	0.387	0.698	0.631	NA	0.813	1.558	-0.251	0.802	-0.391	NA	0.808	1.43	-0.236	0.814	-0.337	NA	1.464	1.352	0.579	0.563	0.782	NA	0.986	1.441	0.05	0.96	0.072	NA	D_0__Bacteria; D_1__Bacteroidetes; D_2__unclassified_Bacteroidetes; D_3__unclassified_Bacteroidetes; D_4__unclassified_Bacteroidetes; D_5__unclassified_Bacteroidetes
OTU_1685	3.369	1.41	-2.593	0.01	-3.656	0.07	3.278	1.439	-2.441	0.015	-3.512	0.111	3.529	1.158	-2.445	0.014	-2.832	0.124	4.018	0.968	-1.765	0.078	-1.708	0.493	3.388	1.258	-2.602	0.009	-3.274	0.155	5.94	0.834	-0.168	0.867	-0.14	0.96	D_0__Bacteria; D_1__Proteobacteria; D_2__Deltaproteobacteria; D_3__unclassified_Deltaproteobacteria; D_4__unclassified_Deltaproteobacteria; D_5__unclassified_Deltaproteobacteria
OTU_1686	0.784	1.845	-0.223	0.824	-0.41	NA	1.19	1.606	0.319	0.75	0.512	NA	0.967	1.512	0.025	0.98	0.038	NA	0.803	1.43	-0.231	0.818	-0.33	NA	1.447	1.398	0.543	0.587	0.759	NA	1.458	1.307	0.608	0.543	0.794	NA	D_0__Bacteria; D_1__Proteobacteria; D_2__unclassified_Proteobacteria; D_3__unclassified_Proteobacteria; D_4__unclassified_Proteobacteria; D_5__unclassified_Proteobacteria
OTU_1687	3.973	1.008	0.749	0.454	0.755	0.691	3.47	1.21	0.434	0.664	0.525	0.853	2.574	1.137	-0.263	0.792	-0.3	0.92	1.603	1.317	-1.667	0.096	-2.195	NA	3.586	0.999	0.509	0.611	0.508	0.903	2.397	1.139	-0.365	0.715	-0.416	NA	D_0__Bacteria; D_1__Proteobacteria; D_2__Deltaproteobacteria; D_3__Myxococcales; D_4__Polyangiaceae; D_5__Byssovorax
OTU_1688	0.958	1.716	-0.413	0.68	-0.709	NA	1.971	1.392	0.721	0.471	1.003	0.731	0.95	1.597	-0.406	0.685	-0.649	NA	0.795	1.466	-0.741	0.459	-1.086	NA	0.973	1.515	-0.36	0.719	-0.545	NA	1.273	1.345	0.049	0.961	0.067	NA	D_0__Bacteria; D_1__Bacteroidetes; D_2__unclassified_Bacteroidetes; D_3__unclassified_Bacteroidetes; D_4__unclassified_Bacteroidetes; D_5__unclassified_Bacteroidetes
OTU_1689	1.27	1.699	-0.342	0.732	-0.582	NA	1.249	1.647	-0.315	0.752	-0.52	NA	1.115	1.503	-0.635	0.526	-0.954	NA	1.282	1.417	-0.321	0.748	-0.455	NA	1.148	1.491	-0.533	0.594	-0.795	NA	1.448	1.349	-0.114	0.91	-0.153	NA	D_0__Bacteria; D_1__unclassified_Bacteria; D_2__unclassified_Bacteria; D_3__unclassified_Bacteria; D_4__unclassified_Bacteria; D_5__unclassified_Bacteria
OTU_169	14.389	0.627	-0.646	0.518	-0.405	0.746	14.279	0.68	-0.505	0.614	-0.343	0.822	12.68	0.552	-1.59	0.112	-0.877	0.374	16.136	0.573	-0.099	0.921	-0.057	0.981	16.759	0.583	0.066	0.947	0.038	0.99	14.058	0.58	-0.725	0.469	-0.421	0.919	D_0__Bacteria; D_1__unclassified_Bacteria; D_2__unclassified_Bacteria; D_3__unclassified_Bacteria; D_4__unclassified_Bacteria; D_5__unclassified_Bacteria
OTU_1690	2.681	1.311	-1.483	0.138	-1.945	0.346	2.885	1.251	-1.14	0.254	-1.426	0.548	6.173	0.782	1.002	0.317	0.783	0.649	2.877	1.042	-1.429	0.153	-1.489	0.625	2.721	1.182	-1.498	0.134	-1.77	0.571	4.659	0.895	0.191	0.848	0.171	0.959	D_0__Bacteria; D_1__Bacteroidetes; D_2__unclassified_Bacteroidetes; D_3__unclassified_Bacteroidetes; D_4__unclassified_Bacteroidetes; D_5__unclassified_Bacteroidetes
OTU_1691	2.4	1.225	-0.402	0.688	-0.492	0.855	1.871	1.493	-0.84	0.401	-1.254	0.669	2.251	1.121	-0.637	0.524	-0.714	0.78	2.587	1.133	-0.218	0.827	-0.247	NA	2.623	1.155	-0.2	0.842	-0.231	0.977	2.555	1.121	-0.207	0.836	-0.232	NA	D_0__Bacteria; D_1__unclassified_Bacteria; D_2__unclassified_Bacteria; D_3__unclassified_Bacteria; D_4__unclassified_Bacteria; D_5__unclassified_Bacteria
OTU_1692	1.575	1.602	-1.573	0.116	-2.52	0.309	1.908	1.434	-0.838	0.402	-1.202	0.67	1.594	1.433	-1.65	0.099	-2.365	NA	1.584	1.335	-1.621	0.105	-2.164	NA	1.77	1.356	-1.131	0.258	-1.534	NA	1.895	1.256	-0.897	0.37	-1.126	NA	D_0__Bacteria; D_1__unclassified_Bacteria; D_2__unclassified_Bacteria; D_3__unclassified_Bacteria; D_4__unclassified_Bacteria; D_5__unclassified_Bacteria
OTU_1693	1.384	1.939	2.019	0.044	3.914	NA	1.159	1.934	1.853	0.064	3.583	NA	0.168	1.621	0.707	0.48	1.146	NA	0.165	1.314	0.707	0.479	0.93	NA	0	NA	NA	NA	NA	NA	0.163	1.293	0.709	0.479	0.916	NA	D_0__Bacteria; D_1__Bacteroidetes; D_2__unclassified_Bacteroidetes; D_3__unclassified_Bacteroidetes; D_4__unclassified_Bacteroidetes; D_5__unclassified_Bacteroidetes
OTU_1694	0.675	1.904	0.603	0.546	1.149	NA	1.045	1.741	1.068	0.285	1.86	NA	0.824	1.63	0.821	0.412	1.339	NA	0.657	1.478	0.602	0.547	0.89	NA	0.161	1.42	-0.687	0.492	-0.976	NA	0.328	1.392	0.03	0.976	0.042	NA	D_0__Bacteria; D_1__Verrucomicrobia; D_2__Verrucomicrobiae; D_3__Verrucomicrobiales; D_4__Verrucomicrobiaceae; D_5__unclassified_Verrucomicrobiaceae
OTU_1695	0.81	2.013	-1.592	0.111	-3.204	NA	0.949	1.818	-0.876	0.381	-1.593	NA	1.468	1.393	-0.168	0.866	-0.235	NA	1.289	1.406	-0.334	0.738	-0.469	NA	1.446	1.395	-0.172	0.863	-0.24	NA	1.613	1.288	0.039	0.969	0.051	NA	D_0__Bacteria; D_1__Gemmatimonadetes; D_2__Gemmatimonadetes; D_3__Gemmatimonadales; D_4__Gemmatimonadaceae; D_5__Gemmatimonas
OTU_1696	0.827	1.787	0.874	0.382	1.561	NA	0.833	1.855	0.804	0.421	1.492	NA	0.484	1.699	0.366	0.714	0.622	NA	0.492	1.476	0.323	0.747	0.476	NA	0.329	1.517	0.035	0.972	0.053	NA	0.819	1.459	0.786	0.432	1.146	NA	D_0__Bacteria; D_1__Proteobacteria; D_2__unclassified_Proteobacteria; D_3__unclassified_Proteobacteria; D_4__unclassified_Proteobacteria; D_5__unclassified_Proteobacteria
OTU_1697	1.147	1.933	1.985	0.047	3.837	NA	0.842	1.974	1.599	0.11	3.157	NA	0.815	1.685	1.777	0.076	2.994	NA	0.495	1.484	1.334	0.182	1.979	NA	1.681	1.503	2.312	0.021	3.476	NA	0.824	1.468	1.621	0.105	2.38	NA	D_0__Bacteria; D_1__Proteobacteria; D_2__Deltaproteobacteria; D_3__unclassified_Deltaproteobacteria; D_4__unclassified_Deltaproteobacteria; D_5__unclassified_Deltaproteobacteria
OTU_1698	0.849	2.006	1.64	0.101	3.29	NA	0.984	1.958	1.702	0.089	3.332	NA	0.814	1.689	1.757	0.079	2.966	NA	0	NA	NA	NA	NA	NA	0.636	1.567	1.347	0.178	2.111	NA	0.327	1.352	0.845	0.398	1.143	NA	D_0__Bacteria; D_1__Bacteroidetes; D_2__unclassified_Bacteroidetes; D_3__unclassified_Bacteroidetes; D_4__unclassified_Bacteroidetes; D_5__unclassified_Bacteroidetes
OTU_1699	0.8	1.995	-1.659	0.097	-3.308	NA	1.665	1.417	0.11	0.913	0.155	0.97	1.289	1.371	-0.406	0.685	-0.557	NA	1.448	1.279	-0.165	0.869	-0.211	NA	1.289	1.39	-0.371	0.71	-0.516	NA	1.604	1.261	0.048	0.962	0.061	NA	D_0__Bacteria; D_1__Planctomycetes; D_2__Planctomycetia; D_3__Planctomycetales; D_4__Planctomycetaceae; D_5__unclassified_Planctomycetaceae
OTU_170	67.032	0.384	2.285	0.022	0.877	0.105	72.686	0.492	2.234	0.025	1.1	0.145	68.905	0.566	1.63	0.103	0.922	0.36	49.428	0.41	0.34	0.734	0.139	0.953	51.517	0.407	0.581	0.561	0.237	0.886	50.849	0.512	0.51	0.61	0.261	0.936	D_0__Bacteria; D_1__Bacteroidetes; D_2__unclassified_Bacteroidetes; D_3__unclassified_Bacteroidetes; D_4__unclassified_Bacteroidetes; D_5__unclassified_Bacteroidetes
OTU_1700	1.294	1.683	-0.675	0.5	-1.136	NA	1.229	1.712	-0.659	0.51	-1.129	NA	1.767	1.35	-0.115	0.908	-0.156	0.961	1.604	1.3	-0.295	0.768	-0.383	NA	1.62	1.362	-0.266	0.79	-0.363	NA	1.422	1.353	-0.459	0.646	-0.621	NA	D_0__Bacteria; D_1__Chloroflexi; D_2__Caldilineae; D_3__Caldilineales; D_4__Caldilineaceae; D_5__Litorilinea
OTU_1701	1.632	1.439	-0.683	0.495	-0.983	0.727	1.253	1.693	-1.218	0.223	-2.063	NA	1.952	1.183	-0.325	0.745	-0.385	0.892	1.445	1.328	-0.948	0.343	-1.26	NA	1.277	1.45	-1.288	0.198	-1.869	NA	1.749	1.27	-0.439	0.661	-0.557	NA	D_0__Bacteria; D_1__unclassified_Bacteria; D_2__unclassified_Bacteria; D_3__unclassified_Bacteria; D_4__unclassified_Bacteria; D_5__unclassified_Bacteria
OTU_1702	1.461	1.531	0.21	0.834	0.321	0.926	1.349	1.55	0.112	0.911	0.174	NA	1.467	1.392	0.213	0.831	0.297	NA	2.79	1.098	1.34	0.18	1.471	0.646	1.296	1.463	0.028	0.977	0.041	NA	1.769	1.257	0.532	0.595	0.669	NA	D_0__Bacteria; D_1__unclassified_Bacteria; D_2__unclassified_Bacteria; D_3__unclassified_Bacteria; D_4__unclassified_Bacteria; D_5__unclassified_Bacteria
OTU_1703	1.758	1.428	-1.294	0.196	-1.849	0.436	1.405	1.882	-2.064	0.039	-3.885	NA	2.426	1.053	-0.469	0.639	-0.493	0.838	2.26	1.077	-0.623	0.533	-0.671	NA	1.783	1.313	-1.228	0.22	-1.612	NA	2.405	1.125	-0.366	0.714	-0.412	NA	D_0__Bacteria; D_1__unclassified_Bacteria; D_2__unclassified_Bacteria; D_3__unclassified_Bacteria; D_4__unclassified_Bacteria; D_5__unclassified_Bacteria
OTU_1704	1.467	1.624	-1.435	0.151	-2.33	0.366	1.418	1.663	-1.35	0.177	-2.245	NA	1.618	1.397	-1.118	0.264	-1.561	0.59	2.109	1.181	-0.425	0.671	-0.502	NA	2.605	1.141	0.025	0.98	0.029	0.991	2.93	1.076	0.318	0.75	0.343	0.949	D_0__Bacteria; D_1__Proteobacteria; D_2__Gammaproteobacteria; D_3__Aeromonadales; D_4__Aeromonadaceae; D_5__Aeromonas
OTU_1705	0.66	1.909	0.585	0.559	1.116	NA	2.161	1.541	1.932	0.053	2.976	0.222	0.325	1.716	-0.002	0.999	-0.003	NA	0.326	1.432	0.01	0.992	0.015	NA	0.337	1.521	0.022	0.983	0.033	NA	0.32	1.388	0.009	0.993	0.013	NA	D_0__Bacteria; D_1__unclassified_Bacteria; D_2__unclassified_Bacteria; D_3__unclassified_Bacteria; D_4__unclassified_Bacteria; D_5__unclassified_Bacteria
OTU_1706	2.917	1.087	0.589	0.556	0.64	0.772	3.821	1.1	1.111	0.267	1.222	0.558	1.12	1.649	-2.048	0.041	-3.378	NA	2.267	1.057	0.042	0.966	0.045	NA	1.625	1.318	-0.675	0.5	-0.889	NA	1.74	1.3	-0.422	0.673	-0.549	NA	D_0__Bacteria; D_1__unclassified_Bacteria; D_2__unclassified_Bacteria; D_3__unclassified_Bacteria; D_4__unclassified_Bacteria; D_5__unclassified_Bacteria
OTU_1707	0.476	2.064	-1.22	0.222	-2.518	NA	2.526	1.458	1.259	0.208	1.836	0.487	1.312	1.556	0.374	0.708	0.583	NA	2.476	1.239	1.287	0.198	1.595	NA	0.477	1.551	-1.134	0.257	-1.758	NA	0.465	1.435	-1.093	0.275	-1.568	NA	D_0__Bacteria; D_1__Proteobacteria; D_2__Gammaproteobacteria; D_3__unclassified_Gammaproteobacteria; D_4__unclassified_Gammaproteobacteria; D_5__unclassified_Gammaproteobacteria
OTU_1708	0.809	1.991	1.686	0.092	3.357	NA	0.318	1.999	0.913	0.361	1.826	NA	0.817	1.688	1.759	0.079	2.969	NA	2.989	1.356	3.102	0.002	4.207	0.06	0.688	1.568	1.398	0.162	2.192	NA	0.824	1.468	1.621	0.105	2.38	NA	D_0__Bacteria; D_1__Proteobacteria; D_2__Deltaproteobacteria; D_3__Myxococcales; D_4__Polyangiaceae; D_5__unclassified_Polyangiaceae
OTU_1709	1.125	1.687	-1.143	0.253	-1.93	NA	1.445	1.482	-0.467	0.64	-0.693	NA	1.273	1.437	-0.828	0.408	-1.191	NA	1.273	1.347	-0.804	0.421	-1.084	NA	1.61	1.317	-0.307	0.759	-0.404	NA	1.265	1.351	-0.757	0.449	-1.023	NA	D_0__Bacteria; D_1__unclassified_Bacteria; D_2__unclassified_Bacteria; D_3__unclassified_Bacteria; D_4__unclassified_Bacteria; D_5__unclassified_Bacteria
OTU_171	26.115	0.493	3.102	0.002	1.529	0.025	16.915	0.721	0.898	0.369	0.647	0.646	16.964	0.495	1.241	0.214	0.615	0.535	10.442	0.78	-0.96	0.337	-0.749	0.821	10.605	0.812	-0.878	0.38	-0.712	0.805	19.185	0.545	1.687	0.092	0.919	0.576	D_0__Bacteria; D_1__Acidobacteria; D_2__Acidobacteria_Gp4; D_3__unclassified_Acidobacteria_Gp4; D_4__unclassified_Acidobacteria_Gp4; D_5__Gp4
OTU_1710	0.315	2.068	-0.971	0.331	-2.008	NA	0.782	1.804	0.268	0.789	0.484	NA	1.608	1.411	1.129	0.259	1.593	NA	1.477	1.278	1.097	0.273	1.402	NA	0.629	1.561	0.002	0.998	0.003	NA	0.804	1.445	0.275	0.783	0.398	NA	D_0__Bacteria; D_1__unclassified_Bacteria; D_2__unclassified_Bacteria; D_3__unclassified_Bacteria; D_4__unclassified_Bacteria; D_5__unclassified_Bacteria
OTU_1711	1.47	1.466	0.222	0.825	0.325	0.92	0.775	1.874	-0.689	0.491	-1.292	NA	0.633	1.722	-1.421	0.155	-2.446	NA	0.797	1.466	-0.756	0.449	-1.109	NA	1.309	1.425	0.033	0.974	0.047	NA	1.428	1.392	0.182	0.856	0.253	NA	D_0__Bacteria; D_1__Proteobacteria; D_2__Deltaproteobacteria; D_3__Myxococcales; D_4__unclassified_Myxococcales; D_5__unclassified_Myxococcales
OTU_1712	0.654	1.911	0.581	0.561	1.111	NA	0.632	1.958	0.516	0.606	1.01	NA	0.82	1.622	0.832	0.406	1.349	NA	0.16	1.313	-0.688	0.491	-0.904	NA	0.649	1.561	0.555	0.579	0.866	NA	0.812	1.46	0.765	0.444	1.117	NA	D_0__Bacteria; D_1__unclassified_Bacteria; D_2__unclassified_Bacteria; D_3__unclassified_Bacteria; D_4__unclassified_Bacteria; D_5__unclassified_Bacteria
OTU_1713	2.186	1.357	0.22	0.826	0.298	0.92	1.458	1.523	-0.457	0.648	-0.696	NA	2.099	1.14	0.193	0.847	0.219	0.944	1.279	1.347	-0.809	0.419	-1.089	NA	4.998	0.998	1.846	0.065	1.841	0.414	1.265	1.376	-0.737	0.461	-1.013	NA	D_0__Bacteria; D_1__unclassified_Bacteria; D_2__unclassified_Bacteria; D_3__unclassified_Bacteria; D_4__unclassified_Bacteria; D_5__unclassified_Bacteria
OTU_1714	0.867	1.917	0.77	0.441	1.476	NA	1.61	1.624	1.562	0.118	2.536	0.354	1.145	1.495	1.299	0.194	1.942	NA	0.654	1.478	0.609	0.542	0.901	NA	0.816	1.522	0.828	0.408	1.26	NA	0.153	1.29	-0.676	0.499	-0.872	NA	D_0__Bacteria; D_1__unclassified_Bacteria; D_2__unclassified_Bacteria; D_3__unclassified_Bacteria; D_4__unclassified_Bacteria; D_5__unclassified_Bacteria
OTU_1715	0.154	2.041	-0.664	0.507	-1.355	NA	0.468	2.002	0.308	0.758	0.617	NA	0.652	1.662	0.623	0.533	1.036	NA	1.474	1.33	1.609	0.108	2.14	NA	0.816	1.522	0.828	0.408	1.26	NA	0.802	1.46	0.77	0.441	1.125	NA	D_0__Bacteria; D_1__Parcubacteria; D_2__unclassified_Parcubacteria; D_3__unclassified_Parcubacteria; D_4__unclassified_Parcubacteria; D_5__Parcubacteria_genera_incertae_sedis
OTU_1717	0.663	1.9	0.02	0.984	0.038	NA	1.161	1.676	0.658	0.51	1.103	NA	1.146	1.569	0.599	0.549	0.94	NA	0.982	1.399	0.497	0.619	0.696	NA	1.17	1.452	0.651	0.515	0.945	NA	1.317	1.398	0.768	0.442	1.074	NA	D_0__Bacteria; D_1__Proteobacteria; D_2__Deltaproteobacteria; D_3__Myxococcales; D_4__unclassified_Myxococcales; D_5__unclassified_Myxococcales
OTU_1718	1.435	1.905	-2.135	0.033	-4.069	NA	1.88	1.495	-0.843	0.399	-1.261	0.667	1.605	1.434	-1.666	0.096	-2.388	NA	1.762	1.25	-1.289	0.197	-1.612	NA	1.786	1.355	-1.141	0.254	-1.545	NA	2.237	1.199	-0.504	0.614	-0.604	NA	D_0__Bacteria; D_1__unclassified_Bacteria; D_2__unclassified_Bacteria; D_3__unclassified_Bacteria; D_4__unclassified_Bacteria; D_5__unclassified_Bacteria
OTU_1719	3.903	0.985	-0.165	0.869	-0.162	0.94	2.209	1.518	-1.851	0.064	-2.81	0.25	3.529	0.953	-0.467	0.64	-0.446	0.838	4.86	0.832	0.488	0.626	0.405	0.926	3.006	1.198	-0.764	0.445	-0.915	0.827	3.869	0.998	-0.116	0.908	-0.116	0.984	D_0__Bacteria; D_1__Acidobacteria; D_2__Acidobacteria_Gp10; D_3__unclassified_Acidobacteria_Gp10; D_4__unclassified_Acidobacteria_Gp10; D_5__Gp10
OTU_172	22.614	0.562	-0.392	0.695	-0.22	0.857	53.52	0.573	3.076	0.002	1.764	0.039	15.489	0.682	-2.678	0.007	-1.828	0.083	19.065	0.555	-1.402	0.161	-0.778	0.633	21.725	0.693	-0.503	0.615	-0.348	0.903	22.683	0.573	-0.251	0.802	-0.144	0.95	D_0__Bacteria; D_1__Bacteroidetes; D_2__unclassified_Bacteroidetes; D_3__unclassified_Bacteroidetes; D_4__unclassified_Bacteroidetes; D_5__unclassified_Bacteroidetes
OTU_1720	2.858	1.304	-1.986	0.047	-2.59	0.174	2.611	1.491	-2.132	0.033	-3.179	0.165	3.853	1.062	-0.787	0.431	-0.836	0.73	4.323	0.96	-0.449	0.653	-0.431	0.933	3.966	1.049	-0.667	0.505	-0.7	0.859	3.479	1.035	-1.083	0.279	-1.121	0.866	D_0__Bacteria; D_1__Actinobacteria; D_2__unclassified_Actinobacteria; D_3__unclassified_Actinobacteria; D_4__unclassified_Actinobacteria; D_5__unclassified_Actinobacteria
OTU_1721	2.862	1.182	-0.499	0.618	-0.589	0.814	2.35	1.387	-0.862	0.389	-1.196	0.665	1.923	1.369	-1.966	0.049	-2.693	0.235	2.246	1.116	-1.348	0.178	-1.505	NA	2.727	1.119	-0.646	0.518	-0.723	0.859	3.054	1.092	-0.283	0.777	-0.309	0.949	D_0__Bacteria; D_1__unclassified_Bacteria; D_2__unclassified_Bacteria; D_3__unclassified_Bacteria; D_4__unclassified_Bacteria; D_5__unclassified_Bacteria
OTU_1722	0.961	1.97	-1.794	0.073	-3.534	NA	0.932	1.949	-1.699	0.089	-3.311	NA	0.956	1.676	-1.861	0.063	-3.12	NA	1.778	1.173	-0.146	0.884	-0.172	NA	1.128	1.476	-1.116	0.265	-1.647	NA	2.089	1.19	0.201	0.841	0.239	NA	D_0__Bacteria; D_1__Proteobacteria; D_2__Alphaproteobacteria; D_3__unclassified_Alphaproteobacteria; D_4__unclassified_Alphaproteobacteria; D_5__unclassified_Alphaproteobacteria
OTU_1723	1.001	1.764	0.456	0.649	0.804	NA	1.59	1.718	0.893	0.372	1.534	0.648	0.328	1.663	-0.87	0.384	-1.446	NA	0.322	1.371	-0.833	0.405	-1.142	NA	0.482	1.561	-0.294	0.769	-0.458	NA	0.653	1.469	0.028	0.978	0.041	NA	D_0__Bacteria; D_1__Cyanobacteria/Chloroplast; D_2__Cyanobacteria; D_3__unclassified_Cyanobacteria; D_4__unclassified_Cyanobacteria; D_5__unclassified_Cyanobacteria
OTU_1724	0.476	2.031	0.287	0.774	0.584	NA	1.362	1.655	1.382	0.167	2.287	NA	0.652	1.662	0.613	0.54	1.019	NA	0.485	1.475	0.303	0.762	0.446	NA	0.675	1.558	0.582	0.561	0.907	NA	0.663	1.469	0.582	0.56	0.855	NA	D_0__Bacteria; D_1__Acidobacteria; D_2__Acidobacteria_Gp3; D_3__unclassified_Acidobacteria_Gp3; D_4__unclassified_Acidobacteria_Gp3; D_5__Gp3
OTU_1725	1.443	1.493	0.582	0.561	0.869	NA	0.779	1.806	-0.2	0.841	-0.361	NA	1.937	1.374	0.945	0.345	1.299	0.665	1.29	1.361	0.402	0.688	0.546	NA	1.976	1.353	0.912	0.362	1.234	NA	1.448	1.314	0.593	0.553	0.779	NA	D_0__Bacteria; D_1__Proteobacteria; D_2__Gammaproteobacteria; D_3__unclassified_Gammaproteobacteria; D_4__unclassified_Gammaproteobacteria; D_5__unclassified_Gammaproteobacteria
OTU_1726	0.977	1.699	0.471	0.638	0.8	NA	0.526	1.988	-0.205	0.838	-0.407	NA	0.663	1.708	0.012	0.991	0.02	NA	0.988	1.438	0.456	0.648	0.656	NA	0.822	1.515	0.256	0.798	0.389	NA	0.816	1.458	0.253	0.8	0.369	NA	D_0__Bacteria; D_1__unclassified_Bacteria; D_2__unclassified_Bacteria; D_3__unclassified_Bacteria; D_4__unclassified_Bacteria; D_5__unclassified_Bacteria
OTU_1727	3.146	1.823	2.716	0.007	4.951	0.058	0.524	2.015	1.255	0.21	2.527	NA	0.33	1.708	1.024	0.306	1.748	NA	0.331	1.426	0.97	0.332	1.383	NA	0.827	1.561	1.649	0.099	2.574	NA	0	NA	NA	NA	NA	NA	D_0__Bacteria; D_1__Actinobacteria; D_2__Actinobacteria; D_3__Solirubrobacterales; D_4__unclassified_Solirubrobacterales; D_5__unclassified_Solirubrobacterales
OTU_1728	0.989	1.794	0.975	0.33	1.75	NA	0.314	2.018	0.015	0.988	0.031	NA	0.657	1.661	0.618	0.536	1.027	NA	0.657	1.478	0.602	0.547	0.89	NA	0.501	1.568	0.336	0.737	0.526	NA	1.124	1.453	1.002	0.317	1.455	NA	D_0__Bacteria; D_1__unclassified_Bacteria; D_2__unclassified_Bacteria; D_3__unclassified_Bacteria; D_4__unclassified_Bacteria; D_5__unclassified_Bacteria
OTU_1729	2.977	1.21	-0.401	0.688	-0.485	0.855	3.161	1.141	-0.199	0.843	-0.227	0.936	2.73	1.023	-0.735	0.462	-0.752	0.75	2.899	1.028	-0.499	0.618	-0.513	0.926	3.066	1.068	-0.333	0.739	-0.356	0.947	2.884	1.103	-0.417	0.677	-0.459	0.936	D_0__Bacteria; D_1__Planctomycetes; D_2__Planctomycetia; D_3__Planctomycetales; D_4__Planctomycetaceae; D_5__unclassified_Planctomycetaceae
OTU_173	59.936	0.422	0.217	0.828	0.092	0.922	104.852	0.48	2.955	0.003	1.418	0.048	44.287	0.441	-2.049	0.04	-0.904	0.213	50.971	0.491	-0.771	0.441	-0.379	0.863	61.921	0.45	0.392	0.695	0.176	0.934	41.832	0.411	-2.561	0.01	-1.051	0.223	D_0__Bacteria; D_1__Bacteroidetes; D_2__unclassified_Bacteroidetes; D_3__unclassified_Bacteroidetes; D_4__unclassified_Bacteroidetes; D_5__unclassified_Bacteroidetes
OTU_1730	2.72	1.301	-1.936	0.053	-2.519	0.187	3.112	1.227	-1.094	0.274	-1.342	0.566	2.869	1.196	-1.636	0.102	-1.956	0.357	2.877	1.098	-1.713	0.087	-1.881	0.501	3.4	1.088	-0.989	0.322	-1.076	0.777	2.667	1.187	-1.857	0.063	-2.204	NA	D_0__Bacteria; D_1__Bacteroidetes; D_2__Bacteroidetes_incertae_sedis; D_3__unclassified_Bacteroidetes_incertae_sedis; D_4__unclassified_Bacteroidetes_incertae_sedis; D_5__Ohtaekwangia
OTU_1731	0.313	2.07	0.013	0.99	0.027	NA	0.356	2.019	0.096	0.923	0.194	NA	1.298	1.473	1.441	0.15	2.124	NA	0.648	1.479	0.603	0.547	0.891	NA	0.982	1.493	1.021	0.307	1.524	NA	0.981	1.444	0.96	0.337	1.387	NA	D_0__Bacteria; D_1__Gemmatimonadetes; D_2__Gemmatimonadetes; D_3__Gemmatimonadales; D_4__Gemmatimonadaceae; D_5__Gemmatimonas
OTU_1732	1.281	1.526	0.024	0.981	0.037	NA	1.805	1.477	0.513	0.608	0.758	0.819	0.969	1.513	-0.456	0.649	-0.689	NA	1.133	1.325	-0.189	0.85	-0.25	NA	0.79	1.526	-0.781	0.435	-1.191	NA	0.784	1.451	-0.747	0.455	-1.083	NA	D_0__Bacteria; D_1__unclassified_Bacteria; D_2__unclassified_Bacteria; D_3__unclassified_Bacteria; D_4__unclassified_Bacteria; D_5__unclassified_Bacteria
OTU_1733	1.749	1.504	-1.205	0.228	-1.812	0.473	2.928	1.183	0.098	0.922	0.116	0.972	1.444	1.627	-2.242	0.025	-3.648	NA	1.921	1.213	-0.998	0.318	-1.21	NA	1.603	1.408	-1.542	0.123	-2.171	NA	1.893	1.291	-0.869	0.385	-1.122	NA	D_0__Bacteria; D_1__unclassified_Bacteria; D_2__unclassified_Bacteria; D_3__unclassified_Bacteria; D_4__unclassified_Bacteria; D_5__unclassified_Bacteria
OTU_1734	1.519	1.545	0.582	0.561	0.899	0.772	2.236	1.43	1.112	0.266	1.589	0.558	0.812	1.623	-0.235	0.814	-0.382	NA	0.986	1.445	0.027	0.978	0.04	NA	1.14	1.454	0.206	0.836	0.3	NA	1.635	1.328	0.695	0.487	0.923	NA	D_0__Bacteria; D_1__unclassified_Bacteria; D_2__unclassified_Bacteria; D_3__unclassified_Bacteria; D_4__unclassified_Bacteria; D_5__unclassified_Bacteria
OTU_1735	1.457	1.468	0.233	0.815	0.343	0.918	1.292	1.631	0.078	0.938	0.128	NA	1.438	1.412	0.202	0.84	0.285	NA	0.955	1.409	-0.438	0.661	-0.617	NA	2.098	1.258	0.778	0.437	0.978	NA	1.275	1.345	0.047	0.962	0.064	NA	D_0__Bacteria; D_1__unclassified_Bacteria; D_2__unclassified_Bacteria; D_3__unclassified_Bacteria; D_4__unclassified_Bacteria; D_5__unclassified_Bacteria
OTU_1736	4.25	0.959	1.199	0.231	1.15	0.476	2.925	1.172	0.347	0.728	0.407	0.887	3.908	0.916	1.054	0.292	0.965	0.628	4.573	0.863	1.446	0.148	1.248	0.617	3.614	1.006	0.76	0.447	0.765	0.828	3.226	1.021	0.561	0.575	0.572	0.93	D_0__Bacteria; D_1__Proteobacteria; D_2__Gammaproteobacteria; D_3__Xanthomonadales; D_4__Xanthomonadaceae; D_5__unclassified_Xanthomonadaceae
OTU_1737	0.335	2.069	1.017	0.309	2.105	NA	0.73	1.989	1.491	0.136	2.966	NA	1.163	1.658	2.025	0.043	3.358	NA	0.65	1.467	1.213	0.225	1.779	NA	0.958	1.562	1.669	0.095	2.607	NA	0	NA	NA	NA	NA	NA	D_0__Bacteria; D_1__Proteobacteria; D_2__Deltaproteobacteria; D_3__unclassified_Deltaproteobacteria; D_4__unclassified_Deltaproteobacteria; D_5__unclassified_Deltaproteobacteria
OTU_1738	1.328	1.909	2.109	0.035	4.026	NA	1.112	1.933	1.847	0.065	3.571	NA	0	NA	NA	NA	NA	NA	0.669	1.485	1.414	0.157	2.1	NA	0.331	1.474	0.857	0.391	1.264	NA	0.161	1.292	0.707	0.48	0.913	NA	D_0__Bacteria; D_1__Proteobacteria; D_2__Gammaproteobacteria; D_3__unclassified_Gammaproteobacteria; D_4__unclassified_Gammaproteobacteria; D_5__unclassified_Gammaproteobacteria
OTU_1739	0.963	1.786	-0.428	0.669	-0.764	NA	2.842	1.272	1.267	0.205	1.611	0.483	2.278	1.225	0.928	0.353	1.137	0.672	2.818	1.235	1.105	0.269	1.365	0.739	2.966	1.14	1.361	0.173	1.552	0.64	1.809	1.264	0.534	0.594	0.675	NA	D_0__Bacteria; D_1__Bacteroidetes; D_2__Sphingobacteriia; D_3__Sphingobacteriales; D_4__unclassified_Sphingobacteriales; D_5__unclassified_Sphingobacteriales
OTU_174	23.355	0.555	-4.774	0	-2.647	0	23.22	0.6	-4.015	0	-2.41	0.002	47.074	0.388	1.033	0.301	0.401	0.635	38.777	0.54	-0.212	0.832	-0.115	0.968	38.488	0.405	-0.376	0.707	-0.152	0.937	44.911	0.384	0.875	0.381	0.337	0.913	D_0__Bacteria; D_1__Proteobacteria; D_2__Alphaproteobacteria; D_3__Sphingomonadales; D_4__Sphingomonadaceae; D_5__unclassified_Sphingomonadaceae
OTU_1740	4.293	1.729	-3.194	0.001	-5.523	0.021	4.352	1.371	-2.874	0.004	-3.939	0.056	5.466	0.863	-2.06	0.039	-1.778	0.21	5.592	0.961	-1.566	0.117	-1.505	0.553	4.781	1.051	-2.583	0.01	-2.714	0.156	6.034	0.862	-1.272	0.203	-1.096	0.799	D_0__Bacteria; D_1__Proteobacteria; D_2__Alphaproteobacteria; D_3__unclassified_Alphaproteobacteria; D_4__unclassified_Alphaproteobacteria; D_5__unclassified_Alphaproteobacteria
OTU_1741	0.985	1.694	0.052	0.958	0.088	NA	1.297	1.563	0.462	0.644	0.722	NA	1.286	1.371	0.462	0.644	0.634	NA	0.634	1.48	-0.556	0.578	-0.822	NA	1.132	1.418	0.244	0.807	0.346	NA	0.787	1.447	-0.204	0.838	-0.295	NA	D_0__Bacteria; D_1__unclassified_Bacteria; D_2__unclassified_Bacteria; D_3__unclassified_Bacteria; D_4__unclassified_Bacteria; D_5__unclassified_Bacteria
OTU_1742	1.417	1.907	-2.128	0.033	-4.057	NA	1.543	1.635	-1.456	0.145	-2.381	NA	1.426	1.628	-2.235	0.025	-3.638	NA	1.752	1.25	-1.284	0.199	-1.606	NA	1.918	1.328	-0.872	0.383	-1.159	NA	1.397	1.44	-2.101	0.036	-3.025	NA	D_0__Bacteria; D_1__Armatimonadetes; D_2__unclassified_Armatimonadetes; D_3__unclassified_Armatimonadetes; D_4__unclassified_Armatimonadetes; D_5__Armatimonadetes_gp5
OTU_1743	1.923	1.533	-1.843	0.065	-2.826	0.215	1.716	1.851	-2.241	0.025	-4.149	0.145	2.097	1.297	-1.529	0.126	-1.984	0.405	1.916	1.289	-1.912	0.056	-2.464	NA	2.942	1.089	-0.468	0.64	-0.509	0.91	2.38	1.149	-0.975	0.33	-1.12	NA	D_0__Bacteria; D_1__Proteobacteria; D_2__Alphaproteobacteria; D_3__Rhodospirillales; D_4__unclassified_Rhodospirillales; D_5__unclassified_Rhodospirillales
OTU_1744	0.975	1.7	0.473	0.636	0.805	NA	0.788	1.85	0.244	0.807	0.452	NA	1.473	1.499	0.919	0.358	1.378	NA	0.656	1.486	0.023	0.982	0.034	NA	0.636	1.568	-0.007	0.995	-0.011	NA	1.125	1.422	0.605	0.545	0.861	NA	D_0__Bacteria; D_1__Proteobacteria; D_2__unclassified_Proteobacteria; D_3__unclassified_Proteobacteria; D_4__unclassified_Proteobacteria; D_5__unclassified_Proteobacteria
OTU_1745	0.992	1.726	1.053	0.292	1.818	NA	0.521	1.961	0.38	0.704	0.745	NA	0.657	1.661	0.618	0.536	1.027	NA	0.655	1.457	0.659	0.51	0.961	NA	0.492	1.568	0.325	0.745	0.509	NA	1.137	1.411	1.162	0.245	1.639	NA	D_0__Bacteria; D_1__unclassified_Bacteria; D_2__unclassified_Bacteria; D_3__unclassified_Bacteria; D_4__unclassified_Bacteria; D_5__unclassified_Bacteria
OTU_1746	1.104	1.761	1.116	0.264	1.965	NA	0.674	1.906	0.615	0.539	1.172	NA	0.486	1.699	0.368	0.713	0.625	NA	0.318	1.429	0.015	0.988	0.021	NA	0.642	1.561	0.566	0.571	0.884	NA	1.462	1.368	1.48	0.139	2.025	NA	D_0__Bacteria; D_1__unclassified_Bacteria; D_2__unclassified_Bacteria; D_3__unclassified_Bacteria; D_4__unclassified_Bacteria; D_5__unclassified_Bacteria
OTU_1747	1.006	1.981	1.777	0.076	3.52	NA	1.396	1.911	1.983	0.047	3.791	NA	0.648	1.719	1.467	0.142	2.522	NA	1.003	1.482	1.716	0.086	2.543	NA	0.34	1.507	0.937	0.349	1.412	NA	0.325	1.377	0.898	0.369	1.236	NA	D_0__Bacteria; D_1__unclassified_Bacteria; D_2__unclassified_Bacteria; D_3__unclassified_Bacteria; D_4__unclassified_Bacteria; D_5__unclassified_Bacteria
OTU_1748	2.993	1.178	0.819	0.413	0.965	0.651	1.422	1.653	-0.451	0.652	-0.745	NA	2.266	1.238	0.295	0.768	0.365	0.909	2.273	1.24	0.283	0.777	0.351	NA	2.243	1.279	0.25	0.802	0.32	NA	2.087	1.273	0.165	0.869	0.21	NA	D_0__Bacteria; D_1__unclassified_Bacteria; D_2__unclassified_Bacteria; D_3__unclassified_Bacteria; D_4__unclassified_Bacteria; D_5__unclassified_Bacteria
OTU_1749	1.405	1.944	2.004	0.045	3.895	NA	0.683	1.996	1.442	0.149	2.878	NA	0	NA	NA	NA	NA	NA	1.164	1.473	1.89	0.059	2.784	NA	0	NA	NA	NA	NA	NA	0	NA	NA	NA	NA	NA	D_0__Bacteria; D_1__unclassified_Bacteria; D_2__unclassified_Bacteria; D_3__unclassified_Bacteria; D_4__unclassified_Bacteria; D_5__unclassified_Bacteria
OTU_175	16.668	0.546	1.576	0.115	0.86	0.309	15.391	0.661	1.081	0.279	0.715	0.57	26.515	0.445	3.99	0	1.775	0.004	14.586	0.552	0.996	0.319	0.549	0.802	15.846	0.608	1.191	0.234	0.724	0.716	17.819	0.525	1.957	0.05	1.027	0.46	D_0__Bacteria; D_1__Proteobacteria; D_2__Betaproteobacteria; D_3__unclassified_Betaproteobacteria; D_4__unclassified_Betaproteobacteria; D_5__unclassified_Betaproteobacteria
OTU_1750	0.637	1.861	-0.598	0.55	-1.113	NA	0.624	1.885	-0.535	0.593	-1.008	NA	1.132	1.348	0.273	0.785	0.368	NA	0.975	1.359	0.032	0.974	0.044	NA	0.966	1.456	0.016	0.987	0.024	NA	1.283	1.352	0.414	0.679	0.56	NA	D_0__Bacteria; D_1__Planctomycetes; D_2__Planctomycetia; D_3__Planctomycetales; D_4__Planctomycetaceae; D_5__Pirellula
OTU_1751	5.606	0.882	-0.414	0.679	-0.365	0.852	5.209	0.953	-0.518	0.605	-0.494	0.818	7.939	0.648	0.859	0.39	0.557	0.695	6.471	0.713	0.073	0.942	0.052	0.981	6.94	0.793	0.283	0.777	0.225	0.949	8.206	0.723	0.919	0.358	0.664	0.899	D_0__Bacteria; D_1__unclassified_Bacteria; D_2__unclassified_Bacteria; D_3__unclassified_Bacteria; D_4__unclassified_Bacteria; D_5__unclassified_Bacteria
OTU_1752	1.186	1.75	1.169	0.242	2.046	NA	0.928	1.831	0.885	0.376	1.621	NA	2.791	1.305	2.502	0.012	3.265	0.114	1.973	1.3	1.935	0.053	2.516	NA	1.147	1.496	1.119	0.263	1.675	NA	1.464	1.371	1.473	0.141	2.018	NA	D_0__Bacteria; D_1__Acidobacteria; D_2__Acidobacteria_Gp17; D_3__unclassified_Acidobacteria_Gp17; D_4__unclassified_Acidobacteria_Gp17; D_5__Gp17
OTU_1753	2.411	1.304	0.402	0.688	0.524	0.855	1.826	1.508	-0.048	0.962	-0.072	0.984	2.77	1.139	0.704	0.482	0.802	0.756	1.612	1.331	-0.299	0.765	-0.397	NA	3.74	1.183	1.064	0.287	1.259	0.747	3.457	1.112	1.053	0.292	1.171	0.88	D_0__Bacteria; D_1__unclassified_Bacteria; D_2__unclassified_Bacteria; D_3__unclassified_Bacteria; D_4__unclassified_Bacteria; D_5__unclassified_Bacteria
OTU_1754	1.291	1.648	1.355	0.176	2.232	NA	1.001	1.749	1.025	0.305	1.793	NA	1.965	1.377	1.979	0.048	2.724	0.231	0.488	1.486	0.345	0.73	0.513	NA	1.931	1.407	1.709	0.087	2.404	NA	1.335	1.384	1.346	0.178	1.862	NA	D_0__Bacteria; D_1__unclassified_Bacteria; D_2__unclassified_Bacteria; D_3__unclassified_Bacteria; D_4__unclassified_Bacteria; D_5__unclassified_Bacteria
OTU_1755	0.784	1.844	0.248	0.804	0.457	NA	1.284	1.715	0.737	0.461	1.263	NA	1.131	1.466	0.719	0.472	1.053	NA	0.975	1.399	0.513	0.608	0.717	NA	1.101	1.497	0.584	0.559	0.875	NA	1.137	1.394	0.671	0.503	0.935	NA	D_0__Bacteria; D_1__Proteobacteria; D_2__unclassified_Proteobacteria; D_3__unclassified_Proteobacteria; D_4__unclassified_Proteobacteria; D_5__unclassified_Proteobacteria
OTU_1756	0.313	2.07	0.013	0.99	0.027	NA	0.15	1.981	-0.641	0.521	-1.27	NA	1.454	1.456	1.567	0.117	2.283	NA	0.645	1.479	0.6	0.548	0.888	NA	0.311	1.509	0.007	0.994	0.011	NA	0.976	1.429	1.009	0.313	1.442	NA	D_0__Bacteria; D_1__unclassified_Bacteria; D_2__unclassified_Bacteria; D_3__unclassified_Bacteria; D_4__unclassified_Bacteria; D_5__unclassified_Bacteria
OTU_1757	1.428	1.532	-0.937	0.349	-1.436	NA	1.224	1.71	-1.182	0.237	-2.022	NA	2.57	1.121	0.326	0.745	0.365	0.892	1.587	1.328	-0.635	0.525	-0.844	NA	1.775	1.316	-0.415	0.678	-0.547	NA	2.883	1.09	0.566	0.571	0.617	0.93	D_0__Bacteria; D_1__Actinobacteria; D_2__Actinobacteria; D_3__unclassified_Actinobacteria; D_4__unclassified_Actinobacteria; D_5__unclassified_Actinobacteria
OTU_1758	0.476	2.031	0.287	0.774	0.584	NA	1.045	1.741	1.068	0.285	1.86	NA	0.98	1.524	1.117	0.264	1.703	NA	0.328	1.433	0.018	0.986	0.025	NA	0.484	1.568	0.314	0.753	0.493	NA	0.661	1.469	0.58	0.562	0.852	NA	D_0__Bacteria; D_1__unclassified_Bacteria; D_2__unclassified_Bacteria; D_3__unclassified_Bacteria; D_4__unclassified_Bacteria; D_5__unclassified_Bacteria
OTU_1759	2.312	1.278	0.98	0.327	1.252	0.569	1.96	1.481	0.625	0.532	0.925	0.773	3.756	1.032	2.003	0.045	2.068	0.227	2.285	1.122	1.02	0.308	1.144	NA	2.617	1.164	1.178	0.239	1.371	0.716	2.418	1.182	1.035	0.3	1.224	NA	D_0__Bacteria; D_1__Proteobacteria; D_2__unclassified_Proteobacteria; D_3__unclassified_Proteobacteria; D_4__unclassified_Proteobacteria; D_5__unclassified_Proteobacteria
OTU_176	18.038	0.599	-1.191	0.234	-0.713	0.478	15.291	0.653	-1.978	0.048	-1.292	0.206	21.956	0.45	-0.179	0.858	-0.08	0.947	18.17	0.504	-1.352	0.176	-0.682	0.646	22.39	0.527	-0.041	0.968	-0.021	0.99	21.033	0.528	-0.262	0.793	-0.138	0.95	D_0__Bacteria; D_1__Acidobacteria; D_2__Acidobacteria_Gp6; D_3__unclassified_Acidobacteria_Gp6; D_4__unclassified_Acidobacteria_Gp6; D_5__Gp6
OTU_1760	0.321	2.069	0.001	1	0.001	NA	0.362	2.019	0.087	0.931	0.175	NA	1.622	1.426	1.713	0.087	2.442	0.328	0.496	1.476	0.316	0.752	0.467	NA	1.328	1.473	1.26	0.208	1.856	NA	0.672	1.469	0.548	0.584	0.805	NA	D_0__Bacteria; D_1__unclassified_Bacteria; D_2__unclassified_Bacteria; D_3__unclassified_Bacteria; D_4__unclassified_Bacteria; D_5__unclassified_Bacteria
OTU_1761	1.763	1.329	-0.152	0.879	-0.202	0.941	1.704	1.467	-0.177	0.859	-0.26	0.944	1.445	1.326	-0.588	0.556	-0.78	NA	1.774	1.153	-0.148	0.883	-0.17	NA	1.609	1.325	-0.314	0.753	-0.416	NA	1.258	1.353	-0.771	0.441	-1.042	NA	D_0__Bacteria; D_1__Planctomycetes; D_2__Planctomycetia; D_3__Planctomycetales; D_4__Planctomycetaceae; D_5__unclassified_Planctomycetaceae
OTU_1762	3.722	0.992	0.388	0.698	0.385	0.86	5.709	0.925	1.438	0.15	1.331	0.408	4.717	0.865	1.033	0.302	0.893	0.635	4.075	0.88	0.655	0.512	0.577	0.899	3.914	0.967	0.488	0.626	0.472	0.906	3.239	1.026	0.074	0.941	0.076	0.985	D_0__Bacteria; D_1__Bacteroidetes; D_2__unclassified_Bacteroidetes; D_3__unclassified_Bacteroidetes; D_4__unclassified_Bacteroidetes; D_5__unclassified_Bacteroidetes
OTU_1763	0.485	2.063	-1.23	0.219	-2.537	NA	0.471	2.018	-1.151	0.25	-2.323	NA	1.945	1.254	1.08	0.28	1.355	0.612	0.48	1.469	-1.179	0.238	-1.732	NA	0.651	1.561	-0.534	0.593	-0.834	NA	1.305	1.368	0.41	0.682	0.561	NA	D_0__Bacteria; D_1__Cyanobacteria/Chloroplast; D_2__Chloroplast; D_3__unclassified_Chloroplast; D_4__Chloroplast; D_5__Bacillariophyta
OTU_1764	1.763	1.329	-0.152	0.879	-0.202	0.941	1.403	1.593	-0.465	0.642	-0.741	NA	2.114	1.173	0.207	0.836	0.243	0.94	3.414	0.977	1.231	0.218	1.203	0.69	1.13	1.469	-1.114	0.265	-1.636	NA	1.612	1.288	-0.271	0.787	-0.349	NA	D_0__Bacteria; D_1__Verrucomicrobia; D_2__unclassified_Verrucomicrobia; D_3__unclassified_Verrucomicrobia; D_4__unclassified_Verrucomicrobia; D_5__unclassified_Verrucomicrobia
OTU_1765	0.791	1.773	0.259	0.795	0.46	NA	0.512	1.963	-0.206	0.837	-0.403	NA	0.645	1.606	0.026	0.98	0.041	NA	0.48	1.486	-0.312	0.755	-0.463	NA	0.978	1.484	0.471	0.637	0.7	NA	0.642	1.463	0.038	0.97	0.056	NA	D_0__Bacteria; D_1__unclassified_Bacteria; D_2__unclassified_Bacteria; D_3__unclassified_Bacteria; D_4__unclassified_Bacteria; D_5__unclassified_Bacteria
OTU_1766	0.323	2.055	-0.904	0.366	-1.859	NA	1.518	1.583	0.997	0.319	1.579	NA	1.135	1.48	0.693	0.488	1.025	NA	0.482	1.474	-0.283	0.777	-0.417	NA	0.967	1.516	0.417	0.677	0.631	NA	0.818	1.458	0.265	0.791	0.386	NA	D_0__Bacteria; D_1__Planctomycetes; D_2__Planctomycetia; D_3__Planctomycetales; D_4__Planctomycetaceae; D_5__unclassified_Planctomycetaceae
OTU_1767	1.441	1.587	0.962	0.336	1.526	NA	0.506	1.992	-0.181	0.856	-0.36	NA	1.468	1.411	1.041	0.298	1.47	NA	0.805	1.462	0.264	0.792	0.386	NA	0.805	1.518	0.276	0.783	0.418	NA	1.156	1.423	0.635	0.526	0.903	NA	D_0__Bacteria; D_1__candidate division WPS-2; D_2__unclassified_candidate division WPS-2; D_3__unclassified_candidate division WPS-2; D_4__unclassified_candidate division WPS-2; D_5__WPS-2_genera_incertae_sedis
OTU_1768	1.472	1.399	0.235	0.814	0.329	0.918	0.986	1.682	-0.368	0.713	-0.619	NA	1.615	1.227	0.431	0.667	0.528	0.851	0.804	1.434	-0.832	0.406	-1.192	NA	0.953	1.488	-0.441	0.659	-0.656	NA	1.619	1.253	0.408	0.683	0.511	NA	D_0__Bacteria; D_1__Gemmatimonadetes; D_2__Gemmatimonadetes; D_3__Gemmatimonadales; D_4__Gemmatimonadaceae; D_5__Gemmatimonas
OTU_1769	0.178	2.042	0.713	0.476	1.457	NA	0	NA	NA	NA	NA	NA	0.168	1.621	0.707	0.48	1.146	NA	0.822	1.486	1.566	0.117	2.327	NA	0.653	1.568	1.452	0.147	2.277	NA	1.136	1.461	1.835	0.066	2.682	NA	D_0__Bacteria; D_1__Bacteroidetes; D_2__unclassified_Bacteroidetes; D_3__unclassified_Bacteroidetes; D_4__unclassified_Bacteroidetes; D_5__unclassified_Bacteroidetes
OTU_177	11.766	0.614	0.002	0.998	0.001	0.999	12.824	0.688	0.445	0.657	0.306	0.847	10.332	0.618	-0.636	0.525	-0.393	0.78	10.822	0.602	-0.392	0.695	-0.236	0.942	9.461	0.76	-0.887	0.375	-0.674	0.805	12.437	0.619	0.321	0.748	0.199	0.949	D_0__Bacteria; D_1__Acidobacteria; D_2__Acidobacteria_Gp25; D_3__unclassified_Acidobacteria_Gp25; D_4__unclassified_Acidobacteria_Gp25; D_5__Gp25
OTU_1770	4.772	1.001	-2.134	0.033	-2.136	0.135	5.855	0.922	-0.954	0.34	-0.879	0.623	7.079	0.738	-0.45	0.653	-0.332	0.844	6.915	0.747	-0.524	0.6	-0.392	0.917	5.93	0.845	-1.105	0.269	-0.934	0.734	6.709	0.784	-0.544	0.586	-0.427	0.935	D_0__Bacteria; D_1__Verrucomicrobia; D_2__Subdivision3; D_3__unclassified_Subdivision3; D_4__unclassified_Subdivision3; D_5__Subdivision3_genera_incertae_sedis
OTU_1771	1.283	1.706	0.756	0.45	1.289	NA	2.237	1.437	1.567	0.117	2.252	0.351	1.144	1.569	0.631	0.528	0.991	NA	1.629	1.284	1.198	0.231	1.538	NA	2.634	1.241	1.849	0.064	2.295	0.414	0.632	1.468	0.031	0.975	0.045	NA	D_0__Bacteria; D_1__Proteobacteria; D_2__Gammaproteobacteria; D_3__unclassified_Gammaproteobacteria; D_4__unclassified_Gammaproteobacteria; D_5__unclassified_Gammaproteobacteria
OTU_1772	4.081	1.084	1.759	0.079	1.906	0.242	3.131	1.173	1.257	0.209	1.475	0.487	3.414	0.988	1.588	0.112	1.569	0.375	3.418	1.055	1.398	0.162	1.475	0.633	3.392	1.076	1.381	0.167	1.486	0.635	2.253	1.155	0.654	0.513	0.755	NA	D_0__Bacteria; D_1__Acidobacteria; D_2__Acidobacteria_Gp6; D_3__unclassified_Acidobacteria_Gp6; D_4__unclassified_Acidobacteria_Gp6; D_5__Gp6
OTU_1773	2.559	1.804	-2.692	0.007	-4.858	0.06	2.495	1.789	-2.601	0.009	-4.654	0.086	2.563	1.542	-2.877	0.004	-4.435	0.059	3.54	1.04	-1.119	0.263	-1.165	0.738	2.563	1.446	-2.809	0.005	-4.062	0.104	2.504	1.375	-2.796	0.005	-3.845	NA	D_0__Bacteria; D_1__Verrucomicrobia; D_2__Subdivision3; D_3__unclassified_Subdivision3; D_4__unclassified_Subdivision3; D_5__Subdivision3_genera_incertae_sedis
OTU_1774	0	NA	NA	NA	NA	NA	0	NA	NA	NA	NA	NA	0.163	1.621	0.7	0.484	1.134	NA	0.659	1.468	1.221	0.222	1.792	NA	1.019	1.551	1.811	0.07	2.808	NA	1.184	1.454	1.938	0.053	2.817	NA	D_0__Bacteria; D_1__Parcubacteria; D_2__unclassified_Parcubacteria; D_3__unclassified_Parcubacteria; D_4__unclassified_Parcubacteria; D_5__Parcubacteria_genera_incertae_sedis
OTU_1775	2.394	1.434	-1.598	0.11	-2.291	0.303	2.216	1.544	-1.801	0.072	-2.781	0.265	2.224	1.394	-2.028	0.043	-2.827	0.218	4.38	1.109	0.123	0.902	0.136	0.981	2.94	1.188	-0.894	0.371	-1.063	0.805	2.185	1.31	-1.924	0.054	-2.521	NA	D_0__Bacteria; D_1__Proteobacteria; D_2__Deltaproteobacteria; D_3__Desulfuromonadales; D_4__Desulfuromonadaceae; D_5__Pelobacter
OTU_1776	1.296	1.523	0.024	0.981	0.036	NA	0.621	1.994	-1.402	0.161	-2.796	NA	1.639	1.336	0.394	0.694	0.526	0.864	1.456	1.225	0.237	0.813	0.29	NA	2.111	1.217	0.807	0.42	0.982	NA	2.263	1.186	0.934	0.351	1.107	NA	D_0__Bacteria; D_1__Proteobacteria; D_2__Deltaproteobacteria; D_3__Myxococcales; D_4__Polyangiaceae; D_5__unclassified_Polyangiaceae
OTU_1777	0.796	1.796	-0.819	0.413	-1.472	NA	0.78	1.826	-0.737	0.461	-1.345	NA	1.121	1.483	-0.199	0.842	-0.295	NA	1.131	1.379	-0.18	0.857	-0.249	NA	0.953	1.488	-0.441	0.659	-0.656	NA	1.282	1.313	0.044	0.965	0.057	NA	D_0__Bacteria; D_1__Proteobacteria; D_2__Alphaproteobacteria; D_3__unclassified_Alphaproteobacteria; D_4__unclassified_Alphaproteobacteria; D_5__unclassified_Alphaproteobacteria
OTU_1778	3.005	1.783	-2.836	0.005	-5.056	0.043	2.934	1.766	-2.751	0.006	-4.859	0.068	3.021	1.526	-3.031	0.002	-4.623	0.045	3.502	1.115	-1.925	0.054	-2.146	0.408	3.36	1.192	-2.155	0.031	-2.569	0.28	4.148	1.04	-1.085	0.278	-1.128	0.866	D_0__Bacteria; D_1__unclassified_Bacteria; D_2__unclassified_Bacteria; D_3__unclassified_Bacteria; D_4__unclassified_Bacteria; D_5__unclassified_Bacteria
OTU_1779	1.684	1.587	1.652	0.098	2.621	0.282	0.156	1.982	-0.65	0.516	-1.288	NA	1.141	1.495	1.289	0.197	1.926	NA	0.487	1.486	0.347	0.728	0.516	NA	0.161	1.42	-0.687	0.492	-0.976	NA	0.655	1.469	0.574	0.566	0.842	NA	D_0__Bacteria; D_1__Bacteroidetes; D_2__unclassified_Bacteroidetes; D_3__unclassified_Bacteroidetes; D_4__unclassified_Bacteroidetes; D_5__unclassified_Bacteroidetes
OTU_178	43.269	0.515	2.974	0.003	1.532	0.031	31.912	0.546	1.767	0.077	0.964	0.276	31.723	0.388	2.34	0.019	0.907	0.145	31.805	0.517	1.745	0.081	0.901	0.495	28.421	0.455	1.433	0.152	0.652	0.61	23.043	0.47	0.399	0.69	0.188	0.936	D_0__Bacteria; D_1__Proteobacteria; D_2__Betaproteobacteria; D_3__Burkholderiales; D_4__Comamonadaceae; D_5__unclassified_Comamonadaceae
OTU_1780	1.276	1.925	-2.032	0.042	-3.911	NA	1.237	1.907	-1.937	0.053	-3.693	NA	2.758	1.08	0.183	0.854	0.198	0.945	2.264	1.104	-0.27	0.787	-0.298	NA	2.576	1.142	0.022	0.982	0.026	0.991	1.742	1.252	-0.804	0.422	-1.007	NA	D_0__Bacteria; D_1__Proteobacteria; D_2__unclassified_Proteobacteria; D_3__unclassified_Proteobacteria; D_4__unclassified_Proteobacteria; D_5__unclassified_Proteobacteria
OTU_1781	1.014	1.981	1.781	0.075	3.528	NA	0	NA	NA	NA	NA	NA	0.325	1.663	0.875	0.381	1.456	NA	0	NA	NA	NA	NA	NA	0.331	1.503	0.924	0.355	1.389	NA	0.323	1.352	0.843	0.399	1.14	NA	D_0__Bacteria; D_1__unclassified_Bacteria; D_2__unclassified_Bacteria; D_3__unclassified_Bacteria; D_4__unclassified_Bacteria; D_5__unclassified_Bacteria
OTU_1782	6.175	1.676	-3.58	0	-6.001	0.008	6.017	1.66	-3.499	0	-5.809	0.014	6.352	1.161	-3.821	0	-4.436	0.006	7.814	0.806	-2.178	0.029	-1.756	0.288	6.346	1.143	-3.719	0	-4.251	0.012	7.895	0.769	-2.083	0.037	-1.603	0.419	D_0__Bacteria; D_1__unclassified_Bacteria; D_2__unclassified_Bacteria; D_3__unclassified_Bacteria; D_4__unclassified_Bacteria; D_5__unclassified_Bacteria
OTU_1783	1.724	1.467	-1.232	0.218	-1.808	0.461	2.006	1.402	-0.656	0.512	-0.919	0.76	2.393	1.149	-0.405	0.686	-0.465	0.862	1.415	1.444	-2.189	0.029	-3.161	NA	1.725	1.368	-1.153	0.249	-1.577	NA	2.551	1.128	-0.19	0.849	-0.214	NA	D_0__Bacteria; D_1__Armatimonadetes; D_2__unclassified_Armatimonadetes; D_3__unclassified_Armatimonadetes; D_4__unclassified_Armatimonadetes; D_5__Armatimonadetes_gp5
OTU_1784	1.6	1.433	-0.319	0.75	-0.457	0.883	0.917	1.964	-1.632	0.103	-3.205	NA	1.268	1.526	-0.733	0.464	-1.119	NA	1.115	1.427	-1.086	0.278	-1.55	NA	0.947	1.561	-1.663	0.096	-2.597	NA	1.099	1.431	-1.015	0.31	-1.453	NA	D_0__Bacteria; D_1__Planctomycetes; D_2__Planctomycetia; D_3__Planctomycetales; D_4__Planctomycetaceae; D_5__unclassified_Planctomycetaceae
OTU_1785	1.114	1.761	1.102	0.271	1.941	NA	0.314	2.018	0.015	0.988	0.031	NA	1.142	1.482	1.312	0.189	1.944	NA	0.655	1.457	0.659	0.51	0.961	NA	0.318	1.512	-0.004	0.996	-0.007	NA	0.156	1.291	-0.681	0.496	-0.879	NA	D_0__Bacteria; D_1__Proteobacteria; D_2__Gammaproteobacteria; D_3__Legionellales; D_4__Coxiellaceae; D_5__Aquicella
OTU_1786	0.837	1.841	0.808	0.419	1.488	NA	0.791	1.865	0.753	0.452	1.404	NA	0.652	1.662	0.613	0.54	1.019	NA	0.989	1.442	0.992	0.321	1.431	NA	1.468	1.416	1.48	0.139	2.096	NA	0.5	1.453	0.325	0.745	0.472	NA	D_0__Bacteria; D_1__unclassified_Bacteria; D_2__unclassified_Bacteria; D_3__unclassified_Bacteria; D_4__unclassified_Bacteria; D_5__unclassified_Bacteria
OTU_1787	1.449	1.421	0.627	0.531	0.891	0.757	0.783	1.805	-0.204	0.838	-0.369	NA	1.144	1.415	0.261	0.794	0.369	NA	1.461	1.226	0.67	0.503	0.821	NA	1.654	1.296	0.776	0.438	1.006	NA	1.298	1.313	0.455	0.649	0.597	NA	D_0__Bacteria; D_1__Proteobacteria; D_2__Gammaproteobacteria; D_3__Gammaproteobacteria_incertae_sedis; D_4__unclassified_Gammaproteobacteria_incertae_sedis; D_5__Solimonas
OTU_1788	0.949	1.816	0.928	0.353	1.686	NA	1.998	1.559	1.843	0.065	2.872	0.253	0.322	1.716	0.009	0.993	0.015	NA	0.49	1.486	0.351	0.725	0.522	NA	0.161	1.42	-0.687	0.492	-0.976	NA	0.318	1.386	0.014	0.989	0.019	NA	D_0__Bacteria; D_1__unclassified_Bacteria; D_2__unclassified_Bacteria; D_3__unclassified_Bacteria; D_4__unclassified_Bacteria; D_5__unclassified_Bacteria
OTU_1789	0.321	2.069	0.001	1	0.001	NA	0.838	1.853	0.795	0.426	1.473	NA	0.495	1.724	0.321	0.748	0.553	NA	0.16	1.313	-0.688	0.491	-0.904	NA	1.337	1.442	1.342	0.18	1.935	NA	0.492	1.464	0.338	0.735	0.496	NA	D_0__Bacteria; D_1__unclassified_Bacteria; D_2__unclassified_Bacteria; D_3__unclassified_Bacteria; D_4__unclassified_Bacteria; D_5__unclassified_Bacteria
OTU_179	26.185	1.682	2.311	0.021	3.886	0.101	0.937	1.88	-0.799	0.424	-1.503	NA	5.523	1.715	0.81	0.418	1.389	0.718	1.451	1.406	-0.135	0.893	-0.19	NA	0.807	1.568	-1.403	0.161	-2.199	NA	0.942	1.464	-0.81	0.418	-1.186	NA	D_0__Bacteria; D_1__Cyanobacteria/Chloroplast; D_2__Cyanobacteria; D_3__unclassified_Cyanobacteria; D_4__unclassified_Cyanobacteria; D_5__unclassified_Cyanobacteria
OTU_1790	1.77	1.417	-0.8	0.424	-1.133	0.664	1.697	1.476	-0.747	0.455	-1.103	0.72	1.582	1.342	-1.179	0.239	-1.581	NA	2.236	1.194	-0.243	0.808	-0.29	NA	2.555	1.151	0.034	0.973	0.039	0.99	1.906	1.245	-0.547	0.585	-0.681	NA	D_0__Bacteria; D_1__unclassified_Bacteria; D_2__unclassified_Bacteria; D_3__unclassified_Bacteria; D_4__unclassified_Bacteria; D_5__unclassified_Bacteria
OTU_1791	0	NA	NA	NA	NA	NA	1.954	1.84	2.37	0.018	4.361	0.121	2.282	1.558	2.763	0.006	4.305	0.072	1.486	1.428	2.335	0.02	3.335	NA	2.944	1.428	2.997	0.003	4.28	0.081	0.163	1.293	0.709	0.479	0.916	NA	D_0__Bacteria; D_1__Bacteroidetes; D_2__Sphingobacteriia; D_3__Sphingobacteriales; D_4__Sphingobacteriaceae; D_5__Mucilaginibacter
OTU_1792	0.816	1.765	0.265	0.791	0.468	NA	0.474	1.976	-0.285	0.775	-0.564	NA	0.652	1.605	0.013	0.989	0.021	NA	0.65	1.479	0.017	0.987	0.024	NA	0.838	1.513	0.275	0.783	0.416	NA	0.812	1.428	0.285	0.775	0.408	NA	D_0__Bacteria; D_1__unclassified_Bacteria; D_2__unclassified_Bacteria; D_3__unclassified_Bacteria; D_4__unclassified_Bacteria; D_5__unclassified_Bacteria
OTU_1793	0.631	2.023	-1.492	0.136	-3.018	NA	0.615	1.995	-1.397	0.163	-2.786	NA	0.794	1.572	-0.868	0.385	-1.365	NA	1.119	1.38	-0.184	0.854	-0.254	NA	2.305	1.182	0.974	0.33	1.152	NA	0.784	1.451	-0.747	0.455	-1.083	NA	D_0__Bacteria; D_1__unclassified_Bacteria; D_2__unclassified_Bacteria; D_3__unclassified_Bacteria; D_4__unclassified_Bacteria; D_5__unclassified_Bacteria
OTU_1794	7.639	0.937	2.372	0.018	2.224	0.094	3.899	1.112	0.942	0.346	1.048	0.628	2.571	1.127	0.048	0.962	0.054	0.988	2.58	1.181	0.05	0.961	0.058	NA	2.809	1.225	0.197	0.843	0.242	0.978	2.554	1.183	0.066	0.947	0.078	NA	D_0__Bacteria; D_1__Proteobacteria; D_2__Gammaproteobacteria; D_3__Legionellales; D_4__Coxiellaceae; D_5__Aquicella
OTU_1795	1.1	1.654	0.212	0.832	0.35	NA	0.456	2.019	-1.133	0.257	-2.286	NA	1.124	1.401	0.265	0.791	0.371	NA	1.306	1.36	0.42	0.674	0.572	NA	1.289	1.431	0.392	0.695	0.56	NA	1.468	1.345	0.579	0.563	0.778	NA	D_0__Bacteria; D_1__Actinobacteria; D_2__Actinobacteria; D_3__unclassified_Actinobacteria; D_4__unclassified_Actinobacteria; D_5__unclassified_Actinobacteria
OTU_1796	1.283	1.659	-1.323	0.186	-2.195	NA	1.25	1.694	-1.216	0.224	-2.06	NA	1.445	1.414	-0.982	0.326	-1.389	NA	1.285	1.367	-1.352	0.177	-1.848	NA	1.456	1.401	-0.903	0.366	-1.266	NA	1.747	1.271	-0.437	0.662	-0.556	NA	D_0__Bacteria; D_1__unclassified_Bacteria; D_2__unclassified_Bacteria; D_3__unclassified_Bacteria; D_4__unclassified_Bacteria; D_5__unclassified_Bacteria
OTU_1797	0.634	1.981	0.503	0.615	0.997	NA	0.842	1.851	0.789	0.43	1.46	NA	0.657	1.661	0.606	0.545	1.006	NA	1.486	1.342	1.568	0.117	2.105	NA	1.312	1.437	1.341	0.18	1.927	NA	0.999	1.426	1.014	0.311	1.446	NA	D_0__Bacteria; D_1__Proteobacteria; D_2__Deltaproteobacteria; D_3__Myxococcales; D_4__unclassified_Myxococcales; D_5__unclassified_Myxococcales
OTU_1798	1.051	1.983	1.78	0.075	3.53	NA	0.524	2.015	1.255	0.21	2.527	NA	0.993	1.692	1.786	0.074	3.022	NA	1.484	1.43	2.322	0.02	3.321	NA	0.157	1.417	0.697	0.486	0.987	NA	0	NA	NA	NA	NA	NA	D_0__Bacteria; D_1__Bacteroidetes; D_2__unclassified_Bacteroidetes; D_3__unclassified_Bacteroidetes; D_4__unclassified_Bacteroidetes; D_5__unclassified_Bacteroidetes
OTU_1799	0.468	2.034	0.3	0.764	0.609	NA	1.103	1.839	1.006	0.314	1.85	NA	0.323	1.716	0.024	0.981	0.041	NA	0.816	1.432	0.893	0.372	1.279	NA	1.461	1.418	1.489	0.137	2.111	NA	0.48	1.449	0.31	0.756	0.45	NA	D_0__Bacteria; D_1__Planctomycetes; D_2__Planctomycetia; D_3__unclassified_Planctomycetia; D_4__unclassified_Planctomycetia; D_5__unclassified_Planctomycetia
OTU_18	155.768	0.373	4.906	0	1.829	0	114.257	0.576	2.201	0.028	1.268	0.149	103.951	0.362	2.862	0.004	1.036	0.06	114.923	0.477	2.582	0.01	1.231	0.139	84.501	0.392	1.435	0.151	0.563	0.61	69.384	0.353	0.36	0.719	0.127	0.941	D_0__Bacteria; D_1__Proteobacteria; D_2__Gammaproteobacteria; D_3__Xanthomonadales; D_4__Xanthomonadaceae; D_5__Lysobacter
OTU_180	13.557	0.596	0.175	0.861	0.105	0.939	25.17	0.639	2.385	0.017	1.524	0.119	7.178	0.892	-3.44	0.001	-3.068	0.017	7.158	0.88	-3.372	0.001	-2.967	0.03	8.742	0.81	-1.799	0.072	-1.458	0.444	9.697	0.671	-1.334	0.182	-0.895	0.784	D_0__Bacteria; D_1__unclassified_Bacteria; D_2__unclassified_Bacteria; D_3__unclassified_Bacteria; D_4__unclassified_Bacteria; D_5__unclassified_Bacteria
OTU_1800	0.968	1.64	0.512	0.609	0.84	NA	0.992	1.68	0.528	0.597	0.887	NA	0.319	1.704	-0.998	0.318	-1.7	NA	1.146	1.376	0.689	0.491	0.948	NA	0.787	1.544	0.222	0.824	0.343	NA	0.808	1.429	0.29	0.772	0.414	NA	D_0__Bacteria; D_1__Chloroflexi; D_2__unclassified_Chloroflexi; D_3__unclassified_Chloroflexi; D_4__unclassified_Chloroflexi; D_5__unclassified_Chloroflexi
OTU_1801	0.16	2.04	0.687	0.492	1.401	NA	2.62	1.787	2.671	0.008	4.774	0.08	0.168	1.621	0.707	0.48	1.146	NA	0.327	1.425	0.965	0.334	1.375	NA	0	NA	NA	NA	NA	NA	1.67	1.42	2.344	0.019	3.329	NA	D_0__Bacteria; D_1__Acidobacteria; D_2__Acidobacteria_Gp22; D_3__unclassified_Acidobacteria_Gp22; D_4__unclassified_Acidobacteria_Gp22; D_5__Gp22
OTU_1802	0.995	1.695	-0.409	0.682	-0.694	NA	0.78	1.826	-0.737	0.461	-1.345	NA	1.134	1.401	-0.207	0.836	-0.29	NA	0.966	1.401	-0.449	0.653	-0.629	NA	1.31	1.348	0.035	0.972	0.047	NA	1.609	1.254	0.401	0.689	0.503	NA	D_0__Bacteria; D_1__Planctomycetes; D_2__Planctomycetia; D_3__Planctomycetales; D_4__Planctomycetaceae; D_5__unclassified_Planctomycetaceae
OTU_1803	0.97	1.64	0.515	0.606	0.845	NA	2.655	1.366	1.843	0.065	2.518	0.253	0.314	1.703	-0.991	0.322	-1.688	NA	0.316	1.419	-0.936	0.349	-1.328	NA	0.316	1.495	-0.892	0.373	-1.333	NA	1.816	1.283	1.301	0.193	1.67	NA	D_0__Bacteria; D_1__Proteobacteria; D_2__Gammaproteobacteria; D_3__unclassified_Gammaproteobacteria; D_4__unclassified_Gammaproteobacteria; D_5__unclassified_Gammaproteobacteria
OTU_1804	1.265	1.682	-0.332	0.74	-0.559	NA	1.246	1.635	-0.317	0.751	-0.518	NA	1.627	1.394	0.036	0.971	0.05	0.988	1.276	1.406	-0.325	0.746	-0.456	NA	1.903	1.336	0.289	0.773	0.386	NA	1.78	1.256	0.221	0.825	0.277	NA	D_0__Bacteria; D_1__Proteobacteria; D_2__Deltaproteobacteria; D_3__Myxococcales; D_4__unclassified_Myxococcales; D_5__unclassified_Myxococcales
OTU_1805	4.068	0.994	-0.249	0.804	-0.247	0.915	2.83	1.232	-1.199	0.231	-1.477	0.513	3.179	1.08	-0.974	0.33	-1.052	0.66	5.849	0.782	0.845	0.398	0.661	0.858	4.146	0.986	-0.169	0.866	-0.167	0.978	5.284	0.879	0.536	0.592	0.471	0.936	D_0__Bacteria; D_1__Proteobacteria; D_2__Deltaproteobacteria; D_3__Myxococcales; D_4__Myxococcaceae; D_5__unclassified_Myxococcaceae
OTU_1806	1.448	1.415	0.215	0.83	0.304	0.923	1.256	1.579	0.037	0.971	0.058	NA	3.583	1.001	1.998	0.046	2	0.228	1.299	1.301	0.033	0.974	0.043	NA	0.953	1.488	-0.441	0.659	-0.656	NA	2.122	1.177	0.855	0.393	1.006	NA	D_0__Bacteria; D_1__Proteobacteria; D_2__Betaproteobacteria; D_3__unclassified_Betaproteobacteria; D_4__unclassified_Betaproteobacteria; D_5__unclassified_Betaproteobacteria
OTU_1807	0.983	1.694	0.05	0.96	0.084	NA	1.916	1.426	0.986	0.324	1.406	0.609	0.469	1.725	-1.228	0.219	-2.118	NA	0.639	1.479	-0.547	0.585	-0.809	NA	0.984	1.482	0.048	0.962	0.071	NA	1.44	1.359	0.548	0.584	0.745	NA	D_0__Bacteria; D_1__Proteobacteria; D_2__unclassified_Proteobacteria; D_3__unclassified_Proteobacteria; D_4__unclassified_Proteobacteria; D_5__unclassified_Proteobacteria
OTU_1808	1.782	1.471	-1.187	0.235	-1.745	0.48	1.755	1.475	-1.12	0.263	-1.652	0.557	2.57	1.044	-0.28	0.779	-0.292	0.914	1.924	1.188	-1.02	0.308	-1.212	NA	1.428	1.516	-2.159	0.031	-3.275	NA	2.714	1.093	-0.068	0.946	-0.075	NA	D_0__Bacteria; D_1__Acidobacteria; D_2__Acidobacteria_Gp3; D_3__unclassified_Acidobacteria_Gp3; D_4__unclassified_Acidobacteria_Gp3; D_5__Gp3
OTU_1809	0.876	1.914	0.756	0.45	1.447	NA	0.954	1.819	0.915	0.36	1.665	NA	0.325	1.716	-0.002	0.999	-0.003	NA	0.323	1.431	0.006	0.995	0.009	NA	0.319	1.513	-0.006	0.995	-0.01	NA	0.32	1.388	0.009	0.993	0.013	NA	D_0__Bacteria; D_1__unclassified_Bacteria; D_2__unclassified_Bacteria; D_3__unclassified_Bacteria; D_4__unclassified_Bacteria; D_5__unclassified_Bacteria
OTU_181	49.888	0.492	-1.847	0.065	-0.91	0.214	44.199	0.499	-2.648	0.008	-1.321	0.082	47.526	0.42	-2.639	0.008	-1.107	0.089	54.446	0.417	-1.341	0.18	-0.559	0.646	52.981	0.46	-1.455	0.146	-0.669	0.596	49.144	0.462	-1.872	0.061	-0.865	0.494	D_0__Bacteria; D_1__Actinobacteria; D_2__Actinobacteria; D_3__Solirubrobacterales; D_4__Solirubrobacteraceae; D_5__Solirubrobacter
OTU_1810	2.233	1.394	-1.597	0.11	-2.225	0.303	2.489	1.375	-1.067	0.286	-1.467	0.577	2.089	1.349	-2.077	0.038	-2.803	0.206	7.262	0.918	1.444	0.149	1.325	0.617	2.244	1.256	-1.608	0.108	-2.019	NA	2.362	1.221	-1.228	0.22	-1.499	NA	D_0__Bacteria; D_1__Bacteroidetes; D_2__Sphingobacteriia; D_3__Sphingobacteriales; D_4__Sphingobacteriaceae; D_5__Pedobacter
OTU_1811	1.93	1.86	-2.39	0.017	-4.446	0.092	2.047	1.564	-1.789	0.074	-2.798	0.269	2.268	1.27	-1.675	0.094	-2.128	0.344	2.581	1.154	-1.08	0.28	-1.246	NA	2.455	1.271	-1.187	0.235	-1.509	0.716	2.727	1.152	-0.826	0.409	-0.951	NA	D_0__Bacteria; D_1__unclassified_Bacteria; D_2__unclassified_Bacteria; D_3__unclassified_Bacteria; D_4__unclassified_Bacteria; D_5__unclassified_Bacteria
OTU_1812	1.307	1.911	2.099	0.036	4.011	NA	0.365	2.016	1.023	0.306	2.062	NA	0.82	1.685	1.78	0.075	2.999	NA	0.165	1.314	0.707	0.479	0.93	NA	0.671	1.568	1.382	0.167	2.166	NA	0.344	1.355	0.853	0.394	1.156	NA	D_0__Bacteria; D_1__unclassified_Bacteria; D_2__unclassified_Bacteria; D_3__unclassified_Bacteria; D_4__unclassified_Bacteria; D_5__unclassified_Bacteria
OTU_1813	0.317	2.068	0.99	0.322	2.048	NA	1.001	1.934	1.81	0.07	3.502	NA	0.498	1.725	1.272	0.204	2.194	NA	0.832	1.479	1.726	0.084	2.553	NA	0.157	1.417	0.697	0.486	0.987	NA	0.84	1.468	1.635	0.102	2.4	NA	D_0__Bacteria; D_1__Chloroflexi; D_2__Chloroflexia; D_3__Herpetosiphonales; D_4__Herpetosiphonaceae; D_5__Herpetosiphon
OTU_1814	1.626	1.514	0.06	0.952	0.091	0.983	1.073	1.763	-0.511	0.609	-0.901	NA	1.115	1.573	-0.551	0.581	-0.867	NA	1.76	1.318	0.177	0.86	0.233	NA	1.746	1.348	0.175	0.861	0.236	NA	1.446	1.355	-0.098	0.922	-0.133	NA	D_0__Bacteria; D_1__unclassified_Bacteria; D_2__unclassified_Bacteria; D_3__unclassified_Bacteria; D_4__unclassified_Bacteria; D_5__unclassified_Bacteria
OTU_1815	1.308	1.571	0.043	0.966	0.068	NA	0.778	1.868	-0.697	0.486	-1.301	NA	1.135	1.466	-0.191	0.849	-0.279	NA	1.464	1.314	0.216	0.829	0.284	NA	1.984	1.313	0.636	0.525	0.835	NA	1.464	1.311	0.235	0.814	0.308	NA	D_0__Bacteria; D_1__Actinobacteria; D_2__Actinobacteria; D_3__Actinomycetales; D_4__unclassified_Actinomycetales; D_5__unclassified_Actinomycetales
OTU_1816	1.316	1.82	-1.082	0.279	-1.97	NA	1.276	1.81	-1.076	0.282	-1.948	NA	1.631	1.616	-0.515	0.607	-0.832	0.822	1.463	1.455	-0.712	0.476	-1.037	NA	1.487	1.491	-0.75	0.453	-1.118	NA	1.602	1.409	-0.532	0.595	-0.749	NA	D_0__Bacteria; D_1__Planctomycetes; D_2__Planctomycetia; D_3__Planctomycetales; D_4__Planctomycetaceae; D_5__unclassified_Planctomycetaceae
OTU_1817	7.865	0.72	-0.027	0.979	-0.019	0.992	8.105	0.782	0.15	0.881	0.117	0.954	9.216	0.605	0.636	0.525	0.385	0.78	7.454	0.725	-0.241	0.809	-0.175	0.966	10.785	0.658	1.122	0.262	0.738	0.733	8.186	0.716	0.185	0.853	0.133	0.959	D_0__Bacteria; D_1__Verrucomicrobia; D_2__Subdivision3; D_3__unclassified_Subdivision3; D_4__unclassified_Subdivision3; D_5__Subdivision3_genera_incertae_sedis
OTU_1818	0.157	2.04	0.683	0.494	1.394	NA	0.159	1.979	0.7	0.484	1.385	NA	0.324	1.706	1.015	0.31	1.732	NA	0.333	1.427	0.973	0.331	1.389	NA	0.653	1.567	1.365	0.172	2.139	NA	0.66	1.469	1.441	0.15	2.116	NA	D_0__Bacteria; D_1__unclassified_Bacteria; D_2__unclassified_Bacteria; D_3__unclassified_Bacteria; D_4__unclassified_Bacteria; D_5__unclassified_Bacteria
OTU_1819	0	NA	NA	NA	NA	NA	0	NA	NA	NA	NA	NA	0.822	1.685	1.781	0.075	3	NA	1.473	1.461	2.079	0.038	3.036	NA	0.157	1.417	0.697	0.486	0.987	NA	1.002	1.461	1.805	0.071	2.637	NA	D_0__Bacteria; D_1__Bacteroidetes; D_2__Sphingobacteriia; D_3__Sphingobacteriales; D_4__Chitinophagaceae; D_5__unclassified_Chitinophagaceae
OTU_182	21.397	0.519	3.546	0	1.842	0.009	16.972	0.646	2.231	0.026	1.442	0.145	8.231	0.677	-0.496	0.62	-0.336	0.826	11.216	0.621	0.809	0.418	0.502	0.858	13.642	0.624	1.488	0.137	0.929	0.579	10.612	0.661	0.625	0.532	0.413	0.921	D_0__Bacteria; D_1__unclassified_Bacteria; D_2__unclassified_Bacteria; D_3__unclassified_Bacteria; D_4__unclassified_Bacteria; D_5__unclassified_Bacteria
OTU_1820	0.81	2.013	-1.592	0.111	-3.204	NA	0.79	1.983	-1.512	0.13	-2.998	NA	1.962	1.225	0.358	0.72	0.439	0.88	1.454	1.327	-0.158	0.874	-0.21	NA	0.811	1.567	-1.526	0.127	-2.391	NA	1.965	1.234	0.359	0.719	0.443	NA	D_0__Bacteria; D_1__unclassified_Bacteria; D_2__unclassified_Bacteria; D_3__unclassified_Bacteria; D_4__unclassified_Bacteria; D_5__unclassified_Bacteria
OTU_1821	2.722	1.445	-2.322	0.02	-3.357	0.1	2.497	1.791	-2.596	0.009	-4.649	0.086	3.39	1.011	-1.464	0.143	-1.48	0.439	6.499	0.803	0.726	0.468	0.583	0.869	3.265	1.169	-1.358	0.175	-1.586	0.641	3.172	1.098	-1.445	0.148	-1.587	0.728	D_0__Bacteria; D_1__unclassified_Bacteria; D_2__unclassified_Bacteria; D_3__unclassified_Bacteria; D_4__unclassified_Bacteria; D_5__unclassified_Bacteria
OTU_1822	2.755	1.436	2.37	0.018	3.404	0.095	0.954	1.872	0.849	0.396	1.589	NA	0.164	1.622	-0.69	0.49	-1.119	NA	0.323	1.431	0.006	0.995	0.009	NA	0.163	1.42	-0.689	0.491	-0.978	NA	0.322	1.389	0.013	0.99	0.017	NA	D_0__Bacteria; D_1__Proteobacteria; D_2__Gammaproteobacteria; D_3__unclassified_Gammaproteobacteria; D_4__unclassified_Gammaproteobacteria; D_5__unclassified_Gammaproteobacteria
OTU_1823	0.47	2.064	-1.213	0.225	-2.504	NA	1.031	1.713	0.12	0.904	0.206	NA	1.122	1.467	0.235	0.815	0.344	NA	1.465	1.346	0.562	0.574	0.757	NA	1.325	1.426	0.416	0.678	0.593	NA	1.475	1.347	0.576	0.564	0.776	NA	D_0__Bacteria; D_1__Proteobacteria; D_2__Gammaproteobacteria; D_3__unclassified_Gammaproteobacteria; D_4__unclassified_Gammaproteobacteria; D_5__unclassified_Gammaproteobacteria
OTU_1824	1.841	1.564	1.778	0.075	2.782	0.235	2.151	1.528	1.973	0.048	3.016	0.206	0.982	1.536	1.109	0.267	1.704	NA	0.819	1.432	0.896	0.37	1.283	NA	0.477	1.568	0.325	0.745	0.51	NA	0.83	1.459	0.789	0.43	1.152	NA	D_0__Bacteria; D_1__Proteobacteria; D_2__Gammaproteobacteria; D_3__Xanthomonadales; D_4__Xanthomonadaceae; D_5__Pseudoxanthomonas
OTU_1825	2.608	1.255	-0.779	0.436	-0.978	0.675	2.044	1.491	-1.329	0.184	-1.981	0.457	4.254	0.991	0.449	0.653	0.445	0.844	3.58	1.062	0.041	0.967	0.044	0.981	3.237	1.063	-0.218	0.828	-0.232	0.969	2.898	1.127	-0.412	0.681	-0.464	0.936	D_0__Bacteria; D_1__Bacteroidetes; D_2__Sphingobacteriia; D_3__Sphingobacteriales; D_4__Chitinophagaceae; D_5__unclassified_Chitinophagaceae
OTU_1826	0.472	1.988	-0.315	0.753	-0.625	NA	0.306	2.005	-0.893	0.372	-1.791	NA	1.963	1.267	1.564	0.118	1.981	0.391	1.474	1.267	1.114	0.265	1.412	NA	2.276	1.257	1.652	0.099	2.076	NA	0.816	1.444	0.288	0.774	0.415	NA	D_0__Bacteria; D_1__unclassified_Bacteria; D_2__unclassified_Bacteria; D_3__unclassified_Bacteria; D_4__unclassified_Bacteria; D_5__unclassified_Bacteria
OTU_1827	0.482	2.03	-0.299	0.765	-0.607	NA	0.796	1.847	0.235	0.814	0.434	NA	1.304	1.64	0.628	0.53	1.03	NA	1.143	1.429	0.602	0.547	0.86	NA	0.639	1.568	-0.01	0.992	-0.015	NA	0.984	1.439	0.447	0.655	0.643	NA	D_0__Bacteria; D_1__Bacteroidetes; D_2__Sphingobacteriia; D_3__Sphingobacteriales; D_4__Chitinophagaceae; D_5__unclassified_Chitinophagaceae
OTU_1828	1.126	1.687	-1.144	0.252	-1.931	NA	1.131	1.712	-1.012	0.311	-1.733	NA	1.276	1.378	-0.896	0.371	-1.234	NA	1.774	1.167	-0.141	0.888	-0.165	NA	2.135	1.239	0.2	0.841	0.248	NA	2.263	1.154	0.357	0.721	0.412	NA	D_0__Bacteria; D_1__unclassified_Bacteria; D_2__unclassified_Bacteria; D_3__unclassified_Bacteria; D_4__unclassified_Bacteria; D_5__unclassified_Bacteria
OTU_1829	1.922	1.496	-1.305	0.192	-1.952	0.432	1.558	1.874	-2.125	0.034	-3.983	NA	2.093	1.271	-1.111	0.266	-1.413	0.594	2.917	1.036	-0.224	0.823	-0.232	0.968	2.419	1.19	-0.677	0.498	-0.806	0.856	2.388	1.168	-0.634	0.526	-0.74	NA	D_0__Bacteria; D_1__Proteobacteria; D_2__Alphaproteobacteria; D_3__Alphaproteobacteria_incertae_sedis; D_4__unclassified_Alphaproteobacteria_incertae_sedis; D_5__Geminicoccus
OTU_183	9.37	0.799	-1.851	0.064	-1.479	0.213	10.063	0.763	-1.385	0.166	-1.056	0.434	14.459	0.602	0.131	0.896	0.079	0.959	12.738	0.576	-0.464	0.643	-0.267	0.931	12.549	0.634	-0.523	0.601	-0.331	0.899	15.147	0.57	0.457	0.648	0.26	0.936	D_0__Bacteria; D_1__unclassified_Bacteria; D_2__unclassified_Bacteria; D_3__unclassified_Bacteria; D_4__unclassified_Bacteria; D_5__unclassified_Bacteria
OTU_1830	1.272	1.923	-2.038	0.042	-3.919	NA	1.244	1.904	-1.947	0.052	-3.707	NA	2.26	1.194	-0.275	0.783	-0.329	0.915	1.763	1.226	-0.868	0.386	-1.064	NA	1.615	1.345	-1.073	0.283	-1.444	NA	1.895	1.288	-0.54	0.589	-0.696	NA	D_0__Bacteria; D_1__unclassified_Bacteria; D_2__unclassified_Bacteria; D_3__unclassified_Bacteria; D_4__unclassified_Bacteria; D_5__unclassified_Bacteria
OTU_1831	1.168	1.931	1.996	0.046	3.854	NA	0	NA	NA	NA	NA	NA	0.661	1.719	1.478	0.14	2.54	NA	0.325	1.372	0.843	0.399	1.158	NA	0.331	1.474	0.857	0.391	1.264	NA	0.335	1.383	0.913	0.361	1.262	NA	D_0__Bacteria; D_1__unclassified_Bacteria; D_2__unclassified_Bacteria; D_3__unclassified_Bacteria; D_4__unclassified_Bacteria; D_5__unclassified_Bacteria
OTU_1832	3.218	1.255	-2.216	0.027	-2.782	0.118	3.12	1.338	-1.994	0.046	-2.668	0.202	3.207	1.15	-2.355	0.019	-2.708	0.142	3.692	0.958	-1.649	0.099	-1.58	0.525	3.206	1.176	-2.188	0.029	-2.574	0.28	3.979	0.968	-1.153	0.249	-1.116	0.863	D_0__Bacteria; D_1__Actinobacteria; D_2__Actinobacteria; D_3__Acidimicrobiales; D_4__unclassified_Acidimicrobiales; D_5__unclassified_Acidimicrobiales
OTU_1833	3.847	1.049	-1.108	0.268	-1.163	0.513	3.968	1.07	-0.848	0.397	-0.907	0.667	4.194	0.894	-0.918	0.359	-0.82	0.678	4.85	0.838	-0.363	0.717	-0.304	0.947	3.72	1.019	-1.247	0.213	-1.271	0.693	4.497	0.936	-0.508	0.612	-0.475	0.936	D_0__Bacteria; D_1__Proteobacteria; D_2__Deltaproteobacteria; D_3__Myxococcales; D_4__Polyangiaceae; D_5__unclassified_Polyangiaceae
OTU_1834	0.801	1.992	-1.67	0.095	-3.325	NA	0.78	1.969	-1.573	0.116	-3.097	NA	1.291	1.355	-0.421	0.674	-0.57	NA	0.959	1.407	-1.042	0.297	-1.466	NA	1.142	1.421	-0.624	0.533	-0.887	NA	2.285	1.157	0.655	0.512	0.758	NA	D_0__Bacteria; D_1__Proteobacteria; D_2__Deltaproteobacteria; D_3__unclassified_Deltaproteobacteria; D_4__unclassified_Deltaproteobacteria; D_5__unclassified_Deltaproteobacteria
OTU_1835	0.955	1.963	-1.817	0.069	-3.567	NA	0.93	1.944	-1.718	0.086	-3.339	NA	1.448	1.26	-0.641	0.522	-0.807	NA	2.76	1.01	0.794	0.427	0.802	0.858	1.445	1.348	-0.539	0.59	-0.726	NA	2.419	1.122	0.489	0.625	0.548	NA	D_0__Bacteria; D_1__unclassified_Bacteria; D_2__unclassified_Bacteria; D_3__unclassified_Bacteria; D_4__unclassified_Bacteria; D_5__unclassified_Bacteria
OTU_1836	1.915	1.529	-1.853	0.064	-2.832	0.213	2.08	1.421	-1.363	0.173	-1.937	0.443	2.575	1.247	-0.752	0.452	-0.938	0.744	1.916	1.283	-1.924	0.054	-2.469	NA	1.917	1.362	-1.824	0.068	-2.484	NA	1.721	1.417	-2.353	0.019	-3.334	NA	D_0__Bacteria; D_1__unclassified_Bacteria; D_2__unclassified_Bacteria; D_3__unclassified_Bacteria; D_4__unclassified_Bacteria; D_5__unclassified_Bacteria
OTU_1837	3.679	1.214	-2.471	0.013	-3	0.082	3.871	1.226	-1.841	0.066	-2.257	0.253	3.665	1.142	-2.55	0.011	-2.911	0.106	4.65	0.986	-1.186	0.236	-1.169	0.708	3.696	1.158	-2.361	0.018	-2.735	0.227	5.102	0.891	-0.848	0.397	-0.755	0.913	D_0__Bacteria; D_1__Acidobacteria; D_2__Acidobacteria_Gp9; D_3__unclassified_Acidobacteria_Gp9; D_4__unclassified_Acidobacteria_Gp9; D_5__Gp9
OTU_1838	1.128	1.582	-0.651	0.515	-1.03	NA	1.977	1.326	0.425	0.671	0.564	0.856	1.94	1.235	0.365	0.715	0.451	0.877	1.609	1.231	0.031	0.975	0.038	NA	2.954	1.1	1.119	0.263	1.231	0.733	1.588	1.283	0.04	0.968	0.051	NA	D_0__Bacteria; D_1__unclassified_Bacteria; D_2__unclassified_Bacteria; D_3__unclassified_Bacteria; D_4__unclassified_Bacteria; D_5__unclassified_Bacteria
OTU_1839	1.283	1.684	-0.008	0.994	-0.013	NA	0.639	2.014	-1.27	0.204	-2.558	NA	0.817	1.693	-0.691	0.49	-1.17	NA	0.968	1.479	-0.361	0.718	-0.534	NA	1.347	1.501	0.039	0.969	0.058	NA	0.979	1.459	-0.341	0.733	-0.498	NA	D_0__Bacteria; D_1__Proteobacteria; D_2__Alphaproteobacteria; D_3__Rhizobiales; D_4__unclassified_Rhizobiales; D_5__unclassified_Rhizobiales
OTU_184	6.837	0.845	-0.57	0.569	-0.482	0.778	8.511	0.925	0.248	0.804	0.229	0.918	7.637	0.767	-0.193	0.847	-0.148	0.944	8.104	0.785	0.056	0.955	0.044	0.981	12.74	0.7	1.515	0.13	1.061	0.561	9.698	0.728	0.718	0.473	0.522	0.919	D_0__Bacteria; D_1__unclassified_Bacteria; D_2__unclassified_Bacteria; D_3__unclassified_Bacteria; D_4__unclassified_Bacteria; D_5__unclassified_Bacteria
OTU_1840	1.759	1.492	-0.102	0.918	-0.153	0.961	1.545	1.574	-0.253	0.8	-0.398	NA	1.6	1.405	-0.291	0.771	-0.409	NA	1.602	1.331	-0.277	0.782	-0.368	NA	2.136	1.326	0.199	0.842	0.264	NA	2.419	1.191	0.459	0.646	0.547	NA	D_0__Bacteria; D_1__unclassified_Bacteria; D_2__unclassified_Bacteria; D_3__unclassified_Bacteria; D_4__unclassified_Bacteria; D_5__unclassified_Bacteria
OTU_1841	5.365	0.921	-0.939	0.348	-0.865	0.59	5.218	0.976	-0.889	0.374	-0.868	0.65	4.955	0.843	-1.387	0.166	-1.169	0.469	5.964	0.753	-0.609	0.543	-0.459	0.903	5.95	0.828	-0.564	0.573	-0.467	0.889	6.057	0.809	-0.424	0.672	-0.343	0.936	D_0__Bacteria; D_1__Proteobacteria; D_2__Alphaproteobacteria; D_3__Rhodospirillales; D_4__Rhodospirillaceae; D_5__Skermanella
OTU_1842	0.317	2.068	0.99	0.322	2.048	NA	0.794	1.996	1.473	0.141	2.941	NA	0.163	1.621	0.7	0.484	1.134	NA	0.666	1.486	1.428	0.153	2.121	NA	0.348	1.479	0.871	0.384	1.288	NA	0.344	1.355	0.853	0.394	1.156	NA	D_0__Bacteria; D_1__unclassified_Bacteria; D_2__unclassified_Bacteria; D_3__unclassified_Bacteria; D_4__unclassified_Bacteria; D_5__unclassified_Bacteria
OTU_1843	1.58	1.677	1.468	0.142	2.462	0.354	0.632	1.918	0.557	0.577	1.069	NA	0.159	1.621	-0.683	0.495	-1.107	NA	0.325	1.432	0.012	0.99	0.018	NA	0.336	1.521	0.024	0.981	0.036	NA	0.156	1.291	-0.681	0.496	-0.879	NA	D_0__Bacteria; D_1__Proteobacteria; D_2__Gammaproteobacteria; D_3__Legionellales; D_4__Coxiellaceae; D_5__Aquicella
OTU_1844	0.964	1.783	-0.001	0.999	-0.001	NA	0.471	2.018	-1.151	0.25	-2.323	NA	1.64	1.303	0.802	0.423	1.045	0.722	0.973	1.4	0.021	0.984	0.029	NA	0.825	1.515	-0.216	0.829	-0.328	NA	1.469	1.347	0.561	0.575	0.756	NA	D_0__Bacteria; D_1__Acidobacteria; D_2__Acidobacteria_Gp3; D_3__unclassified_Acidobacteria_Gp3; D_4__unclassified_Acidobacteria_Gp3; D_5__Gp3
OTU_1845	1.909	1.548	0.53	0.596	0.82	0.799	0.828	1.904	-0.581	0.561	-1.106	NA	0.804	1.694	-0.664	0.506	-1.126	NA	0.639	1.465	-1.187	0.235	-1.739	NA	1.133	1.493	-0.172	0.863	-0.257	NA	1.109	1.449	-0.145	0.885	-0.21	NA	D_0__Bacteria; D_1__Proteobacteria; D_2__Gammaproteobacteria; D_3__unclassified_Gammaproteobacteria; D_4__unclassified_Gammaproteobacteria; D_5__unclassified_Gammaproteobacteria
OTU_1846	1.167	1.716	-0.552	0.581	-0.947	NA	0.949	1.818	-0.876	0.381	-1.593	NA	1.461	1.411	-0.17	0.865	-0.241	NA	1.471	1.326	-0.144	0.885	-0.191	NA	0.976	1.52	-0.911	0.362	-1.385	NA	0.789	1.469	-1.48	0.139	-2.175	NA	D_0__Bacteria; D_1__unclassified_Bacteria; D_2__unclassified_Bacteria; D_3__unclassified_Bacteria; D_4__unclassified_Bacteria; D_5__unclassified_Bacteria
OTU_1847	9.762	0.699	1.778	0.075	1.243	0.235	8.793	0.859	1.221	0.222	1.048	0.503	6.304	0.795	0.329	0.742	0.262	0.891	6.335	0.819	0.327	0.744	0.268	0.956	9.656	0.759	1.555	0.12	1.181	0.552	10.209	0.684	1.941	0.052	1.328	0.462	D_0__Bacteria; D_1__unclassified_Bacteria; D_2__unclassified_Bacteria; D_3__unclassified_Bacteria; D_4__unclassified_Bacteria; D_5__unclassified_Bacteria
OTU_1848	1.921	1.471	0.003	0.998	0.004	0.999	1.258	1.643	-0.725	0.468	-1.191	NA	2.273	1.096	0.361	0.718	0.395	0.88	1.621	1.244	-0.33	0.741	-0.411	NA	2.506	1.185	0.466	0.641	0.552	0.91	1.61	1.255	-0.301	0.764	-0.377	NA	D_0__Bacteria; D_1__unclassified_Bacteria; D_2__unclassified_Bacteria; D_3__unclassified_Bacteria; D_4__unclassified_Bacteria; D_5__unclassified_Bacteria
OTU_1849	0.659	1.909	0.586	0.558	1.12	NA	0.679	1.903	0.606	0.545	1.153	NA	0.651	1.612	0.676	0.499	1.089	NA	0.814	1.461	0.806	0.42	1.178	NA	0.632	1.568	0.494	0.621	0.774	NA	0.999	1.442	0.967	0.334	1.394	NA	D_0__Bacteria; D_1__Actinobacteria; D_2__Actinobacteria; D_3__Acidimicrobiales; D_4__Acidimicrobineae_incertae_sedis; D_5__Aciditerrimonas
OTU_185	32.013	0.492	-2.784	0.005	-1.37	0.049	28.457	0.581	-3.23	0.001	-1.876	0.027	30.501	0.486	-3.334	0.001	-1.619	0.021	31.224	0.493	-2.99	0.003	-1.475	0.076	35.266	0.489	-1.892	0.059	-0.924	0.392	34.467	0.455	-2.034	0.042	-0.925	0.428	D_0__Bacteria; D_1__Actinobacteria; D_2__Actinobacteria; D_3__Solirubrobacterales; D_4__unclassified_Solirubrobacterales; D_5__unclassified_Solirubrobacterales
OTU_1850	0.648	1.912	-0.52	0.603	-0.994	NA	1.508	1.513	0.646	0.518	0.977	NA	1.798	1.289	0.949	0.343	1.222	0.665	0.968	1.36	0.033	0.974	0.045	NA	1.133	1.449	0.23	0.818	0.333	NA	1.131	1.393	0.244	0.808	0.339	NA	D_0__Bacteria; D_1__Planctomycetes; D_2__Planctomycetia; D_3__Planctomycetales; D_4__Planctomycetaceae; D_5__Zavarzinella
OTU_1851	23.512	0.529	1.044	0.297	0.552	0.541	23.766	0.639	1.004	0.315	0.641	0.602	30.466	0.443	2.533	0.011	1.121	0.109	23.733	0.496	1.14	0.254	0.565	0.735	28.327	0.503	1.895	0.058	0.953	0.391	28.513	0.471	2.154	0.031	1.014	0.395	D_0__Bacteria; D_1__Verrucomicrobia; D_2__Subdivision3; D_3__unclassified_Subdivision3; D_4__unclassified_Subdivision3; D_5__Subdivision3_genera_incertae_sedis
OTU_1852	0.322	2.069	-0.001	0.999	-0.003	NA	0.636	1.916	0.551	0.582	1.056	NA	0.164	1.622	-0.69	0.49	-1.119	NA	0.824	1.431	0.888	0.374	1.271	NA	0.502	1.568	0.334	0.739	0.523	NA	1.647	1.341	1.636	0.102	2.194	NA	D_0__Bacteria; D_1__unclassified_Bacteria; D_2__unclassified_Bacteria; D_3__unclassified_Bacteria; D_4__unclassified_Bacteria; D_5__unclassified_Bacteria
OTU_1853	1.133	1.778	-1.081	0.28	-1.922	NA	1.907	1.484	0.021	0.983	0.031	0.99	0.978	1.7	-1.723	0.085	-2.928	NA	1.465	1.347	-0.498	0.618	-0.671	NA	2.011	1.339	0.046	0.963	0.062	NA	0.951	1.469	-1.618	0.106	-2.376	NA	D_0__Bacteria; D_1__unclassified_Bacteria; D_2__unclassified_Bacteria; D_3__unclassified_Bacteria; D_4__unclassified_Bacteria; D_5__unclassified_Bacteria
OTU_1854	1.105	1.576	-0.207	0.836	-0.326	NA	0.774	1.828	-0.731	0.465	-1.337	NA	2.746	1.102	1.391	0.164	1.534	0.466	1.463	1.266	0.234	0.815	0.296	NA	1.277	1.383	0.018	0.985	0.025	NA	1.442	1.281	0.236	0.814	0.302	NA	D_0__Bacteria; D_1__candidate division WPS-2; D_2__unclassified_candidate division WPS-2; D_3__unclassified_candidate division WPS-2; D_4__unclassified_candidate division WPS-2; D_5__WPS-2_genera_incertae_sedis
OTU_1855	1.457	1.483	-0.161	0.872	-0.239	0.941	1.3	1.529	-0.311	0.756	-0.475	NA	1.467	1.435	-0.139	0.889	-0.2	NA	1.619	1.244	0.032	0.974	0.04	NA	1.289	1.39	-0.371	0.711	-0.515	NA	1.287	1.345	-0.329	0.742	-0.442	NA	D_0__Bacteria; D_1__unclassified_Bacteria; D_2__unclassified_Bacteria; D_3__unclassified_Bacteria; D_4__unclassified_Bacteria; D_5__unclassified_Bacteria
OTU_1856	0.838	1.841	0.806	0.42	1.484	NA	0.477	1.999	0.292	0.77	0.585	NA	0.164	1.622	-0.69	0.49	-1.119	NA	0.662	1.478	0.603	0.546	0.892	NA	1.016	1.514	0.967	0.334	1.464	NA	0.647	1.469	0.558	0.577	0.82	NA	D_0__Bacteria; D_1__Actinobacteria; D_2__Actinobacteria; D_3__Actinomycetales; D_4__unclassified_Actinomycetales; D_5__unclassified_Actinomycetales
OTU_1857	0.317	2.068	0.99	0.322	2.048	NA	0.365	2.016	1.023	0.306	2.062	NA	0.488	1.71	1.082	0.279	1.85	NA	0.666	1.486	1.428	0.153	2.121	NA	0.174	1.421	0.719	0.472	1.022	NA	0.842	1.469	1.557	0.119	2.288	NA	D_0__Bacteria; D_1__unclassified_Bacteria; D_2__unclassified_Bacteria; D_3__unclassified_Bacteria; D_4__unclassified_Bacteria; D_5__unclassified_Bacteria
OTU_1858	1.29	1.557	0.849	0.396	1.321	NA	1.11	1.688	0.627	0.531	1.058	NA	0.815	1.499	0.306	0.759	0.459	NA	0.657	1.478	0.024	0.981	0.036	NA	1.604	1.363	1.087	0.277	1.481	NA	0.967	1.425	0.46	0.645	0.656	NA	D_0__Bacteria; D_1__Proteobacteria; D_2__Deltaproteobacteria; D_3__Myxococcales; D_4__unclassified_Myxococcales; D_5__unclassified_Myxococcales
OTU_1859	2.252	1.269	-0.903	0.366	-1.147	0.611	2.452	1.326	-0.547	0.584	-0.726	0.801	2.591	1.079	-0.582	0.56	-0.628	0.798	2.751	1.038	-0.379	0.705	-0.394	NA	2.741	1.129	-0.361	0.718	-0.407	0.939	2.722	1.097	-0.332	0.74	-0.364	NA	D_0__Bacteria; D_1__Proteobacteria; D_2__Alphaproteobacteria; D_3__unclassified_Alphaproteobacteria; D_4__unclassified_Alphaproteobacteria; D_5__unclassified_Alphaproteobacteria
OTU_186	16.062	1.191	4.971	0	5.922	0	10.091	1.273	4.089	0	5.206	0.002	1.969	1.364	2.02	0.043	2.756	0.221	0.493	1.486	0.354	0.723	0.526	NA	0.815	1.521	0.809	0.419	1.231	NA	1.145	1.428	1.11	0.267	1.585	NA	D_0__Bacteria; D_1__unclassified_Bacteria; D_2__unclassified_Bacteria; D_3__unclassified_Bacteria; D_4__unclassified_Bacteria; D_5__unclassified_Bacteria
OTU_1860	1.741	1.868	-2.328	0.02	-4.349	0.099	1.7	1.852	-2.235	0.025	-4.139	0.145	2.085	1.297	-1.524	0.127	-1.977	0.408	2.909	1.067	-0.464	0.643	-0.495	0.931	2.076	1.278	-1.468	0.142	-1.876	NA	2.208	1.184	-1.195	0.232	-1.414	NA	D_0__Bacteria; D_1__unclassified_Bacteria; D_2__unclassified_Bacteria; D_3__unclassified_Bacteria; D_4__unclassified_Bacteria; D_5__unclassified_Bacteria
OTU_1861	1.567	1.921	2.118	0.034	4.069	0.138	1.112	1.96	1.734	0.083	3.399	NA	0	NA	NA	NA	NA	NA	0	NA	NA	NA	NA	NA	0	NA	NA	NA	NA	NA	0.163	1.293	0.709	0.479	0.916	NA	D_0__Bacteria; D_1__unclassified_Bacteria; D_2__unclassified_Bacteria; D_3__unclassified_Bacteria; D_4__unclassified_Bacteria; D_5__unclassified_Bacteria
OTU_1862	0.825	1.846	0.815	0.415	1.505	NA	0.992	1.754	1.039	0.299	1.822	NA	0.479	1.7	0.36	0.719	0.611	NA	1.143	1.382	1.27	0.204	1.755	NA	0.816	1.522	0.828	0.408	1.26	NA	0.478	1.463	0.331	0.74	0.484	NA	D_0__Bacteria; D_1__Planctomycetes; D_2__Planctomycetia; D_3__Planctomycetales; D_4__Planctomycetaceae; D_5__Zavarzinella
OTU_1863	0.982	1.711	-0.434	0.664	-0.742	NA	0.991	1.735	-0.35	0.726	-0.607	NA	0.641	1.721	-1.428	0.153	-2.458	NA	3.302	1.087	1.586	0.113	1.724	0.547	0.812	1.544	-0.729	0.466	-1.126	NA	2.103	1.233	0.774	0.439	0.954	NA	D_0__Bacteria; D_1__Firmicutes; D_2__Bacilli; D_3__Bacillales; D_4__Bacillaceae 1; D_5__unclassified_Bacillaceae 1
OTU_1864	2.901	1.177	-0.763	0.446	-0.898	0.684	2.457	1.359	-1.138	0.255	-1.547	0.549	2.751	1.106	-0.988	0.323	-1.093	0.652	3.067	1.033	-0.612	0.541	-0.632	0.903	3.304	1.122	-0.387	0.699	-0.434	0.934	2.212	1.244	-1.53	0.126	-1.904	NA	D_0__Bacteria; D_1__Acidobacteria; D_2__Acidobacteria_Gp3; D_3__unclassified_Acidobacteria_Gp3; D_4__unclassified_Acidobacteria_Gp3; D_5__Gp3
OTU_1865	1.359	1.684	0.057	0.954	0.096	NA	1.15	1.674	-0.121	0.903	-0.203	NA	0.967	1.595	-0.42	0.674	-0.67	NA	0.803	1.466	-0.761	0.447	-1.115	NA	1.457	1.359	0.187	0.852	0.254	NA	0.628	1.461	-1.295	0.195	-1.891	NA	D_0__Bacteria; D_1__Planctomycetes; D_2__Planctomycetia; D_3__Planctomycetales; D_4__Planctomycetaceae; D_5__unclassified_Planctomycetaceae
OTU_1866	2.32	1.297	1.328	0.184	1.723	0.421	1.882	1.439	0.936	0.349	1.347	0.63	1.96	1.348	0.971	0.331	1.31	0.661	2.124	1.171	1.228	0.219	1.438	NA	1.133	1.455	0.213	0.831	0.31	NA	1.973	1.246	1.023	0.306	1.275	NA	D_0__Bacteria; D_1__Bacteroidetes; D_2__unclassified_Bacteroidetes; D_3__unclassified_Bacteroidetes; D_4__unclassified_Bacteroidetes; D_5__unclassified_Bacteroidetes
OTU_1867	0.47	2.064	-1.213	0.225	-2.504	NA	0.777	1.855	-0.188	0.851	-0.349	NA	0.966	1.449	0.025	0.98	0.037	NA	0.97	1.4	0.033	0.974	0.046	NA	0.646	1.561	-0.507	0.612	-0.791	NA	1.305	1.342	0.443	0.658	0.594	NA	D_0__Bacteria; D_1__unclassified_Bacteria; D_2__unclassified_Bacteria; D_3__unclassified_Bacteria; D_4__unclassified_Bacteria; D_5__unclassified_Bacteria
OTU_1868	1.259	1.691	-0.718	0.473	-1.214	NA	1.078	1.784	-1.003	0.316	-1.789	NA	0.948	1.696	-1.739	0.082	-2.95	NA	2.082	1.355	0.14	0.889	0.189	NA	1.779	1.293	-0.111	0.911	-0.144	NA	1.914	1.238	0.053	0.958	0.065	NA	D_0__Bacteria; D_1__Chloroflexi; D_2__unclassified_Chloroflexi; D_3__unclassified_Chloroflexi; D_4__unclassified_Chloroflexi; D_5__unclassified_Chloroflexi
OTU_1869	2.714	1.167	0.415	0.678	0.484	0.852	3.341	1.107	0.872	0.383	0.965	0.659	2.9	1.14	0.523	0.601	0.596	0.82	2.932	0.976	0.637	0.524	0.622	0.903	3.461	1.059	0.872	0.383	0.924	0.805	3.058	1.047	0.692	0.489	0.724	0.919	D_0__Bacteria; D_1__Proteobacteria; D_2__Gammaproteobacteria; D_3__unclassified_Gammaproteobacteria; D_4__unclassified_Gammaproteobacteria; D_5__unclassified_Gammaproteobacteria
OTU_187	20.446	0.492	0.319	0.749	0.157	0.883	38.026	0.501	3.154	0.002	1.582	0.032	11.625	0.74	-2.967	0.003	-2.196	0.051	14.616	0.576	-1.607	0.108	-0.926	0.542	17.948	0.583	-0.39	0.696	-0.228	0.934	12.623	0.681	-2.207	0.027	-1.503	0.37	D_0__Bacteria; D_1__unclassified_Bacteria; D_2__unclassified_Bacteria; D_3__unclassified_Bacteria; D_4__unclassified_Bacteria; D_5__unclassified_Bacteria
OTU_1870	1.83	1.417	1.352	0.176	1.916	0.408	2.888	1.322	2.009	0.045	2.656	0.199	0.323	1.705	-1.003	0.316	-1.711	NA	1.629	1.318	1.118	0.264	1.473	NA	1.003	1.485	0.472	0.637	0.701	NA	1.134	1.376	0.676	0.499	0.931	NA	D_0__Bacteria; D_1__unclassified_Bacteria; D_2__unclassified_Bacteria; D_3__unclassified_Bacteria; D_4__unclassified_Bacteria; D_5__unclassified_Bacteria
OTU_1871	1.446	1.623	-1.465	0.143	-2.379	0.354	1.728	1.521	-0.732	0.464	-1.113	0.724	1.936	1.183	-0.708	0.479	-0.837	0.754	1.44	1.348	-1.507	0.132	-2.031	NA	1.784	1.275	-0.849	0.396	-1.082	NA	2.065	1.216	-0.396	0.692	-0.482	NA	D_0__Bacteria; D_1__unclassified_Bacteria; D_2__unclassified_Bacteria; D_3__unclassified_Bacteria; D_4__unclassified_Bacteria; D_5__unclassified_Bacteria
OTU_1872	0.811	1.858	0.795	0.427	1.476	NA	0.515	1.963	0.389	0.697	0.764	NA	0.82	1.631	0.828	0.408	1.35	NA	0.828	1.485	0.716	0.474	1.063	NA	0.651	1.568	0.532	0.595	0.834	NA	0.488	1.464	0.344	0.731	0.504	NA	D_0__Bacteria; D_1__unclassified_Bacteria; D_2__unclassified_Bacteria; D_3__unclassified_Bacteria; D_4__unclassified_Bacteria; D_5__unclassified_Bacteria
OTU_1873	1.467	1.624	-1.435	0.151	-2.33	0.366	3.196	1.181	0.475	0.635	0.561	0.835	1.939	1.266	-0.654	0.513	-0.828	0.777	2.266	1.168	-0.257	0.797	-0.301	NA	2.109	1.262	-0.409	0.683	-0.516	NA	2.586	1.109	0.058	0.954	0.064	NA	D_0__Bacteria; D_1__Proteobacteria; D_2__Deltaproteobacteria; D_3__Myxococcales; D_4__Labilitrichaceae; D_5__Labilithrix
OTU_1874	0.694	2.033	1.478	0.139	3.005	NA	0.412	2.013	1.016	0.31	2.045	NA	0.161	1.62	0.697	0.486	1.13	NA	0.655	1.485	1.402	0.161	2.082	NA	0.488	1.553	1.161	0.246	1.802	NA	0	NA	NA	NA	NA	NA	D_0__Bacteria; D_1__unclassified_Bacteria; D_2__unclassified_Bacteria; D_3__unclassified_Bacteria; D_4__unclassified_Bacteria; D_5__unclassified_Bacteria
OTU_1875	1.931	1.369	-0.985	0.325	-1.349	0.569	1.715	1.493	-1.158	0.247	-1.729	0.537	1.595	1.421	-1.689	0.091	-2.4	NA	2.093	1.163	-0.776	0.438	-0.903	NA	2.103	1.24	-0.728	0.466	-0.903	NA	1.738	1.285	-1.187	0.235	-1.526	NA	D_0__Bacteria; D_1__Actinobacteria; D_2__Actinobacteria; D_3__unclassified_Actinobacteria; D_4__unclassified_Actinobacteria; D_5__unclassified_Actinobacteria
OTU_1877	0.95	1.787	-0.001	0.999	-0.003	NA	0.993	1.674	0.073	0.942	0.122	NA	0.483	1.725	-1.242	0.214	-2.143	NA	1.14	1.378	0.236	0.814	0.324	NA	1.176	1.487	0.232	0.817	0.344	NA	0.632	1.469	-0.517	0.605	-0.76	NA	D_0__Bacteria; D_1__unclassified_Bacteria; D_2__unclassified_Bacteria; D_3__unclassified_Bacteria; D_4__unclassified_Bacteria; D_5__unclassified_Bacteria
OTU_1878	0.952	1.989	1.737	0.082	3.455	NA	0.953	1.954	1.72	0.085	3.361	NA	0.648	1.719	1.467	0.142	2.522	NA	0.666	1.486	1.428	0.153	2.121	NA	0.975	1.551	1.796	0.072	2.787	NA	0.333	1.382	0.91	0.363	1.257	NA	D_0__Bacteria; D_1__Proteobacteria; D_2__Gammaproteobacteria; D_3__Xanthomonadales; D_4__Xanthomonadaceae; D_5__unclassified_Xanthomonadaceae
OTU_1879	1.623	1.463	-0.326	0.745	-0.476	0.882	1.573	1.637	-0.256	0.798	-0.419	NA	1.946	1.359	0.024	0.981	0.032	0.988	1.948	1.218	0.03	0.976	0.037	NA	1.989	1.323	0.039	0.969	0.052	NA	3.092	1.109	0.893	0.372	0.99	0.913	D_0__Bacteria; D_1__Proteobacteria; D_2__Gammaproteobacteria; D_3__unclassified_Gammaproteobacteria; D_4__unclassified_Gammaproteobacteria; D_5__unclassified_Gammaproteobacteria
OTU_188	19.808	0.551	1.449	0.147	0.799	0.36	39.665	0.521	4.201	0	2.189	0.002	10.592	0.644	-1.586	0.113	-1.022	0.376	12.27	0.593	-0.78	0.435	-0.462	0.861	22.022	0.542	1.865	0.062	1.011	0.407	17.686	0.569	1.026	0.305	0.584	0.884	D_0__Bacteria; D_1__unclassified_Bacteria; D_2__unclassified_Bacteria; D_3__unclassified_Bacteria; D_4__unclassified_Bacteria; D_5__unclassified_Bacteria
OTU_1880	1.422	1.563	-0.944	0.345	-1.475	NA	1.282	1.675	-1.157	0.247	-1.937	NA	1.765	1.251	-0.51	0.61	-0.638	0.823	2.433	1.07	0.203	0.839	0.217	NA	2.086	1.243	-0.117	0.907	-0.146	NA	2.567	1.102	0.338	0.736	0.372	NA	D_0__Bacteria; D_1__Proteobacteria; D_2__Deltaproteobacteria; D_3__Myxococcales; D_4__unclassified_Myxococcales; D_5__unclassified_Myxococcales
OTU_1881	1.285	1.672	1.321	0.187	2.208	NA	3.012	1.476	2.335	0.02	3.446	0.128	0.484	1.724	0.309	0.758	0.532	NA	0.322	1.431	0.008	0.993	0.012	NA	0.51	1.564	0.321	0.748	0.502	NA	0.156	1.291	-0.681	0.496	-0.879	NA	D_0__Bacteria; D_1__Bacteroidetes; D_2__Bacteroidetes_incertae_sedis; D_3__unclassified_Bacteroidetes_incertae_sedis; D_4__unclassified_Bacteroidetes_incertae_sedis; D_5__Ohtaekwangia
OTU_1882	2.008	1.877	2.359	0.018	4.427	0.097	0.936	1.946	1.741	0.082	3.388	NA	0.498	1.725	1.272	0.204	2.194	NA	1.338	1.467	1.993	0.046	2.923	NA	0.313	1.471	0.849	0.396	1.249	NA	0.172	1.296	0.715	0.474	0.927	NA	D_0__Bacteria; D_1__Proteobacteria; D_2__Betaproteobacteria; D_3__unclassified_Betaproteobacteria; D_4__unclassified_Betaproteobacteria; D_5__unclassified_Betaproteobacteria
OTU_1883	3.484	1.096	-1.174	0.24	-1.286	0.487	4.248	1.014	-0.452	0.651	-0.459	0.842	4.686	0.848	-0.276	0.782	-0.234	0.915	4.014	0.882	-0.792	0.429	-0.699	0.858	5.527	0.858	0.247	0.805	0.212	0.959	3.805	0.972	-0.825	0.41	-0.802	0.913	D_0__Bacteria; D_1__Chloroflexi; D_2__unclassified_Chloroflexi; D_3__unclassified_Chloroflexi; D_4__unclassified_Chloroflexi; D_5__unclassified_Chloroflexi
OTU_1884	1.837	1.411	0.931	0.352	1.315	0.594	1.297	1.635	0.429	0.668	0.701	NA	1.295	1.436	0.433	0.665	0.622	NA	1.129	1.325	0.261	0.794	0.346	NA	1.28	1.423	0.391	0.696	0.556	NA	0.948	1.423	0.034	0.973	0.048	NA	D_0__Bacteria; D_1__unclassified_Bacteria; D_2__unclassified_Bacteria; D_3__unclassified_Bacteria; D_4__unclassified_Bacteria; D_5__unclassified_Bacteria
OTU_1885	0.994	1.777	-0.371	0.71	-0.66	NA	1.617	1.56	0.37	0.711	0.577	0.878	1.131	1.482	-0.181	0.857	-0.268	NA	2.119	1.163	0.853	0.394	0.992	NA	0.961	1.491	-0.426	0.67	-0.635	NA	1.606	1.288	0.382	0.702	0.492	NA	D_0__Bacteria; D_1__Actinobacteria; D_2__Actinobacteria; D_3__unclassified_Actinobacteria; D_4__unclassified_Actinobacteria; D_5__unclassified_Actinobacteria
OTU_1886	0.943	2.023	1.597	0.11	3.23	NA	1.524	1.87	2.173	0.03	4.064	NA	1.141	1.652	2.051	0.04	3.389	NA	0.165	1.314	0.707	0.479	0.93	NA	0.331	1.474	0.857	0.391	1.264	NA	0.507	1.445	1.164	0.245	1.681	NA	D_0__Bacteria; D_1__Proteobacteria; D_2__Betaproteobacteria; D_3__Nitrosomonadales; D_4__Nitrosomonadaceae; D_5__Nitrosomonas
OTU_1887	0	NA	NA	NA	NA	NA	0.635	2.013	1.312	0.189	2.641	NA	0.168	1.621	0.707	0.48	1.146	NA	0.165	1.314	0.707	0.479	0.93	NA	1.028	1.558	1.739	0.082	2.71	NA	2.592	1.405	2.616	0.009	3.676	NA	D_0__Bacteria; D_1__Proteobacteria; D_2__Gammaproteobacteria; D_3__Legionellales; D_4__Coxiellaceae; D_5__Aquicella
OTU_1888	1.598	1.581	-1.617	0.106	-2.555	0.297	1.405	1.882	-2.064	0.039	-3.885	NA	1.606	1.41	-1.714	0.087	-2.417	NA	2.251	1.13	-0.587	0.557	-0.663	NA	2.123	1.231	-0.722	0.47	-0.889	NA	2.738	1.071	-0.067	0.947	-0.072	NA	D_0__Bacteria; D_1__unclassified_Bacteria; D_2__unclassified_Bacteria; D_3__unclassified_Bacteria; D_4__unclassified_Bacteria; D_5__unclassified_Bacteria
OTU_1889	0.797	1.849	-0.188	0.851	-0.347	NA	0.768	1.909	-0.166	0.868	-0.318	NA	0.801	1.692	-0.172	0.863	-0.291	NA	1.625	1.306	0.732	0.464	0.956	NA	0.629	1.568	-0.471	0.638	-0.739	NA	1.282	1.376	0.411	0.681	0.565	NA	D_0__Bacteria; D_1__Proteobacteria; D_2__Alphaproteobacteria; D_3__Rhizobiales; D_4__Rhizobiaceae; D_5__Ensifer
OTU_189	10.562	0.717	0.342	0.732	0.245	0.878	10.411	0.777	0.353	0.724	0.274	0.885	9.372	0.796	-0.089	0.929	-0.071	0.969	11.055	0.669	0.55	0.582	0.368	0.916	12.681	0.684	0.973	0.331	0.665	0.781	8.316	0.785	-0.443	0.657	-0.348	0.936	D_0__Bacteria; D_1__unclassified_Bacteria; D_2__unclassified_Bacteria; D_3__unclassified_Bacteria; D_4__unclassified_Bacteria; D_5__unclassified_Bacteria
OTU_1890	1.757	1.428	-1.294	0.196	-1.848	0.436	2.402	1.246	-0.335	0.737	-0.418	0.893	2.583	1.027	-0.287	0.774	-0.295	0.912	2.754	0.995	-0.102	0.919	-0.101	0.981	2.931	1.06	0.039	0.969	0.042	0.99	4.052	0.944	0.853	0.394	0.805	0.913	D_0__Bacteria; D_1__unclassified_Bacteria; D_2__unclassified_Bacteria; D_3__unclassified_Bacteria; D_4__unclassified_Bacteria; D_5__unclassified_Bacteria
OTU_1891	1.311	1.634	1.386	0.166	2.264	NA	1.504	1.699	1.375	0.169	2.335	NA	0.32	1.715	0.006	0.995	0.011	NA	0.16	1.313	-0.688	0.491	-0.904	NA	1.477	1.468	1.346	0.178	1.977	NA	0.156	1.291	-0.681	0.496	-0.879	NA	D_0__Bacteria; D_1__Proteobacteria; D_2__Gammaproteobacteria; D_3__Xanthomonadales; D_4__Xanthomonadaceae; D_5__Arenimonas
OTU_1892	1.154	1.576	0.713	0.476	1.124	NA	1.157	1.631	0.697	0.486	1.137	NA	0.821	1.556	0.288	0.773	0.448	NA	0.645	1.479	0.011	0.991	0.016	NA	1.448	1.407	0.92	0.358	1.294	NA	1.289	1.377	0.796	0.426	1.096	NA	D_0__Bacteria; D_1__Planctomycetes; D_2__Planctomycetia; D_3__Planctomycetales; D_4__Planctomycetaceae; D_5__unclassified_Planctomycetaceae
OTU_1893	1.255	1.684	-0.337	0.736	-0.568	NA	2.333	1.316	0.689	0.491	0.907	0.745	1.277	1.438	-0.365	0.715	-0.525	NA	0.787	1.486	-1.542	0.123	-2.292	NA	0.96	1.521	-0.878	0.38	-1.336	NA	0.943	1.448	-0.858	0.391	-1.243	NA	D_0__Bacteria; D_1__unclassified_Bacteria; D_2__unclassified_Bacteria; D_3__unclassified_Bacteria; D_4__unclassified_Bacteria; D_5__unclassified_Bacteria
OTU_1894	1.591	1.503	-0.324	0.746	-0.487	0.882	1.256	1.656	-0.715	0.475	-1.184	NA	1.469	1.51	-0.465	0.642	-0.701	NA	0.955	1.482	-1.693	0.09	-2.509	NA	1.308	1.462	-0.686	0.493	-1.003	NA	1.113	1.431	-1.022	0.307	-1.463	NA	D_0__Bacteria; D_1__unclassified_Bacteria; D_2__unclassified_Bacteria; D_3__unclassified_Bacteria; D_4__unclassified_Bacteria; D_5__unclassified_Bacteria
OTU_1895	1.613	1.893	-2.216	0.027	-4.195	0.118	1.579	1.873	-2.134	0.033	-3.997	NA	1.944	1.319	-1.428	0.153	-1.883	0.451	2.097	1.178	-1.148	0.251	-1.353	NA	1.781	1.397	-1.65	0.099	-2.305	NA	2.244	1.215	-0.797	0.425	-0.968	NA	D_0__Bacteria; D_1__unclassified_Bacteria; D_2__unclassified_Bacteria; D_3__unclassified_Bacteria; D_4__unclassified_Bacteria; D_5__unclassified_Bacteria
OTU_1896	2.9	1.139	-0.49	0.624	-0.559	0.817	2.54	1.277	-0.696	0.487	-0.889	0.741	2.884	1.162	-0.457	0.648	-0.531	0.841	2.071	1.269	-1.426	0.154	-1.811	NA	2.409	1.192	-0.98	0.327	-1.168	0.778	3.211	1.05	-0.157	0.876	-0.164	0.965	D_0__Bacteria; D_1__Acidobacteria; D_2__Acidobacteria_Gp16; D_3__unclassified_Acidobacteria_Gp16; D_4__unclassified_Acidobacteria_Gp16; D_5__Gp16
OTU_1897	2.903	1.119	0.554	0.579	0.62	0.787	3.097	1.178	0.68	0.496	0.802	0.748	2.124	1.247	-0.118	0.906	-0.147	0.961	2.622	1.107	0.321	0.748	0.355	NA	2.119	1.185	-0.125	0.901	-0.148	NA	2.081	1.175	-0.104	0.917	-0.122	NA	D_0__Bacteria; D_1__unclassified_Bacteria; D_2__unclassified_Bacteria; D_3__unclassified_Bacteria; D_4__unclassified_Bacteria; D_5__unclassified_Bacteria
OTU_1898	1.117	2.002	1.723	0.085	3.45	NA	0	NA	NA	NA	NA	NA	1.49	1.653	2.13	0.033	3.521	NA	0.168	1.315	0.71	0.478	0.934	NA	0	NA	NA	NA	NA	NA	0.344	1.355	0.853	0.394	1.156	NA	D_0__Bacteria; D_1__Acidobacteria; D_2__Acidobacteria_Gp4; D_3__unclassified_Acidobacteria_Gp4; D_4__unclassified_Acidobacteria_Gp4; D_5__Gp4
OTU_1899	2.569	1.303	-1.377	0.168	-1.795	0.396	3.2	1.175	-0.562	0.574	-0.66	0.797	3.367	1.018	-0.572	0.567	-0.583	0.8	3.381	0.989	-0.56	0.575	-0.554	0.911	3.39	1.048	-0.527	0.598	-0.552	0.899	2.673	1.138	-1.151	0.25	-1.309	NA	D_0__Bacteria; D_1__unclassified_Bacteria; D_2__unclassified_Bacteria; D_3__unclassified_Bacteria; D_4__unclassified_Bacteria; D_5__unclassified_Bacteria
OTU_19	50.128	0.394	0.27	0.787	0.106	0.905	52.156	0.484	0.577	0.564	0.279	0.792	61.612	0.349	1.772	0.076	0.618	0.301	61.944	0.406	1.569	0.117	0.637	0.551	60.838	0.377	1.566	0.117	0.59	0.55	59.89	0.357	1.683	0.092	0.6	0.576	D_0__Bacteria; D_1__unclassified_Bacteria; D_2__unclassified_Bacteria; D_3__unclassified_Bacteria; D_4__unclassified_Bacteria; D_5__unclassified_Bacteria
OTU_190	8.71	0.739	1.678	0.093	1.24	0.275	7.273	0.931	0.946	0.344	0.881	0.627	14.592	0.913	2.267	0.023	2.069	0.161	5.842	0.748	0.472	0.637	0.353	0.929	8.036	0.771	1.34	0.18	1.033	0.645	7.103	0.767	1.071	0.284	0.822	0.868	D_0__Bacteria; D_1__Bacteroidetes; D_2__Sphingobacteriia; D_3__Sphingobacteriales; D_4__Chitinophagaceae; D_5__unclassified_Chitinophagaceae
OTU_1900	1.797	1.376	0.221	0.825	0.304	0.92	2.737	1.342	0.856	0.392	1.148	0.665	2.11	1.309	0.459	0.646	0.601	0.84	1.783	1.208	0.215	0.83	0.26	NA	1.616	1.324	0.038	0.97	0.05	NA	2.909	1.126	1.061	0.289	1.195	0.874	D_0__Bacteria; D_1__Verrucomicrobia; D_2__Spartobacteria; D_3__unclassified_Spartobacteria; D_4__unclassified_Spartobacteria; D_5__unclassified_Spartobacteria
OTU_1901	1.149	1.757	1.143	0.253	2.008	NA	0.627	1.92	0.566	0.571	1.087	NA	0.318	1.715	0.016	0.988	0.027	NA	0.156	1.312	-0.682	0.495	-0.896	NA	1.321	1.474	1.27	0.204	1.873	NA	0.637	1.467	0.522	0.601	0.767	NA	D_0__Bacteria; D_1__unclassified_Bacteria; D_2__unclassified_Bacteria; D_3__unclassified_Bacteria; D_4__unclassified_Bacteria; D_5__unclassified_Bacteria
OTU_1903	1.108	1.588	0.218	0.827	0.346	NA	0.942	1.745	0.03	0.976	0.052	NA	0.478	1.722	-1.356	0.175	-2.335	NA	0.641	1.459	-0.613	0.54	-0.894	NA	0.635	1.55	-0.575	0.565	-0.892	NA	0.812	1.444	-0.189	0.85	-0.273	NA	D_0__Bacteria; D_1__unclassified_Bacteria; D_2__unclassified_Bacteria; D_3__unclassified_Bacteria; D_4__unclassified_Bacteria; D_5__unclassified_Bacteria
OTU_1904	0.797	1.772	-0.242	0.809	-0.428	NA	1.878	1.385	0.992	0.321	1.374	0.607	0.639	1.615	-0.644	0.52	-1.039	NA	0.974	1.359	0.031	0.975	0.043	NA	1.149	1.386	0.254	0.799	0.353	NA	1.117	1.371	0.239	0.811	0.327	NA	D_0__Bacteria; D_1__unclassified_Bacteria; D_2__unclassified_Bacteria; D_3__unclassified_Bacteria; D_4__unclassified_Bacteria; D_5__unclassified_Bacteria
OTU_1905	2.016	1.396	0.355	0.722	0.496	0.874	1.306	1.586	-0.297	0.767	-0.471	NA	1.77	1.377	0.165	0.869	0.227	0.948	1.463	1.284	-0.157	0.875	-0.202	NA	2.141	1.328	0.418	0.676	0.555	NA	1.947	1.243	0.351	0.725	0.437	NA	D_0__Bacteria; D_1__Proteobacteria; D_2__Deltaproteobacteria; D_3__Myxococcales; D_4__Myxococcaceae; D_5__unclassified_Myxococcaceae
OTU_1906	2.851	1.427	-2.408	0.016	-3.436	0.091	2.828	1.448	-2.217	0.027	-3.209	0.145	2.696	1.534	-2.938	0.003	-4.507	0.052	3.02	1.115	-2.228	0.026	-2.485	0.278	3.039	1.184	-2.082	0.037	-2.465	0.313	4.268	0.985	-0.613	0.54	-0.604	0.926	D_0__Bacteria; D_1__unclassified_Bacteria; D_2__unclassified_Bacteria; D_3__unclassified_Bacteria; D_4__unclassified_Bacteria; D_5__unclassified_Bacteria
OTU_1907	1.608	1.527	-0.608	0.543	-0.928	0.766	1.585	1.56	-0.54	0.589	-0.842	NA	1.579	1.401	-0.661	0.508	-0.927	NA	1.098	1.477	-1.809	0.071	-2.671	NA	1.574	1.381	-0.629	0.53	-0.868	NA	1.238	1.419	-1.161	0.246	-1.647	NA	D_0__Bacteria; D_1__unclassified_Bacteria; D_2__unclassified_Bacteria; D_3__unclassified_Bacteria; D_4__unclassified_Bacteria; D_5__unclassified_Bacteria
OTU_1908	1.108	1.944	-1.927	0.054	-3.745	NA	1.076	1.925	-1.829	0.067	-3.521	NA	1.436	1.349	-1.051	0.293	-1.418	NA	1.432	1.324	-0.957	0.338	-1.268	NA	2.286	1.17	0.053	0.958	0.062	NA	1.897	1.236	-0.258	0.796	-0.319	NA	D_0__Bacteria; D_1__unclassified_Bacteria; D_2__unclassified_Bacteria; D_3__unclassified_Bacteria; D_4__unclassified_Bacteria; D_5__unclassified_Bacteria
OTU_1909	4.945	1.154	-3.019	0.003	-3.484	0.029	5.143	1.074	-2.367	0.018	-2.542	0.121	6.109	0.798	-1.949	0.051	-1.554	0.24	6.418	0.804	-1.545	0.122	-1.241	0.563	5.655	0.924	-2.154	0.031	-1.989	0.28	7.006	0.771	-1.044	0.297	-0.804	0.88	D_0__Bacteria; D_1__unclassified_Bacteria; D_2__unclassified_Bacteria; D_3__unclassified_Bacteria; D_4__unclassified_Bacteria; D_5__unclassified_Bacteria
OTU_191	31.94	0.478	-1.912	0.056	-0.913	0.194	28.41	0.549	-2.355	0.019	-1.294	0.122	26.777	0.493	-3.614	0	-1.782	0.012	36.29	0.429	-0.974	0.33	-0.418	0.815	37.182	0.485	-0.726	0.468	-0.352	0.846	31.603	0.478	-1.767	0.077	-0.844	0.539	D_0__Bacteria; D_1__Actinobacteria; D_2__Actinobacteria; D_3__Gaiellales; D_4__Gaiellaceae; D_5__Gaiella
OTU_1910	0.313	2.07	0.013	0.99	0.027	NA	1.769	1.598	1.679	0.093	2.683	0.305	0.643	1.711	0.532	0.595	0.91	NA	0.324	1.431	0.024	0.981	0.035	NA	0.154	1.418	-0.678	0.498	-0.961	NA	1.303	1.413	1.256	0.209	1.774	NA	D_0__Bacteria; D_1__unclassified_Bacteria; D_2__unclassified_Bacteria; D_3__unclassified_Bacteria; D_4__unclassified_Bacteria; D_5__unclassified_Bacteria
OTU_1911	2.083	1.346	-0.705	0.481	-0.949	0.715	1.942	1.437	-0.783	0.434	-1.126	0.7	2.398	1.122	-0.414	0.679	-0.465	0.861	1.748	1.261	-1.257	0.209	-1.586	NA	1.9	1.296	-0.917	0.359	-1.189	NA	1.885	1.238	-0.92	0.358	-1.138	NA	D_0__Bacteria; D_1__unclassified_Bacteria; D_2__unclassified_Bacteria; D_3__unclassified_Bacteria; D_4__unclassified_Bacteria; D_5__unclassified_Bacteria
OTU_1912	0.498	1.977	0.342	0.732	0.677	NA	0.16	1.982	-0.656	0.512	-1.301	NA	2.321	1.376	2.122	0.034	2.919	0.195	0.497	1.476	0.314	0.753	0.464	NA	0.65	1.56	0.553	0.58	0.863	NA	0.647	1.469	0.558	0.577	0.82	NA	D_0__Bacteria; D_1__unclassified_Bacteria; D_2__unclassified_Bacteria; D_3__unclassified_Bacteria; D_4__unclassified_Bacteria; D_5__unclassified_Bacteria
OTU_1913	0.627	1.921	-0.551	0.581	-1.06	NA	0.46	2.019	-1.137	0.255	-2.296	NA	0.474	1.725	-1.233	0.218	-2.127	NA	1.134	1.369	0.244	0.808	0.333	NA	0.471	1.55	-1.127	0.26	-1.747	NA	1.298	1.369	0.417	0.677	0.571	NA	D_0__Bacteria; D_1__unclassified_Bacteria; D_2__unclassified_Bacteria; D_3__unclassified_Bacteria; D_4__unclassified_Bacteria; D_5__unclassified_Bacteria
OTU_1914	0.492	1.98	0.359	0.719	0.712	NA	0.15	1.981	-0.641	0.521	-1.27	NA	0.155	1.621	-0.677	0.498	-1.097	NA	0.481	1.474	0.309	0.757	0.456	NA	0.633	1.562	0.557	0.578	0.87	NA	0.823	1.459	0.79	0.43	1.152	NA	D_0__Bacteria; D_1__unclassified_Bacteria; D_2__unclassified_Bacteria; D_3__unclassified_Bacteria; D_4__unclassified_Bacteria; D_5__unclassified_Bacteria
OTU_1915	1.306	1.669	-1.279	0.201	-2.135	NA	1.104	1.927	-1.828	0.068	-3.522	NA	1.301	1.495	-1.357	0.175	-2.029	NA	1.607	1.328	-0.648	0.517	-0.86	NA	1.46	1.412	-0.89	0.374	-1.256	NA	2.245	1.231	0.037	0.971	0.045	NA	D_0__Bacteria; D_1__unclassified_Bacteria; D_2__unclassified_Bacteria; D_3__unclassified_Bacteria; D_4__unclassified_Bacteria; D_5__unclassified_Bacteria
OTU_1916	1.607	1.439	-0.322	0.747	-0.464	0.882	1.7	1.532	-0.16	0.873	-0.245	0.949	2.084	1.22	0.185	0.854	0.225	0.945	2.109	1.156	0.2	0.842	0.231	NA	1.59	1.373	-0.308	0.758	-0.423	NA	1.264	1.382	-0.714	0.475	-0.987	NA	D_0__Bacteria; D_1__unclassified_Bacteria; D_2__unclassified_Bacteria; D_3__unclassified_Bacteria; D_4__unclassified_Bacteria; D_5__unclassified_Bacteria
OTU_1917	0.154	2.041	-0.664	0.507	-1.355	NA	0.515	1.963	0.389	0.697	0.764	NA	0.491	1.724	0.327	0.743	0.565	NA	1.133	1.437	1.112	0.266	1.598	NA	1.304	1.438	1.352	0.176	1.945	NA	0.668	1.468	0.554	0.58	0.813	NA	D_0__Bacteria; D_1__Bacteroidetes; D_2__Sphingobacteriia; D_3__Sphingobacteriales; D_4__Chitinophagaceae; D_5__unclassified_Chitinophagaceae
OTU_1918	0.178	2.042	0.713	0.476	1.457	NA	0.318	1.999	0.913	0.361	1.826	NA	0.161	1.62	0.697	0.486	1.13	NA	0.661	1.486	1.424	0.155	2.115	NA	0.174	1.421	0.719	0.472	1.022	NA	1.651	1.419	2.346	0.019	3.33	NA	D_0__Bacteria; D_1__unclassified_Bacteria; D_2__unclassified_Bacteria; D_3__unclassified_Bacteria; D_4__unclassified_Bacteria; D_5__unclassified_Bacteria
OTU_1919	0.713	2.052	1.386	0.166	2.843	NA	0.159	1.979	0.7	0.484	1.385	NA	1.148	1.677	1.916	0.055	3.214	NA	0.333	1.427	0.973	0.331	1.389	NA	0.174	1.421	0.719	0.472	1.022	NA	1.004	1.461	1.806	0.071	2.639	NA	D_0__Bacteria; D_1__Bacteroidetes; D_2__Sphingobacteriia; D_3__Sphingobacteriales; D_4__Chitinophagaceae; D_5__unclassified_Chitinophagaceae
OTU_192	18.658	0.51	1.512	0.13	0.772	0.333	18.344	0.613	1.26	0.208	0.772	0.487	11.933	0.583	-0.732	0.464	-0.426	0.75	13.625	0.539	-0.022	0.982	-0.012	0.988	14.237	0.607	0.151	0.88	0.091	0.98	10.694	0.642	-1.121	0.262	-0.72	0.865	D_0__Bacteria; D_1__Acidobacteria; D_2__Acidobacteria_Gp11; D_3__unclassified_Acidobacteria_Gp11; D_4__unclassified_Acidobacteria_Gp11; D_5__Gp11
OTU_1920	1.608	1.363	0.026	0.979	0.036	0.992	1.299	1.564	-0.299	0.765	-0.467	NA	0.965	1.527	-1.068	0.285	-1.631	NA	1.283	1.291	-0.399	0.69	-0.515	NA	0.795	1.563	-1.601	0.109	-2.503	NA	1.425	1.352	-0.135	0.892	-0.183	NA	D_0__Bacteria; D_1__Proteobacteria; D_2__Deltaproteobacteria; D_3__Myxococcales; D_4__unclassified_Myxococcales; D_5__unclassified_Myxococcales
OTU_1921	0.963	1.741	-0.963	0.335	-1.678	NA	1.083	1.652	-0.581	0.561	-0.96	NA	1.453	1.343	-0.157	0.875	-0.211	NA	1.774	1.229	0.205	0.838	0.251	NA	0.953	1.5	-0.944	0.345	-1.416	NA	1.272	1.346	-0.331	0.74	-0.446	NA	D_0__Bacteria; D_1__Gemmatimonadetes; D_2__Gemmatimonadetes; D_3__Gemmatimonadales; D_4__Gemmatimonadaceae; D_5__Gemmatimonas
OTU_1923	2.037	1.435	1.45	0.147	2.08	0.36	0.464	1.979	-0.273	0.785	-0.54	NA	0.314	1.703	-0.991	0.322	-1.688	NA	0.316	1.419	-0.936	0.349	-1.328	NA	1.361	1.474	0.77	0.441	1.134	NA	0.959	1.422	0.47	0.639	0.668	NA	D_0__Bacteria; D_1__Bacteroidetes; D_2__Cytophagia; D_3__Cytophagales; D_4__unclassified_Cytophagales; D_5__unclassified_Cytophagales
OTU_1924	0.936	1.822	-0.905	0.365	-1.649	NA	1.55	1.554	0.05	0.96	0.078	NA	1.102	1.574	-0.567	0.571	-0.893	NA	0.948	1.453	-0.909	0.363	-1.321	NA	1.615	1.371	0.048	0.961	0.066	NA	1.417	1.352	-0.123	0.902	-0.166	NA	D_0__Bacteria; D_1__Bacteroidetes; D_2__Sphingobacteriia; D_3__Sphingobacteriales; D_4__unclassified_Sphingobacteriales; D_5__unclassified_Sphingobacteriales
OTU_1925	2.958	1.259	-0.659	0.51	-0.829	0.74	2.505	1.36	-0.964	0.335	-1.311	0.618	2.574	1.173	-1.137	0.255	-1.334	0.584	3.4	1.031	-0.304	0.761	-0.314	0.956	3.613	1.058	-0.168	0.867	-0.177	0.978	2.547	1.193	-0.987	0.324	-1.177	NA	D_0__Bacteria; D_1__Planctomycetes; D_2__Planctomycetia; D_3__Planctomycetales; D_4__Planctomycetaceae; D_5__unclassified_Planctomycetaceae
OTU_1926	1.477	1.557	0.976	0.329	1.52	0.569	1.144	1.811	0.53	0.596	0.96	NA	0.328	1.663	-0.87	0.384	-1.446	NA	0.487	1.475	-0.282	0.778	-0.416	NA	0.482	1.561	-0.294	0.769	-0.458	NA	0.318	1.35	-0.828	0.408	-1.117	NA	D_0__Bacteria; D_1__unclassified_Bacteria; D_2__unclassified_Bacteria; D_3__unclassified_Bacteria; D_4__unclassified_Bacteria; D_5__unclassified_Bacteria
OTU_1927	1.284	1.612	-0.373	0.709	-0.601	NA	1.877	1.434	0.278	0.781	0.398	0.909	1.451	1.535	-0.14	0.889	-0.215	NA	0.968	1.451	-0.917	0.359	-1.331	NA	1.644	1.325	0.029	0.977	0.038	NA	1.643	1.37	0.061	0.951	0.084	NA	D_0__Bacteria; D_1__unclassified_Bacteria; D_2__unclassified_Bacteria; D_3__unclassified_Bacteria; D_4__unclassified_Bacteria; D_5__unclassified_Bacteria
OTU_1928	0.801	1.932	0.692	0.489	1.336	NA	0.16	1.982	-0.656	0.512	-1.301	NA	0.835	1.691	0.707	0.479	1.196	NA	0.651	1.478	0.592	0.554	0.875	NA	0.65	1.56	0.553	0.58	0.863	NA	0.159	1.292	-0.684	0.494	-0.884	NA	D_0__Bacteria; D_1__unclassified_Bacteria; D_2__unclassified_Bacteria; D_3__unclassified_Bacteria; D_4__unclassified_Bacteria; D_5__unclassified_Bacteria
OTU_1929	1.449	1.903	-2.145	0.032	-4.082	0.132	1.411	1.886	-2.053	0.04	-3.87	NA	1.935	1.338	-0.949	0.342	-1.27	0.665	2.263	1.112	-0.597	0.551	-0.664	NA	1.973	1.322	-0.867	0.386	-1.146	NA	1.748	1.289	-1.181	0.237	-1.522	NA	D_0__Bacteria; D_1__unclassified_Bacteria; D_2__unclassified_Bacteria; D_3__unclassified_Bacteria; D_4__unclassified_Bacteria; D_5__unclassified_Bacteria
OTU_193	12.106	0.753	2.031	0.042	1.53	0.16	17.961	0.729	3.106	0.002	2.263	0.037	5.135	0.834	-0.57	0.568	-0.476	0.8	5.66	0.851	-0.198	0.843	-0.169	0.968	7.223	0.813	0.539	0.59	0.438	0.895	4.773	0.899	-0.697	0.486	-0.627	0.919	D_0__Bacteria; D_1__Proteobacteria; D_2__Betaproteobacteria; D_3__unclassified_Betaproteobacteria; D_4__unclassified_Betaproteobacteria; D_5__unclassified_Betaproteobacteria
OTU_1930	0.655	1.91	0.58	0.562	1.107	NA	1.366	1.665	1.36	0.174	2.264	NA	0.983	1.591	0.998	0.318	1.588	NA	0.326	1.432	0.01	0.992	0.015	NA	1.19	1.499	1.111	0.266	1.666	NA	0.159	1.292	-0.684	0.494	-0.884	NA	D_0__Bacteria; D_1__unclassified_Bacteria; D_2__unclassified_Bacteria; D_3__unclassified_Bacteria; D_4__unclassified_Bacteria; D_5__unclassified_Bacteria
OTU_1931	0.161	2.041	-0.676	0.499	-1.379	NA	3.14	1.513	2.29	0.022	3.466	0.135	0.159	1.621	-0.683	0.495	-1.107	NA	0.16	1.313	-0.688	0.491	-0.904	NA	0.806	1.544	0.747	0.455	1.153	NA	0.156	1.291	-0.681	0.496	-0.879	NA	D_0__Bacteria; D_1__Parcubacteria; D_2__unclassified_Parcubacteria; D_3__unclassified_Parcubacteria; D_4__unclassified_Parcubacteria; D_5__Parcubacteria_genera_incertae_sedis
OTU_1932	3.195	1.782	-2.863	0.004	-5.102	0.041	3.857	1.196	-1.609	0.108	-1.925	0.33	3.216	1.53	-3.035	0.002	-4.644	0.045	3.518	1.131	-2.343	0.019	-2.65	0.231	3.531	1.18	-2.269	0.023	-2.678	0.257	4.651	1.007	-0.905	0.365	-0.911	0.905	D_0__Bacteria; D_1__unclassified_Bacteria; D_2__unclassified_Bacteria; D_3__unclassified_Bacteria; D_4__unclassified_Bacteria; D_5__unclassified_Bacteria
OTU_1933	2.566	1.806	-2.687	0.007	-4.853	0.06	2.501	1.79	-2.597	0.009	-4.65	0.086	2.567	1.544	-2.864	0.004	-4.424	0.06	2.72	1.226	-2.419	0.016	-2.965	NA	2.744	1.291	-2.304	0.021	-2.973	0.248	4.346	0.992	-0.395	0.693	-0.392	0.936	D_0__Bacteria; D_1__unclassified_Bacteria; D_2__unclassified_Bacteria; D_3__unclassified_Bacteria; D_4__unclassified_Bacteria; D_5__unclassified_Bacteria
OTU_1934	2.274	1.236	0.024	0.981	0.029	0.993	3.152	1.188	0.687	0.492	0.816	0.747	1.296	1.497	-1.363	0.173	-2.04	NA	1.453	1.304	-0.985	0.325	-1.285	NA	1.129	1.544	-1.884	0.06	-2.909	NA	1.437	1.339	-0.902	0.367	-1.208	NA	D_0__Bacteria; D_1__unclassified_Bacteria; D_2__unclassified_Bacteria; D_3__unclassified_Bacteria; D_4__unclassified_Bacteria; D_5__unclassified_Bacteria
OTU_1935	1.81	1.31	0.22	0.825	0.289	0.92	1.257	1.573	-0.344	0.731	-0.541	NA	2.611	1.053	1.002	0.316	1.055	0.649	1.954	1.129	0.394	0.694	0.445	NA	1.804	1.245	0.206	0.837	0.256	NA	1.451	1.28	-0.135	0.893	-0.172	NA	D_0__Bacteria; D_1__unclassified_Bacteria; D_2__unclassified_Bacteria; D_3__unclassified_Bacteria; D_4__unclassified_Bacteria; D_5__unclassified_Bacteria
OTU_1936	0.673	1.897	0.051	0.959	0.098	NA	1.976	1.52	1.306	0.192	1.985	0.465	0.817	1.557	0.293	0.77	0.456	NA	1.322	1.372	0.83	0.406	1.139	NA	1.449	1.407	0.933	0.351	1.314	NA	1.133	1.372	0.689	0.491	0.944	NA	D_0__Bacteria; D_1__Proteobacteria; D_2__Deltaproteobacteria; D_3__Myxococcales; D_4__unclassified_Myxococcales; D_5__unclassified_Myxococcales
OTU_1937	3.553	1.06	-0.193	0.847	-0.205	0.931	3.333	1.217	-0.281	0.779	-0.342	0.909	3.078	1.032	-0.647	0.517	-0.668	0.777	2.738	1.071	-0.952	0.341	-1.02	NA	3.206	1.124	-0.424	0.672	-0.476	0.92	3.524	1.021	-0.158	0.874	-0.162	0.964	D_0__Bacteria; D_1__Planctomycetes; D_2__Planctomycetia; D_3__Planctomycetales; D_4__Planctomycetaceae; D_5__unclassified_Planctomycetaceae
OTU_1938	0.831	1.761	0.298	0.766	0.525	NA	0.512	1.963	-0.206	0.837	-0.403	NA	0.638	1.608	0.018	0.986	0.029	NA	1.145	1.376	0.691	0.49	0.95	NA	0.316	1.495	-0.892	0.373	-1.333	NA	0.967	1.401	0.502	0.615	0.704	NA	D_0__Bacteria; D_1__Proteobacteria; D_2__Alphaproteobacteria; D_3__Rhodospirillales; D_4__unclassified_Rhodospirillales; D_5__unclassified_Rhodospirillales
OTU_1939	3.877	0.977	-0.408	0.684	-0.398	0.854	2.981	1.31	-0.993	0.321	-1.301	0.607	3.849	0.89	-0.463	0.644	-0.412	0.839	2.715	1.106	-1.617	0.106	-1.789	NA	3.719	0.987	-0.517	0.605	-0.51	0.902	4	0.941	-0.24	0.81	-0.226	0.953	D_0__Bacteria; D_1__Acidobacteria; D_2__Acidobacteria_Gp3; D_3__unclassified_Acidobacteria_Gp3; D_4__unclassified_Acidobacteria_Gp3; D_5__Gp3
OTU_194	9.715	0.849	-3.29	0.001	-2.793	0.017	9.656	0.856	-3.087	0.002	-2.643	0.038	16.671	0.512	-0.198	0.843	-0.101	0.942	14.025	0.563	-1.123	0.262	-0.632	0.738	14.744	0.615	-0.77	0.441	-0.474	0.827	16.588	0.567	-0.088	0.93	-0.05	0.985	D_0__Bacteria; D_1__Acidobacteria; D_2__Acidobacteria_Gp4; D_3__unclassified_Acidobacteria_Gp4; D_4__unclassified_Acidobacteria_Gp4; D_5__Gp4
OTU_1940	0.952	1.778	-0.413	0.679	-0.735	NA	0.937	1.745	-0.395	0.693	-0.69	NA	0.968	1.513	-0.466	0.642	-0.704	NA	1.29	1.348	0.028	0.978	0.038	NA	0.947	1.515	-0.411	0.681	-0.622	NA	0.787	1.461	-0.707	0.479	-1.033	NA	D_0__Bacteria; D_1__unclassified_Bacteria; D_2__unclassified_Bacteria; D_3__unclassified_Bacteria; D_4__unclassified_Bacteria; D_5__unclassified_Bacteria
OTU_1941	2.081	1.283	0.826	0.409	1.06	0.647	1.763	1.464	0.487	0.626	0.713	0.829	1.617	1.306	0.394	0.694	0.514	0.864	1.3	1.249	0.036	0.971	0.045	NA	2.094	1.227	0.789	0.43	0.967	NA	0.951	1.424	-0.404	0.686	-0.575	NA	D_0__Bacteria; D_1__Bacteroidetes; D_2__Bacteroidetes_incertae_sedis; D_3__unclassified_Bacteroidetes_incertae_sedis; D_4__unclassified_Bacteroidetes_incertae_sedis; D_5__Ohtaekwangia
OTU_1942	2.217	1.363	-1.635	0.102	-2.228	0.29	2.482	1.313	-0.998	0.318	-1.311	0.605	3.229	1.045	-0.45	0.653	-0.47	0.844	3.214	0.979	-0.474	0.636	-0.464	0.928	3.882	1.03	0.046	0.963	0.048	0.99	2.688	1.149	-0.828	0.408	-0.951	NA	D_0__Bacteria; D_1__Actinobacteria; D_2__unclassified_Actinobacteria; D_3__unclassified_Actinobacteria; D_4__unclassified_Actinobacteria; D_5__unclassified_Actinobacteria
OTU_1943	0.633	1.919	-0.558	0.577	-1.071	NA	0.985	1.676	0.081	0.936	0.135	NA	1.29	1.371	0.458	0.647	0.628	NA	1.133	1.325	0.257	0.797	0.341	NA	1.435	1.41	0.516	0.606	0.728	NA	0.97	1.42	0.048	0.961	0.069	NA	D_0__Bacteria; D_1__Planctomycetes; D_2__Planctomycetia; D_3__Planctomycetales; D_4__Planctomycetaceae; D_5__unclassified_Planctomycetaceae
OTU_1944	7.041	0.906	-2.755	0.006	-2.495	0.053	6.688	1.01	-2.607	0.009	-2.634	0.086	8.022	0.743	-2.073	0.038	-1.54	0.206	14.174	0.676	0.597	0.551	0.404	0.907	9.041	0.735	-1.325	0.185	-0.974	0.654	8.079	0.772	-1.752	0.08	-1.352	0.545	D_0__Bacteria; D_1__Firmicutes; D_2__Bacilli; D_3__Bacillales; D_4__Bacillaceae 1; D_5__Bacillus
OTU_1945	1.494	1.466	0.615	0.539	0.901	0.763	0.947	1.795	0.021	0.983	0.038	NA	2.143	1.268	1.177	0.239	1.493	0.568	2.64	1.164	1.503	0.133	1.75	NA	2.167	1.259	1.133	0.257	1.426	NA	0.633	1.469	-0.518	0.604	-0.762	NA	D_0__Bacteria; D_1__Verrucomicrobia; D_2__unclassified_Verrucomicrobia; D_3__unclassified_Verrucomicrobia; D_4__unclassified_Verrucomicrobia; D_5__unclassified_Verrucomicrobia
OTU_1946	0.64	1.979	-0.459	0.646	-0.909	NA	0.45	2.017	-1.051	0.293	-2.119	NA	1.118	1.483	0.243	0.808	0.36	NA	0.804	1.485	-0.171	0.864	-0.253	NA	0.933	1.545	0.011	0.992	0.016	NA	0.458	1.409	-0.998	0.318	-1.406	NA	D_0__Bacteria; D_1__Planctomycetes; D_2__Planctomycetia; D_3__Planctomycetales; D_4__Planctomycetaceae; D_5__unclassified_Planctomycetaceae
OTU_1947	0.313	2.07	0.013	0.99	0.027	NA	0.627	1.92	0.566	0.571	1.087	NA	0.969	1.537	1.1	0.272	1.691	NA	0.654	1.478	0.608	0.543	0.899	NA	0.154	1.418	-0.678	0.498	-0.961	NA	0.325	1.39	0.036	0.971	0.05	NA	D_0__Bacteria; D_1__Bacteroidetes; D_2__unclassified_Bacteroidetes; D_3__unclassified_Bacteroidetes; D_4__unclassified_Bacteroidetes; D_5__unclassified_Bacteroidetes
OTU_1948	1.456	1.489	0.203	0.839	0.303	0.927	2.356	1.31	0.988	0.323	1.295	0.608	0.805	1.57	-0.874	0.382	-1.372	NA	1.292	1.29	0.026	0.979	0.033	NA	1.826	1.258	0.558	0.577	0.702	NA	0.799	1.449	-0.74	0.459	-1.073	NA	D_0__Bacteria; D_1__unclassified_Bacteria; D_2__unclassified_Bacteria; D_3__unclassified_Bacteria; D_4__unclassified_Bacteria; D_5__unclassified_Bacteria
OTU_1949	2.115	1.318	-0.091	0.927	-0.12	0.966	1.551	1.56	-0.593	0.553	-0.925	NA	1.765	1.261	-0.505	0.614	-0.636	0.824	1.267	1.369	-1.352	0.176	-1.851	NA	1.427	1.375	-0.942	0.346	-1.295	NA	2.066	1.192	-0.095	0.924	-0.113	NA	D_0__Bacteria; D_1__Planctomycetes; D_2__Planctomycetia; D_3__Planctomycetales; D_4__Planctomycetaceae; D_5__Zavarzinella
OTU_195	24.333	0.453	0.303	0.762	0.137	0.889	28.007	0.542	1.035	0.301	0.56	0.59	27.341	0.385	1.122	0.262	0.433	0.59	35.874	0.388	2.71	0.007	1.05	0.112	28.62	0.48	1.113	0.266	0.535	0.734	29.878	0.436	1.578	0.115	0.688	0.657	D_0__Bacteria; D_1__Proteobacteria; D_2__Gammaproteobacteria; D_3__unclassified_Gammaproteobacteria; D_4__unclassified_Gammaproteobacteria; D_5__unclassified_Gammaproteobacteria
OTU_1950	0.642	1.908	-0.005	0.996	-0.009	NA	1.097	1.759	0.533	0.594	0.937	NA	1.62	1.493	0.996	0.319	1.487	0.652	1.64	1.283	1.186	0.236	1.522	NA	1.475	1.388	0.96	0.337	1.333	NA	0.661	1.469	0.035	0.972	0.052	NA	D_0__Bacteria; D_1__Planctomycetes; D_2__Planctomycetia; D_3__Planctomycetales; D_4__Planctomycetaceae; D_5__Blastopirellula
OTU_1951	4.179	1.203	2.7	0.007	3.248	0.059	3.703	1.266	2.41	0.016	3.051	0.114	1.295	1.481	0.83	0.407	1.229	NA	2.791	1.134	2.124	0.034	2.409	0.303	2.284	1.258	1.652	0.098	2.079	NA	0.978	1.4	0.512	0.609	0.716	NA	D_0__Bacteria; D_1__Bacteroidetes; D_2__unclassified_Bacteroidetes; D_3__unclassified_Bacteroidetes; D_4__unclassified_Bacteroidetes; D_5__unclassified_Bacteroidetes
OTU_1952	6.76	0.813	0.498	0.619	0.405	0.814	3.652	1.176	-1.328	0.184	-1.561	0.457	5.353	0.816	-0.26	0.795	-0.212	0.921	4.69	0.942	-0.617	0.537	-0.581	0.903	5.709	0.845	-0.035	0.972	-0.03	0.99	6.438	0.824	0.404	0.687	0.333	0.936	D_0__Bacteria; D_1__Firmicutes; D_2__Bacilli; D_3__Lactobacillales; D_4__Lactobacillaceae; D_5__Lactobacillus
OTU_1953	0.162	2.041	-0.677	0.498	-1.383	NA	0.16	1.982	-0.656	0.512	-1.301	NA	1.147	1.481	1.306	0.191	1.934	NA	0.662	1.478	0.603	0.546	0.892	NA	0.65	1.56	0.553	0.58	0.863	NA	1.32	1.411	1.254	0.21	1.769	NA	D_0__Bacteria; D_1__unclassified_Bacteria; D_2__unclassified_Bacteria; D_3__unclassified_Bacteria; D_4__unclassified_Bacteria; D_5__unclassified_Bacteria
OTU_1954	1.773	1.542	-1.724	0.085	-2.658	0.255	1.92	1.443	-1.251	0.211	-1.805	0.491	1.598	1.603	-2.393	0.017	-3.836	NA	1.923	1.206	-1.47	0.142	-1.773	NA	1.772	1.375	-1.689	0.091	-2.322	NA	1.906	1.282	-1.266	0.206	-1.623	NA	D_0__Bacteria; D_1__unclassified_Bacteria; D_2__unclassified_Bacteria; D_3__unclassified_Bacteria; D_4__unclassified_Bacteria; D_5__unclassified_Bacteria
OTU_1955	1.425	1.649	-0.87	0.384	-1.435	NA	1.089	1.942	-1.766	0.077	-3.43	NA	1.284	1.544	-1.268	0.205	-1.958	NA	1.601	1.309	-0.66	0.509	-0.864	NA	1.758	1.339	-0.442	0.659	-0.591	NA	1.429	1.36	-0.859	0.39	-1.168	NA	D_0__Bacteria; D_1__Verrucomicrobia; D_2__Verrucomicrobiae; D_3__Verrucomicrobiales; D_4__Verrucomicrobiaceae; D_5__Luteolibacter
OTU_1956	0.48	2.03	0.293	0.769	0.596	NA	0.791	1.865	0.753	0.452	1.404	NA	0.649	1.662	0.61	0.542	1.014	NA	0.49	1.486	0.351	0.725	0.522	NA	1.302	1.443	1.324	0.185	1.911	NA	0.328	1.392	0.03	0.976	0.042	NA	D_0__Bacteria; D_1__Proteobacteria; D_2__unclassified_Proteobacteria; D_3__unclassified_Proteobacteria; D_4__unclassified_Proteobacteria; D_5__unclassified_Proteobacteria
OTU_1957	0.807	1.768	-0.212	0.832	-0.375	NA	1.297	1.572	0.457	0.647	0.719	NA	1.298	1.436	0.436	0.663	0.625	NA	0.97	1.4	0.035	0.972	0.049	NA	1.263	1.434	0.372	0.71	0.533	NA	0.956	1.422	0.042	0.967	0.06	NA	D_0__Bacteria; D_1__Actinobacteria; D_2__Actinobacteria; D_3__unclassified_Actinobacteria; D_4__unclassified_Actinobacteria; D_5__unclassified_Actinobacteria
OTU_1958	1.64	1.66	1.515	0.13	2.514	0.333	1.16	1.771	1.1	0.272	1.947	NA	0.327	1.717	0.001	0.999	0.002	NA	1.649	1.312	1.741	0.082	2.283	NA	0.659	1.547	0.599	0.549	0.927	NA	0.159	1.292	-0.684	0.494	-0.884	NA	D_0__Bacteria; D_1__Proteobacteria; D_2__Deltaproteobacteria; D_3__Myxococcales; D_4__unclassified_Myxococcales; D_5__unclassified_Myxococcales
OTU_1959	1.779	1.402	-0.153	0.878	-0.215	0.941	0.941	1.962	-1.646	0.1	-3.23	NA	1.127	1.571	-1.124	0.261	-1.766	NA	1.288	1.36	-0.79	0.429	-1.075	NA	1.136	1.499	-1.064	0.287	-1.596	NA	0.943	1.468	-1.629	0.103	-2.393	NA	D_0__Bacteria; D_1__Firmicutes; D_2__Clostridia; D_3__Clostridiales; D_4__Peptostreptococcaceae; D_5__Sporacetigenium
OTU_196	17.9	0.565	-1.691	0.091	-0.956	0.269	14.912	0.681	-2.518	0.012	-1.715	0.098	18.313	0.59	-1.457	0.145	-0.861	0.441	23.72	0.529	-0.004	0.997	-0.002	0.997	23.333	0.523	-0.103	0.918	-0.054	0.99	16.421	0.603	-2.035	0.042	-1.227	0.428	D_0__Bacteria; D_1__Actinobacteria; D_2__Actinobacteria; D_3__unclassified_Actinobacteria; D_4__unclassified_Actinobacteria; D_5__unclassified_Actinobacteria
OTU_1960	0.972	1.782	0.431	0.666	0.769	NA	1.153	1.679	0.668	0.504	1.121	NA	0.486	1.724	-0.28	0.78	-0.482	NA	1.473	1.308	1.037	0.3	1.356	NA	1.298	1.463	0.74	0.46	1.082	NA	1.459	1.348	0.963	0.335	1.299	NA	D_0__Bacteria; D_1__Planctomycetes; D_2__Planctomycetia; D_3__Planctomycetales; D_4__Planctomycetaceae; D_5__unclassified_Planctomycetaceae
OTU_1961	0.632	2.04	-1.416	0.157	-2.889	NA	1.414	1.59	0.198	0.843	0.315	NA	1.462	1.393	0.209	0.834	0.291	NA	1.125	1.37	-0.183	0.854	-0.251	NA	1.47	1.384	0.208	0.835	0.288	NA	2.419	1.184	1.026	0.305	1.215	NA	D_0__Bacteria; D_1__unclassified_Bacteria; D_2__unclassified_Bacteria; D_3__unclassified_Bacteria; D_4__unclassified_Bacteria; D_5__unclassified_Bacteria
OTU_1962	0.48	2.03	0.293	0.769	0.596	NA	1.045	1.741	1.068	0.285	1.86	NA	0.971	1.607	0.976	0.329	1.569	NA	0.826	1.46	0.816	0.414	1.192	NA	0.815	1.521	0.809	0.419	1.231	NA	0.318	1.386	0.014	0.989	0.019	NA	D_0__Bacteria; D_1__unclassified_Bacteria; D_2__unclassified_Bacteria; D_3__unclassified_Bacteria; D_4__unclassified_Bacteria; D_5__unclassified_Bacteria
OTU_1963	0.772	1.941	-0.669	0.504	-1.298	NA	0.759	1.925	-0.627	0.531	-1.206	NA	1.112	1.504	-0.172	0.864	-0.258	NA	1.446	1.332	0.213	0.831	0.284	NA	1.454	1.447	0.203	0.839	0.293	NA	0.774	1.469	-0.639	0.523	-0.94	NA	D_0__Bacteria; D_1__Verrucomicrobia; D_2__Subdivision3; D_3__unclassified_Subdivision3; D_4__unclassified_Subdivision3; D_5__Subdivision3_genera_incertae_sedis
OTU_1964	1.588	1.581	-1.611	0.107	-2.548	0.297	1.55	1.62	-1.481	0.138	-2.401	NA	1.592	1.41	-1.708	0.088	-2.409	NA	1.92	1.188	-1.028	0.304	-1.222	NA	1.434	1.516	-2.163	0.031	-3.279	NA	3.562	1.062	0.496	0.62	0.527	0.936	D_0__Bacteria; D_1__unclassified_Bacteria; D_2__unclassified_Bacteria; D_3__unclassified_Bacteria; D_4__unclassified_Bacteria; D_5__unclassified_Bacteria
OTU_1965	0.807	1.852	-0.77	0.441	-1.427	NA	1.154	1.664	-0.126	0.9	-0.21	NA	1.138	1.401	-0.219	0.827	-0.307	NA	1.311	1.347	0.032	0.975	0.043	NA	1.136	1.449	-0.19	0.85	-0.275	NA	0.974	1.44	-0.368	0.713	-0.53	NA	D_0__Bacteria; D_1__unclassified_Bacteria; D_2__unclassified_Bacteria; D_3__unclassified_Bacteria; D_4__unclassified_Bacteria; D_5__unclassified_Bacteria
OTU_1966	0.971	1.729	-0.981	0.327	-1.696	NA	0.93	1.774	-0.912	0.362	-1.617	NA	1.118	1.468	-0.663	0.507	-0.974	NA	1.788	1.153	0.231	0.817	0.267	NA	0.794	1.563	-1.6	0.11	-2.501	NA	1.282	1.34	-0.332	0.74	-0.444	NA	D_0__Bacteria; D_1__Planctomycetes; D_2__Planctomycetia; D_3__Planctomycetales; D_4__Planctomycetaceae; D_5__unclassified_Planctomycetaceae
OTU_1968	3.399	1.045	0.156	0.876	0.163	0.941	3.172	1.145	0.034	0.973	0.038	0.985	2.078	1.234	-1.171	0.242	-1.445	0.569	3.405	0.948	0.177	0.859	0.168	0.968	3.249	1.05	0.036	0.972	0.037	0.99	2.412	1.188	-0.593	0.553	-0.704	NA	D_0__Bacteria; D_1__Proteobacteria; D_2__unclassified_Proteobacteria; D_3__unclassified_Proteobacteria; D_4__unclassified_Proteobacteria; D_5__unclassified_Proteobacteria
OTU_1969	1.28	1.708	-0.727	0.467	-1.242	NA	1.425	1.61	-0.471	0.637	-0.759	NA	1.136	1.588	-1.101	0.271	-1.749	NA	1.615	1.32	-0.302	0.762	-0.399	NA	1.473	1.407	-0.481	0.63	-0.677	NA	2.443	1.19	0.442	0.659	0.526	NA	D_0__Bacteria; D_1__unclassified_Bacteria; D_2__unclassified_Bacteria; D_3__unclassified_Bacteria; D_4__unclassified_Bacteria; D_5__unclassified_Bacteria
OTU_197	24.11	0.498	-3.382	0.001	-1.684	0.014	21.447	0.633	-3.698	0	-2.342	0.008	28.432	0.387	-2.261	0.024	-0.876	0.161	37.236	0.356	0.089	0.929	0.032	0.981	34.686	0.432	-0.43	0.667	-0.186	0.918	32.603	0.446	-0.695	0.487	-0.31	0.919	D_0__Bacteria; D_1__Acidobacteria; D_2__Acidobacteria_Gp10; D_3__unclassified_Acidobacteria_Gp10; D_4__unclassified_Acidobacteria_Gp10; D_5__Gp10
OTU_1970	3.822	1.119	-2.26	0.024	-2.529	0.111	3.563	1.298	-2.217	0.027	-2.877	0.145	4.321	0.91	-1.792	0.073	-1.632	0.296	4.321	0.907	-1.723	0.085	-1.563	0.5	5.12	0.915	-0.885	0.376	-0.81	0.805	5.079	0.884	-0.865	0.387	-0.764	0.913	D_0__Bacteria; D_1__unclassified_Bacteria; D_2__unclassified_Bacteria; D_3__unclassified_Bacteria; D_4__unclassified_Bacteria; D_5__unclassified_Bacteria
OTU_1971	0	NA	NA	NA	NA	NA	0.159	1.979	0.7	0.484	1.385	NA	0.839	1.724	1.425	0.154	2.458	NA	0.832	1.479	1.726	0.084	2.553	NA	1.159	1.536	1.967	0.049	3.023	NA	0.484	1.418	1.047	0.295	1.484	NA	D_0__Bacteria; D_1__Proteobacteria; D_2__Gammaproteobacteria; D_3__unclassified_Gammaproteobacteria; D_4__unclassified_Gammaproteobacteria; D_5__unclassified_Gammaproteobacteria
OTU_1972	0.664	1.964	0.059	0.953	0.116	NA	0.3	1.998	-0.864	0.388	-1.726	NA	0.8	1.625	0.266	0.79	0.432	NA	0.644	1.479	0.031	0.975	0.046	NA	0.309	1.47	-0.838	0.402	-1.231	NA	0.8	1.459	0.263	0.792	0.384	NA	D_0__Bacteria; D_1__Acidobacteria; D_2__Acidobacteria_Gp3; D_3__unclassified_Acidobacteria_Gp3; D_4__unclassified_Acidobacteria_Gp3; D_5__Gp3
OTU_1973	0.951	1.738	-1.009	0.313	-1.753	NA	0.934	1.773	-0.915	0.36	-1.623	NA	1.609	1.308	0.02	0.984	0.026	NA	1.454	1.254	-0.162	0.872	-0.203	NA	1.475	1.342	-0.136	0.892	-0.182	NA	1.459	1.312	-0.116	0.907	-0.152	NA	D_0__Bacteria; D_1__Proteobacteria; D_2__Gammaproteobacteria; D_3__unclassified_Gammaproteobacteria; D_4__unclassified_Gammaproteobacteria; D_5__unclassified_Gammaproteobacteria
OTU_1974	0.502	1.975	-0.293	0.769	-0.579	NA	0.474	1.976	-0.285	0.775	-0.564	NA	1.313	1.374	0.943	0.346	1.296	NA	0.657	1.478	0.024	0.981	0.036	NA	1.622	1.385	1.058	0.29	1.466	NA	0.982	1.42	0.477	0.633	0.677	NA	D_0__Bacteria; D_1__unclassified_Bacteria; D_2__unclassified_Bacteria; D_3__unclassified_Bacteria; D_4__unclassified_Bacteria; D_5__unclassified_Bacteria
OTU_1975	0.315	2.068	-0.971	0.331	-2.008	NA	0.512	1.963	-0.206	0.837	-0.403	NA	0.482	1.699	-0.317	0.751	-0.539	NA	0.807	1.43	0.285	0.776	0.407	NA	0.316	1.495	-0.892	0.373	-1.333	NA	1.29	1.415	0.738	0.46	1.045	NA	D_0__Bacteria; D_1__Cyanobacteria/Chloroplast; D_2__Cyanobacteria; D_3__unclassified_Cyanobacteria; D_4__Family XIII; D_5__GpXIII
OTU_1976	1.27	1.517	-0.397	0.691	-0.602	NA	1.41	1.517	-0.135	0.893	-0.205	NA	2.109	1.111	0.571	0.568	0.634	0.8	2.113	1.099	0.559	0.576	0.614	NA	1.788	1.288	0.194	0.846	0.25	NA	1.773	1.214	0.225	0.822	0.273	NA	D_0__Bacteria; D_1__Actinobacteria; D_2__Actinobacteria; D_3__Acidimicrobiales; D_4__unclassified_Acidimicrobiales; D_5__unclassified_Acidimicrobiales
OTU_1977	0.939	1.973	-1.779	0.075	-3.511	NA	1.233	1.615	-0.731	0.465	-1.18	NA	1.269	1.46	-0.802	0.423	-1.171	NA	1.277	1.32	-0.83	0.406	-1.096	NA	1.255	1.438	-0.753	0.451	-1.084	NA	0.926	1.466	-1.694	0.09	-2.483	NA	D_0__Bacteria; D_1__unclassified_Bacteria; D_2__unclassified_Bacteria; D_3__unclassified_Bacteria; D_4__unclassified_Bacteria; D_5__unclassified_Bacteria
OTU_1978	0.636	2.041	1.427	0.154	2.912	NA	0.683	1.982	1.513	0.13	3	NA	0.498	1.725	1.272	0.204	2.194	NA	0.499	1.473	1.216	0.224	1.79	NA	0.174	1.421	0.719	0.472	1.022	NA	0.172	1.296	0.715	0.474	0.927	NA	D_0__Bacteria; D_1__unclassified_Bacteria; D_2__unclassified_Bacteria; D_3__unclassified_Bacteria; D_4__unclassified_Bacteria; D_5__unclassified_Bacteria
OTU_1979	1.134	1.515	-0.204	0.838	-0.309	NA	1.939	1.389	0.685	0.493	0.951	0.747	0.968	1.453	-0.504	0.614	-0.732	NA	1.131	1.287	-0.21	0.834	-0.27	NA	1.467	1.311	0.22	0.826	0.288	NA	0.785	1.451	-0.753	0.451	-1.092	NA	D_0__Bacteria; D_1__unclassified_Bacteria; D_2__unclassified_Bacteria; D_3__unclassified_Bacteria; D_4__unclassified_Bacteria; D_5__unclassified_Bacteria
OTU_198	19.808	0.528	-1.954	0.051	-1.031	0.182	22.942	0.589	-0.647	0.518	-0.381	0.764	17.799	0.53	-2.944	0.003	-1.562	0.052	21.598	0.588	-1.123	0.261	-0.661	0.738	30.332	0.565	0.58	0.562	0.328	0.886	17.432	0.61	-2.502	0.012	-1.526	0.241	D_0__Bacteria; D_1__unclassified_Bacteria; D_2__unclassified_Bacteria; D_3__unclassified_Bacteria; D_4__unclassified_Bacteria; D_5__unclassified_Bacteria
OTU_1980	2.413	1.82	-2.612	0.009	-4.755	0.068	2.355	1.804	-2.526	0.012	-4.555	0.098	2.585	1.333	-2.312	0.021	-3.08	0.15	2.728	1.16	-1.975	0.048	-2.291	NA	3.209	1.135	-1.176	0.239	-1.335	0.716	3.37	1.059	-0.98	0.327	-1.038	0.887	D_0__Bacteria; D_1__unclassified_Bacteria; D_2__unclassified_Bacteria; D_3__unclassified_Bacteria; D_4__unclassified_Bacteria; D_5__unclassified_Bacteria
OTU_1981	0.833	1.985	1.713	0.087	3.401	NA	0.412	2.013	1.016	0.31	2.045	NA	0.82	1.685	1.78	0.075	2.999	NA	0.168	1.315	0.71	0.478	0.934	NA	0.174	1.421	0.719	0.472	1.022	NA	0.497	1.455	1.227	0.22	1.786	NA	D_0__Bacteria; D_1__unclassified_Bacteria; D_2__unclassified_Bacteria; D_3__unclassified_Bacteria; D_4__unclassified_Bacteria; D_5__unclassified_Bacteria
OTU_1982	2.245	1.435	-0.716	0.474	-1.027	0.711	1.988	1.558	-0.853	0.394	-1.329	0.665	3.857	1.119	0.433	0.665	0.485	0.85	3.537	1.099	0.251	0.802	0.275	0.966	2.377	1.277	-0.576	0.565	-0.735	NA	3.827	1.053	0.464	0.642	0.489	0.936	D_0__Bacteria; D_1__unclassified_Bacteria; D_2__unclassified_Bacteria; D_3__unclassified_Bacteria; D_4__unclassified_Bacteria; D_5__unclassified_Bacteria
[truncated: 7,334 more rows]

## Sheet: Dataset S2
Dataset S2 Network parameters of the selected OTUs calculated by NetworkAnalyzer tool and MCODE app in Cytoscape v.3.2.1 software.
[truncated: 242 more rows]
